# Supplementary material for: Hox genes regulate asexual reproductive behavior and tissue segmentation in adult animals
Source: Nat Commun. 2021 Nov 18;12:6706. doi: 10.1038/s41467-021-26986-2 (PMC8602322; doi:10.1038/s41467-021-26986-2)
Supplement: Supplementary file 4 — Supplementary Data 1 [file 41467_2021_26986_MOESM4_ESM.xlsx]

## Sheet: Sheet1
	smesg	smed	hox1	hox3a	hox3b	lox5b	post2b	A	hox1.f	hox3a.f	hox3b.f	lox5b.f	post2b.f	hox1.p	hox3a.p	hox3b.p	lox5b.p	post2b.p	hox1.padj	hox3a.padj	hox3b.padj	lox5b.padj	post2b.padj	id	desc	u033226	sp_id	sp_desc	nr_id	nr_desc	ce.desc	dm.sseqid	dm.desc	hs.desc	mm.desc	sp.desc
1	SMESG000000003.1	SMED30003415	-0.066	0.05	-0.005	-0.043	-0.102	2.7	0	0	0	0	0	0.671281	0.749794	0.976254	0.793645	0.520517	0.83522	0.875638	0.990636	0.858498	0.727554	SMESG000000003.1	Asparagine--tRNA ligase	SMEDS2F2_0000120	Q8BGV0	Probable asparagine--tRNA ligase, mitochondrial	CDJ17177.1	asparaginyl tRNA synthetase [Echinococcus granulosus]	NARS-2 (nars-2)	FBpp0086205	NA	asparaginyl-tRNA synthetase 2, mitochondrial (putative)	asparaginyl-tRNA synthetase 2 (mitochondrial)(putative)	Probable asparagine--tRNA ligase, mitochondrial
2	SMESG000000013.1	SMED30002309	-0.04	0.008	0.009	0.033	-0.107	6.42	0	0	0	0	0	0.550411	0.899502	0.89428	0.632277	0.112925	0.759132	0.950847	0.962205	0.733016	0.293421	SMESG000000013.1	Ubiquitin conjugation factor E4 B	SMEDS2F2_0000119	Q9ES00	Ubiquitin conjugation factor E4 B	GAA36364.2	ubiquitin conjugation factor E4 B [Clonorchis sinensis]	UFD-2, isoform b (ufd-2)	FBpp0080009	NA	ubiquitination factor E4B	ubiquitination factor E4B	Ubiquitin conjugation factor E4 B
3	SMESG000000017.1	SMED30002059	-0.053	0.341	0.307	0.237	-0.205	1.48	0	0	0	0	0	0.794136	0.0788183	0.106299	0.253224	0.334692	0.904024	0.237658	0.342043	0.370459	0.567167	SMESG000000017.1	Unknown protein	NA	.	.	.	.	NA	NA	NA	NA	NA	NA
4	SMESG000000022.1	SMED30013426	-0.378	-0.135	-0.2	-0.66	-0.062	0.97	0	0	0	0	0	0.120357	0.572107	0.393398	0.0154911	0.79173	0.334646	0.758803	0.668503	0.0375855	0.90182	SMESG000000022.1	SV2 related protein homolog a (Rat)	SMEDS2F2_0000046	Q2XWK0	Synaptic vesicle 2-related protein	XP_006817923.1	synaptic vesicle 2-related protein-like [Saccoglossus kowalevskii]	SVOP-1 (svop-1)	FBpp0310004	NA	SV2 related protein homolog (rat)	SV2 related protein homolog (rat)-like	Synaptic vesicle 2-related protein
5	SMESG000000023.1	SMED30003994	0.028	-0.009	0.107	0.364	0.203	4.39	0	0	0	0	0	0.777292	0.931568	0.269998	0.000236923	0.0381535	0.894356	0.965936	0.557172	0.000971406	0.14214	SMESG000000023.1	Mitochondrial ribosomal protein S26	SMEDS2F2_0000693	Q9VVN2	Probable 28S ribosomal protein S26, mitochondrial	CCD59955.1	hypothetical protein Smp_000590.1 [Schistosoma mansoni]	NA	FBpp0074887	mitochondrial ribosomal protein S26	NA	NA	Probable 28S ribosomal protein S26, mitochondrial
6	SMESG000000025.1	SMED30015365	-0.118	-0.096	0.078	-0.273	-0.324	3.44	0	0	0	0	0	0.280456	0.386335	0.461044	0.0208425	0.00440392	0.535617	0.616742	0.717645	0.0482975	0.0310316	SMESG000000025.1	Lysophosphatidic acid phosphatase type 6	SMEDS2F2_0001228	A6H757	Lysophosphatidic acid phosphatase type 6	ABL07369.1	putative acid phosphatase 6 precursor [Clonorchis sinensis]	PHO-4 (pho-4)	NA	NA	acid phosphatase 6, lysophosphatidic	acid phosphatase 6, lysophosphatidic	Lysophosphatidic acid phosphatase type 6
7	SMESG000000033.1	SMED30018631	-0.736	0.311	-0.309	-1.14	-1.408	-1.28	0	0	0	0	0	0.240588	0.562172	0.593235	0.116108	0.0479069	0.493615	0.752293	0.806436	0.199823	0.16565	SMESG000000033.1	Unknown protein	NA	.	.	ESO82127.1	hypothetical protein LOTGIDRAFT_170273 [Lottia gigantea]	NA	NA	NA	NA	NA	NA
8	SMESG000000033.1	SMED30024182	-0.736	0.311	-0.309	-1.14	-1.408	-1.28	0	0	0	0	0	0.240588	0.562172	0.593235	0.116108	0.0479069	0.493615	0.752293	0.806436	0.199823	0.16565	SMESG000000033.1	Unknown protein	sm_417463	.	.	.	.	NA	NA	NA	NA	NA	NA
9	SMESG000000041.1	SMED30015786	-0.054	0.159	0.223	0.299	0.135	3.85	0	0	0	0	0	0.644984	0.170679	0.0498416	0.0111442	0.24606	0.819741	0.387179	0.225927	0.0283153	0.476365	SMESG000000041.1	Elongation factor G	SMEDS2F2_0002866	Q5BJP6	Ribosome-releasing factor 2, mitochondrial	XP_001601004.2	ribosome-releasing factor 2, mitochondrial isoform X1 [Nasonia vitripennis]	Y119D3B.14 (Y119D3B.14)	FBpp0083663	Elongation Factor G2	G elongation factor, mitochondrial 2	G elongation factor, mitochondrial 2	Ribosome-releasing factor 2, mitochondrial
10	SMESG000000042.1	SMED30020906	-0.001	-0.311	-0.285	-0.684	-0.802	0.17	0	0	0	0	0	0.996678	0.313048	0.337895	0.0488378	0.0162168	0.998437	0.547918	0.623014	0.0986411	0.0786852	SMESG000000042.1	N-acetylglucosamine-6-phosphate deacetylase	SMEDS2F2_0003009	.	.	EFA09106.1	hypothetical protein TcasGA2_TC015228 [Tribolium castaneum]	NA	NA	NA	NA	NA	NA
11	SMESG000000044.1	SMED30018631	-0.423	-0.169	-0.257	-0.483	-0.48	0.16	0	0	0	0	0	0.17329	0.577219	0.389367	0.153447	0.131787	0.413952	0.762612	0.665488	0.250068	0.323886	SMESG000000044.1	Unknown protein	NA	.	.	ESO82127.1	hypothetical protein LOTGIDRAFT_170273 [Lottia gigantea]	NA	NA	NA	NA	NA	NA
12297	SMESG000046275.1	SMED30026798	-0.685	-2.033	-0.901	-0.679	0.345	-1.16	0	-1	0	0	0	0.226295	0.00495026	0.120192	0.265512	0.473548	0.47768	0.0394172	0.364575	0.384262	0.690123	SMESG000046275.1	Unknown protein	SMEDS2F2_0002903	.	.	.	.	NA	NA	NA	NA	NA	NA
13	SMESG000000047.1	SMED30011508	-0.162	-0.243	-0.096	-0.28	-0.134	3.05	0	0	0	0	0	0.281555	0.111053	0.518449	0.0758274	0.374736	0.536781	0.296397	0.758899	0.141817	0.606529	SMESG000000047.1	28S ribosomal protein S7	SMEDS2F2_0000360	Q498Z6	28S ribosomal protein S7, mitochondrial	CDJ19669.1	28S ribosomal protein S7 mitochondrial [Echinococcus granulosus]	MRPS-7 (mrps-7)	FBpp0079597	mitochondrial ribosomal protein S7	mitochondrial ribosomal protein S7	mitchondrial ribosomal protein S7	28S ribosomal protein S7, mitochondrial
14	SMESG000000064.1	SMED30010006	-0.014	-0.24	0.058	-0.138	0.14	2.44	0	0	0	0	0	0.935178	0.192016	0.740367	0.464472	0.42955	0.971746	0.413127	0.887969	0.586712	0.655091	SMESG000000064.1	Transitional endoplasmic reticulum ATPase	SMEDS2F2_0000711	O15381	Nuclear valosin-containing protein-like	GAA54307.1	ribosome biogenesis ATPase [Clonorchis sinensis]	MAC-1 (mac-1)	FBpp0304234	smallminded	nuclear VCP-like	nuclear VCP-like	Nuclear valosin-containing protein-like
15	SMESG000000064.1	SMED30015057	-0.014	-0.24	0.058	-0.138	0.14	2.44	0	0	0	0	0	0.935178	0.192016	0.740367	0.464472	0.42955	0.971746	0.413127	0.887969	0.586712	0.655091	SMESG000000064.1	Transitional endoplasmic reticulum ATPase	SMEDS2F2_0001572	O15381	Nuclear valosin-containing protein-like	GAA54307.1	ribosome biogenesis ATPase [Clonorchis sinensis]	MAC-1 (mac-1)	FBpp0305596	smallminded	nuclear VCP-like	nuclear VCP-like	Nuclear valosin-containing protein-like
16	SMESG000000068.1	SMED30010006	-0.023	0.157	0.113	0.181	-0.016	4.18	0	0	0	0	0	0.799342	0.074281	0.19466	0.0472301	0.86298	0.907452	0.228908	0.468354	0.0959502	0.938697	SMESG000000068.1	Coronin	SMEDS2F2_0000711	O15381	Nuclear valosin-containing protein-like	GAA54307.1	ribosome biogenesis ATPase [Clonorchis sinensis]	MAC-1 (mac-1)	FBpp0304234	smallminded	nuclear VCP-like	nuclear VCP-like	Nuclear valosin-containing protein-like
17	SMESG000000068.1	SMED30032994	-0.023	0.157	0.113	0.181	-0.016	4.18	0	0	0	0	0	0.799342	0.074281	0.19466	0.0472301	0.86298	0.907452	0.228908	0.468354	0.0959502	0.938697	SMESG000000068.1	Coronin	SMEDS2F2_0000360	O15381	Nuclear valosin-containing protein-like	GAA54307.1	ribosome biogenesis ATPase [Clonorchis sinensis]	MAC-1 (mac-1)	FBpp0305596	smallminded	nuclear VCP-like	nuclear VCP-like	Nuclear valosin-containing protein-like
18	SMESG000000068.1	SMED30033007	-0.023	0.157	0.113	0.181	-0.016	4.18	0	0	0	0	0	0.799342	0.074281	0.19466	0.0472301	0.86298	0.907452	0.228908	0.468354	0.0959502	0.938697	SMESG000000068.1	Coronin	SMEDS2F2_0000360	Q9WUM3	Coronin-1B	CCD75275.1	putative coronin [Schistosoma mansoni]	COR-1, isoform d (cor-1)	FBpp0085527	coro	coronin, actin binding protein, 1B	coronin, actin binding protein 1B	Coronin-1B
19	SMESG000000071.1	SMED30006277	-0.625	0.607	1.075	0.064	0.289	-0.91	0	0	0	0	0	0.334653	0.261565	0.0281337	0.918123	0.609672	0.588071	0.492544	0.163088	0.94837	0.789165	SMESG000000071.1	Gag pol polyprotein	SMEDS2F2_0001675	.	.	.	.	NA	NA	NA	NA	NA	NA
20	SMESG000000088.1	SMED30023436	-0.05	-0.302	-0.485	-0.1	-0.274	0.99	0	0	0	0	0	0.835816	0.235237	0.0565055	0.69875	0.276547	0.928379	0.462564	0.240627	0.786276	0.509847	SMESG000000088.1	Synaptic vesicle 2-related protein	SMEDS2F2_0000046	Q6PDF3	Putative transporter SVOPL	GAA47694.1	putative transporter SVOPL [Clonorchis sinensis]	SVOP-1 (svop-1)	FBpp0310004	NA	SVOP-like	SV2 related protein homolog (rat)-like	Putative transporter SVOPL
21	SMESG000000089.1	SMED30006277	-0.394	-0.264	0.365	0.263	-0.094	0.36	0	0	0	0	0	0.379594	0.55569	0.387172	0.5487	0.830293	0.629693	0.747282	0.664297	0.661297	0.923194	SMESG000000089.1	Unknown protein	SMEDS2F2_0001675	.	.	.	.	NA	NA	NA	NA	NA	NA
22	SMESG000000092.1	SMED30013216	-0.395	-0.492	-0.262	-0.94	-0.52	5.64	0	0	0	0	0	0.00267756	0.000199008	0.0454204	3.8e-12	8.43e-05	0.0361989	0.00437667	0.214528	1.11e-10	0.00175501	SMESG000000092.1	Chromodomain-helicase-DNA-binding protein	SMEDS2F2_0000105	Q3L8U1	Chromodomain-helicase-DNA-binding protein 9	CDJ15619.1	chromodomain helicase dna binding protein 6 [Hymenolepis microstoma]	CHD-7 (chd-7)	FBpp0300574	kismet	chromodomain helicase DNA binding protein 9	chromodomain helicase DNA binding protein 9	Chromodomain-helicase-DNA-binding protein 9
23	SMESG000000100.1	SMED30031817	0.07	0.054	-0.05	-0.219	-0.027	5.14	0	0	0	0	0	0.432566	0.55041	0.577272	0.0192327	0.768645	0.673159	0.743952	0.797539	0.0451615	0.887369	SMESG000000100.1	Glycosyl transferase family protein	SMEDS2F2_0000105	.	.	CCD74799.1	hypothetical protein Smp_124030 [Schistosoma mansoni]	NA	NA	NA	NA	NA	NA
24	SMESG000000110.1	SMED30027539	-0.015	0.068	0.017	0.627	0.303	3.3	0	0	0	0	0	0.899213	0.566003	0.886399	2.97e-08	0.00765967	0.958119	0.754813	0.958132	3.22e-07	0.0464439	SMESG000000110.1	Transporter SVOPL, putative	isotig08884	Q1LVS8	Putative transporter SVOPL	XP_005475761.1	putative transporter SVOPL-like isoform X1 [Oreochromis niloticus]	SVOP-1 (svop-1)	FBpp0310004	NA	SVOP-like	SV2 related protein homolog (rat)-like	Putative transporter SVOPL
25	SMESG000000110.1	SMED30029823	-0.015	0.068	0.017	0.627	0.303	3.3	0	0	0	0	0	0.899213	0.566003	0.886399	2.97e-08	0.00765967	0.958119	0.754813	0.958132	3.22e-07	0.0464439	SMESG000000110.1	Transporter SVOPL, putative	isotig08884	Q1LVS8	Putative transporter SVOPL	XP_005475763.1	putative transporter SVOPL-like isoform X3 [Oreochromis niloticus]	SVOP-1 (svop-1)	FBpp0310004	NA	SVOP-like	SV2 related protein homolog (rat)-like	Putative transporter SVOPL
26	SMESG000000112.1	SMED30010958	-0.031	-0.107	-0.103	-0.115	-0.012	4	0	0	0	0	0	0.743176	0.273633	0.278827	0.255989	0.897732	0.874921	0.505838	0.567011	0.373735	0.954343	SMESG000000112.1	mitochondrial calcium uniporter regulator 1	smed011979	Q9CXD6	Mitochondrial calcium uniporter regulator 1	ESO00559.1	hypothetical protein HELRODRAFT_100974 [Helobdella robusta]	NA	NA	NA	mitochondrial calcium uniporter regulator 1	mitochondrial calcium uniporter regulator 1	Mitochondrial calcium uniporter regulator 1
27	SMESG000000113.1	SMED30014752	-0.049	0.011	0.018	0.321	-0.097	3.83	0	0	0	0	0	0.604809	0.910601	0.850021	0.000777197	0.31732	0.793938	0.955816	0.940582	0.00277172	0.550749	SMESG000000113.1	Unknown protein	SMEDS2F2_0000105	.	.	.	.	NA	NA	NA	NA	NA	NA
28	SMESG000000119.1	SMED30031617	0.052	0.038	0.047	0.049	0.097	2.35	0	0	0	0	0	0.718918	0.796171	0.741628	0.753403	0.503405	0.862993	0.898828	0.888389	0.828529	0.71442	SMESG000000119.1	Mitochondrial calcium uniporter regulator 1	SMEDS2F2_0000105	Q96AQ8	Mitochondrial calcium uniporter regulator 1	XP_005665634.1	mitochondrial calcium uniporter regulator 1 isoform X2 [Sus scrofa]	NA	NA	NA	mitochondrial calcium uniporter regulator 1	mitochondrial calcium uniporter regulator 1	Mitochondrial calcium uniporter regulator 1
29	SMESG000000120.1	SMED30021089	0.024	-0.002	-0.093	0.151	0.06	3.75	0	0	0	0	0	0.838652	0.989304	0.432594	0.211123	0.60937	0.930046	0.994858	0.695708	0.323313	0.789107	SMESG000000120.1	Unknown protein	SMEDS2F2_0000104	O75832	26S proteasome non-ATPase regulatory subunit 10	XP_005998261.1	26S proteasome non-ATPase regulatory subunit 10 [Latimeria chalumnae]	F40G9.17 (F40G9.17)	FBpp0310630	Ankyrin 2	proteasome (prosome, macropain) 26S subunit, non-ATPase, 10	proteasome (prosome, macropain) 26S subunit, non-ATPase, 10	26S proteasome non-ATPase regulatory subunit 10
30	SMESG000000122.1	SMED30007730	0.272	0.377	0.263	0.689	0.359	5.73	0	0	0	0	0	0.010241	0.000372438	0.0128801	8.4e-11	0.000698782	0.0826437	0.00669484	0.104654	1.75e-09	0.00838256	SMESG000000122.1	Intraflagellar transport protein 46 homolog	SMEDS2F2_0000046	Q5DHJ5	Intraflagellar transport protein 46 homolog	Q5DHJ5	Intraflagellar transport protein 46 homolog	DYF-6, isoform a.	FBpp0080628	NA	intraflagellar transport 46	intraflagellar transport 46	Intraflagellar transport protein 46 homolog [Schistosoma japonicum]
31	SMESG000000124.1	SMED30033007	0.084	0.026	-0.096	-0.115	-0.044	6.94	0	0	0	0	0	0.175134	0.673075	0.124202	0.0701528	0.476552	0.416137	0.824724	0.37052	0.133374	0.692487	SMESG000000124.1	Coronin	SMEDS2F2_0000360	Q9WUM3	Coronin-1B	CCD75275.1	putative coronin [Schistosoma mansoni]	COR-1, isoform d (cor-1)	FBpp0085527	coro	coronin, actin binding protein, 1B	coronin, actin binding protein 1B	Coronin-1B
32	SMESG000000125.1	SMED30009001	-0.123	-0.085	-0.054	-0.18	-0.104	4.44	0	0	0	0	0	0.223378	0.402594	0.586456	0.0853375	0.30308	0.47429	0.630434	0.802389	0.156346	0.536307	SMESG000000125.1	Zinc metalloproteinase-like protein	AAA.454ESTABI.13	.	.	.	.	NA	NA	NA	NA	NA	NA
33	SMESG000000125.1	SMED30013006	-0.123	-0.085	-0.054	-0.18	-0.104	4.44	0	0	0	0	0	0.223378	0.402594	0.586456	0.0853375	0.30308	0.47429	0.630434	0.802389	0.156346	0.536307	SMESG000000125.1	Zinc metalloproteinase-like protein	SMEDS2F2_0000104	Q9US12	Putative zinc metalloproteinase C607.06c [Schizosaccharomyces pombe 972h-]	ESP05088.1	hypothetical protein LOTGIDRAFT_208026 [Lottia gigantea]	NA	FBpp0073851	NA	NA	NA	Putative zinc metalloproteinase C607.06c [Schizosaccharomyces pombe 972h-]
34	SMESG000000133.1	SMED30010277	0.21	0.144	0.091	0.625	0.229	5.57	0	0	0	0	0	0.0485969	0.179589	0.395918	4.41e-09	0.0315993	0.202237	0.397682	0.67086	5.85e-08	0.124783	SMESG000000133.1	Unknown protein	SMEDS2F2_0000046	Q3UI66	Coiled-coil domain-containing protein 34	XP_006642783.1	coiled-coil domain-containing protein 34-like [Lepisosteus oculatus]	NA	NA	NA	coiled-coil domain containing 34	coiled-coil domain containing 34	Coiled-coil domain-containing protein 34 [Mus musculus]
35	SMESG000000135.1	SMED30015057	-0.821	-1.01	-0.088	-0.468	-0.332	-1.47	0	0	0	0	0	0.288501	0.212445	0.899282	0.551294	0.65035	0.543787	0.436912	0.965095	0.66366	0.813379	SMESG000000135.1	Transitional endoplasmic reticulum ATPase	SMEDS2F2_0001572	O15381	Nuclear valosin-containing protein-like	GAA54307.1	ribosome biogenesis ATPase [Clonorchis sinensis]	MAC-1 (mac-1)	FBpp0305596	smallminded	nuclear VCP-like	nuclear VCP-like	Nuclear valosin-containing protein-like
36	SMESG000000150.1	SMED30028537	-0.45	-0.26	0.156	-0.652	-0.349	1.94	0	0	0	0	0	0.0260063	0.193927	0.40621	0.00283234	0.0832351	0.141964	0.415219	0.678212	0.00865772	0.239462	SMESG000000150.1	FMRFamide-activated amiloride-sensitive sodium channel	SMEDS2F2_0000222	Q25011	FMRFamide-activated amiloride-sensitive sodium channel	GAA36131.2	FMRFamide-activated amiloride-sensitive sodium channel [Clonorchis sinensis]	ASIC-2 (asic-2)	FBpp0074109	pickpocket 28	sodium channel, non voltage gated 1 beta subunit	sodium channel, nonvoltage-gated 1 beta	FMRFamide-activated amiloride-sensitive sodium channel
37	SMESG000000158.1	SMED30032868	0.19	0.084	0.05	0.306	-0.084	2.13	0	0	0	0	0	0.288259	0.647977	0.781393	0.0987548	0.653774	0.543559	0.808744	0.906762	0.175654	0.815348	SMESG000000158.1	LYR motif-containing protein 9	isotig17386	B6NK32	LYR motif-containing protein 9 [Branchiostoma floridae]	XP_002612129.1	hypothetical protein BRAFLDRAFT_231075 [Branchiostoma floridae]	NA	NA	NA	Uncharacterized protein {ECO:0000313|Ensembl:ENSP00000462879}	LYR motif containing 9	LYR motif-containing protein 9 [Branchiostoma floridae]
38	SMESG000000161.1	SMED30035287	-0.028	-0.227	-0.177	-0.235	-0.134	6.1	0	0	0	0	0	0.713605	0.00362793	0.0222682	0.00298718	0.085419	0.859119	0.0320723	0.143229	0.00906508	0.243518	SMESG000000161.1	Serine/threonine protein phosphatase 2A regulatory subunit	smed011077	Q28653	Serine/threonine-protein phosphatase 2A 56 kDa regulatory subunit delta isoform	XP_005094832.1	serine/threonine-protein phosphatase 2A 56 kDa regulatory subunit delta isoform-like isoform X3 [Aplysia californica]	PPTR-2, isoform c.	FBpp0082976	PP2A-B'	protein phosphatase 2, regulatory subunit B', delta	protein phosphatase 2, regulatory subunit B', delta	Serine/threonine-protein phosphatase 2A 56 kDa regulatory subunit delta isoform
39	SMESG000000162.1	SMED30016071	-1.279	-0.735	-0.579	-1.233	-2.349	-1.45	0	0	0	0	0	0.0927894	0.307503	0.400422	0.126696	0.00858609	0.288949	0.542125	0.674119	0.214698	0.0502944	SMESG000000162.1	NADH-quinone oxidoreductase subunit D	sm_355146	.	.	ACE75260.1	conserved hypothetical protein [Glyptapanteles flavicoxis]	NA	NA	NA	NA	NA	NA
40	SMESG000000162.1	SMED30028288	-1.279	-0.735	-0.579	-1.233	-2.349	-1.45	0	0	0	0	0	0.0927894	0.307503	0.400422	0.126696	0.00858609	0.288949	0.542125	0.674119	0.214698	0.0502944	SMESG000000162.1	NADH-quinone oxidoreductase subunit D	NA	.	.	ESN97899.1	hypothetical protein HELRODRAFT_177551 [Helobdella robusta]	NA	NA	NA	NA	NA	NA
41	SMESG000000162.1	SMED30032849	-1.279	-0.735	-0.579	-1.233	-2.349	-1.45	0	0	0	0	0	0.0927894	0.307503	0.400422	0.126696	0.00858609	0.288949	0.542125	0.674119	0.214698	0.0502944	SMESG000000162.1	NADH-quinone oxidoreductase subunit D	NA	Q53H47	Histone-lysine N-methyltransferase SETMAR	XP_003704143.1	histone-lysine N-methyltransferase SETMAR-like [Megachile rotundata]	NA	NA	NA	SET domain and mariner transposase fusion gene	NA	Histone-lysine N-methyltransferase SETMAR
42	SMESG000000162.1	SMED30033770	-1.279	-0.735	-0.579	-1.233	-2.349	-1.45	0	0	0	0	0	0.0927894	0.307503	0.400422	0.126696	0.00858609	0.288949	0.542125	0.674119	0.214698	0.0502944	SMESG000000162.1	NADH-quinone oxidoreductase subunit D	NA	.	.	ESO04332.1	hypothetical protein HELRODRAFT_191761 [Helobdella robusta]	NA	NA	NA	NA	NA	NA
43	SMESG000000164.1	SMED30019240	0.409	0.33	0.223	0.712	0.289	4.98	0	0	0	0	0	6.11e-05	0.00135483	0.029743	3.75e-12	0.00504001	0.00301776	0.0165769	0.168654	1.11e-10	0.0341783	SMESG000000164.1	Leucine-rich repeat and IQ domain-containing protein 3	SMEDS2F2_0000221	Q6AYL8	Leucine-rich repeat and IQ domain-containing protein 3	XP_002609250.1	hypothetical protein BRAFLDRAFT_124759 [Branchiostoma floridae]	F13E9.1 (F13E9.1)	FBpp0073129	NA	leucine-rich repeats and IQ motif containing 3	leucine-rich repeats and IQ motif containing 3	Leucine-rich repeat and IQ domain-containing protein 3
44	SMESG000000166.1	SMED30002991	-0.114	-0.034	-0.128	-0.008	-0.084	3.19	0	0	0	0	0	0.346314	0.782095	0.286829	0.946204	0.489636	0.599725	0.89312	0.575471	0.964487	0.703642	SMESG000000166.1	Unknown protein	SMEDS2F2_0002796	.	.	.	.	NA	NA	NA	NA	NA	NA
45	SMESG000000171.1	SMED30028071	-0.009	0.055	0.015	-0.197	-0.126	6.73	0	0	0	0	0	0.892541	0.39158	0.816234	0.00280428	0.0515758	0.954789	0.620777	0.922941	0.00857932	0.174038	SMESG000000171.1	Ras GTPase-activating protein gap-2	SMEDS2F2_0000221	Q8T498	Probable Ras GTPase-activating protein [Drosophila melanogaster]	XP_005491988.1	disabled homolog 2-interacting protein isoform X3 [Zonotrichia albicollis]	GAP-2, isoform a (gap-2)	FBpp0291974	NA	DAB2 interacting protein	disabled 2 interacting protein	Probable Ras GTPase-activating protein [Drosophila melanogaster]
46	SMESG000000172.1	SMED30006671	0.223	0.052	0.153	-0.007	-0.018	2.8	0	0	0	0	0	0.0818871	0.698171	0.234899	0.960137	0.893981	0.269264	0.841554	0.518087	0.973387	0.952829	SMESG000000172.1	Unknown protein	sm_rc_141747	.	.	.	.	NA	NA	NA	NA	NA	NA
47	SMESG000000173.1	SMED30000217	0.108	-0.456	-0.619	-0.674	-0.283	-0.11	0	0	0	0	0	0.811316	0.3466	0.201139	0.188626	0.55123	0.913871	0.580503	0.476532	0.295739	0.749944	SMESG000000173.1	Unknown protein	SMEDS2F2_0000221	Q8JIR8	Interphotoreceptor matrix proteoglycan 1	XP_003200708.2	interphotoreceptor matrix proteoglycan 1 [Danio rerio]	NA	FBpp0297621	NA	interphotoreceptor matrix proteoglycan 1	NA	Interphotoreceptor matrix proteoglycan 1
48	SMESG000000175.1	SMED30019325	0.064	0.202	0.056	0.357	0.129	8.89	0	0	0	0	0	0.323096	0.00189924	0.392487	4.7e-08	0.0469797	0.577287	0.0208536	0.667786	4.83e-07	0.163477	SMESG000000175.1	Myosin regulatory light chain	SMEDS2F2_0001437	Q09510	Probable myosin regulatory light chain [Caenorhabditis elegans]	CDJ24600.1	myosin regulatory light chain 2 smooth muscle [Echinococcus granulosus]	MLC-4 (mlc-4)	FBpp0308586	spaghetti squash	myosin, light chain 12B, regulatory	myosin, light chain 12B, regulatory	Myosin regulatory light chain
49	SMESG000000190.1	SMED30002983	0.163	0.208	0.248	0.238	0.125	10.29	0	0	0	0	0	0.0304018	0.00569486	0.000992002	0.00158216	0.0961954	0.155088	0.0433219	0.0231745	0.00518101	0.264443	SMESG000000190.1	Tropomyosin-2	SMEDS2F2_0002843	P42638	Tropomyosin-2	P42638	Tropomyosin-2	LEV-11, isoform e.	FBpp0088903	Tropomyosin 1	tropomyosin 1 (alpha)	tropomyosin 1, alpha	Tropomyosin-2
50	SMESG000000190.1	SMED30005073	0.163	0.208	0.248	0.238	0.125	10.29	0	0	0	0	0	0.0304018	0.00569486	0.000992002	0.00158216	0.0961954	0.155088	0.0433219	0.0231745	0.00518101	0.264443	SMESG000000190.1	Tropomyosin-2	AAA.454ESTABI.13	A4Z944	Zinc finger BED domain-containing protein 5	XP_007953357.1	zinc finger BED domain-containing protein 5 [Orycteropus afer afer]	NA	NA	NA	zinc finger, BED-type containing 5	zinc finger, BED-type containing 5	Zinc finger BED domain-containing protein 5
51	SMESG000000192.1	SMED30017732	-0.041	-0.152	-0.114	-0.191	-0.058	3.05	0	0	0	0	0	0.699132	0.171661	0.287993	0.104816	0.591722	0.85019	0.388577	0.576506	0.184267	0.777102	SMESG000000192.1	HD domain-containing protein 2	SMEDS2F2_0001787	Q54FK1	HD domain-containing protein 2 homolog [Dictyostelium discoideum]	CDJ06699.1	HD domain containing protein 2 [Hymenolepis microstoma]	F45F2.9, isoform b.	FBpp0078921	NA	HD domain containing 2	HD domain containing 2	HD domain-containing protein 2 homolog [Dictyostelium discoideum]
52	SMESG000000196.1	SMED30013075	0.056	-0.008	0.027	0.009	0.033	8.52	0	0	0	0	0	0.340162	0.886778	0.639118	0.873558	0.569801	0.593755	0.944476	0.834651	0.916384	0.763319	SMESG000000196.1	Voltage-dependent anion channel 2-2	SMEDS2F2_0002519	P82013	Voltage-dependent anion-selective channel protein 2	XP_008334362.1	voltage-dependent anion-selective channel protein 3 isoform X2 [Cynoglossus semilaevis]	R05G6.7 (R05G6.7)	FBpp0079771	porin	voltage-dependent anion channel 2	voltage-dependent anion channel 2	Voltage-dependent anion-selective channel protein 2
53	SMESG000000209.1	SMED30021693	-0.632	-0.829	-0.1	-0.74	-0.925	0.08	0	0	0	0	0	0.140577	0.0611472	0.805864	0.103197	0.0380814	0.366394	0.203686	0.918411	0.18188	0.141961	SMESG000000209.1	Neuronal acetylcholine receptor subunit alpha-7	SMEDS2F2_0001437	P22770	Neuronal acetylcholine receptor subunit alpha-7	ABJ09669.1	nicotinic acetylcholine receptor subunit 6 isoform II [Musca domestica]	ACR-16, isoform a.	FBpp0079504	nicotinic Acetylcholine Receptor alpha6	cholinergic receptor, nicotinic, alpha 7 (neuronal)	cholinergic receptor, nicotinic, alpha polypeptide 7	Neuronal acetylcholine receptor subunit alpha-7
54	SMESG000000211.1	SMED30031855	0	0.468	0.252	-0.079	0.018	7.39	0	0	0	0	0	0.999023	1.58e-09	0.00117437	0.316094	0.812657	0.999698	4.02e-07	0.0259354	0.441682	0.91403	SMESG000000211.1	Glutamine synthetase	SMEDS2F2_0001437	Q04831	Glutamine synthetase	EKC27195.1	Glutamine synthetase 2 cytoplasmic [Crassostrea gigas]	GLN-3, isoform c (gln-3)	FBpp0073345	Glutamine synthetase 2	glutamate-ammonia ligase	glutamate-ammonia ligase (glutamine synthetase)	Glutamine synthetase
6261	SMESG000022806.1	SMED30002973	0.11	2.954	0.155	-0.6	-0.184	-0.33	0	1	0	0	0	0.840181	2.57e-18	0.771964	0.363386	0.751111	0.930726	3.52e-15	0.903221	0.489942	0.877201	SMESG000022806.1	mitochondrial sodium/calcium exchanger protein	SMEDS2F2_0002200	Q6J4K2	Sodium/potassium/calcium exchanger 6, mitochondrial	ESN94087.1	hypothetical protein HELRODRAFT_186036 [Helobdella robusta]	NCX-6 (ncx-6)	FBpp0297867	NA	solute carrier family 8 (sodium/lithium/calcium exchanger), member B1	solute carrier family 8 (sodium/lithium/calcium exchanger), member B1	Sodium/potassium/calcium exchanger 6, mitochondrial
56	SMESG000000214.1	SMED30021693	-0.024	-0.089	0.166	0.108	-0.048	4.37	0	0	0	0	0	0.77522	0.309413	0.0460111	0.220083	0.579912	0.892955	0.543721	0.216215	0.33355	0.770548	SMESG000000214.1	Nicotinic acetylcholine receptor subunit alpha 6	SMEDS2F2_0001437	P22770	Neuronal acetylcholine receptor subunit alpha-7	ABJ09669.1	nicotinic acetylcholine receptor subunit 6 isoform II [Musca domestica]	ACR-16, isoform a.	FBpp0079504	nicotinic Acetylcholine Receptor alpha6	cholinergic receptor, nicotinic, alpha 7 (neuronal)	cholinergic receptor, nicotinic, alpha polypeptide 7	Neuronal acetylcholine receptor subunit alpha-7
57	SMESG000000215.1	SMED30019302	-0.137	0.78	-0.159	-0.592	-0.006	-0.19	0	0	0	0	0	0.772587	0.0735745	0.736904	0.263559	0.990047	0.891597	0.227638	0.886831	0.38212	0.995439	SMESG000000215.1	Unknown protein	smed003623	.	.	.	.	NA	NA	NA	NA	NA	NA
58	SMESG000000216.1	SMED30032419	-0.335	-0.078	-0.222	-0.26	-0.267	3.31	0	0	0	0	0	0.00100034	0.432085	0.0247946	0.0156919	0.00894995	0.0198926	0.654087	0.151477	0.0379861	0.051789	SMESG000000216.1	Calcium-binding mitochondrial carrier protein SCaMC-1	SMEDS2F2_0000695	Q7T0U6	Calcium-binding mitochondrial carrier protein SCaMC-1-B	GAA52978.1	calcium-binding mitochondrial carrier protein SCaMC-1 [Clonorchis sinensis]	F17E5.2 (F17E5.2)	FBpp0075714	NA	solute carrier family 25 (mitochondrial carrier; phosphate carrier), member 24	solute carrier family 25 (mitochondrial carrier, phosphate carrier), member 24	Calcium-binding mitochondrial carrier protein SCaMC-1-B
59	SMESG000000218.1	SMED30022959	-0.116	-0.215	-0.175	0.249	-0.517	0.36	0	0	0	0	0	0.686529	0.470326	0.541454	0.386669	0.096721	0.842678	0.684972	0.774476	0.513805	0.265438	SMESG000000218.1	Serine/threonine protein kinase, putative	NA	Q5KQF5	CBL-interacting protein kinase 22	EGU11191.1	CAMK/CAMKL/PASK protein kinase [Rhodotorula glutinis ATCC 204091]	CMK-1 (cmk-1)	FBpp0088132	Calcium/calmodulin-dependent protein kinase I	calcium/calmodulin-dependent protein kinase IG	calcium/calmodulin-dependent protein kinase I gamma	CBL-interacting protein kinase 22
60	SMESG000000219.1	SMED30014561	0.063	-0.271	-0.282	-0.433	-0.187	6.53	0	0	0	0	0	0.501026	0.00436458	0.00291391	6.81e-06	0.0493208	0.726529	0.0362926	0.0453224	4.14e-05	0.168929	SMESG000000219.1	Unknown protein	sm_226233	.	.	.	.	NA	NA	NA	NA	NA	NA
61	SMESG000000222.1	SMED30024637	0.011	0.016	-0.008	-0.044	-0.135	4.5	0	0	0	0	0	0.87945	0.838228	0.919103	0.582979	0.0806293	0.949389	0.922703	0.975078	0.691085	0.234757	SMESG000000222.1	Unknown protein	sm_rc_31814	.	.	GAA55807.1	lysosome-associated membrane glycoprotein [Clonorchis sinensis]	NA	NA	NA	NA	NA	NA
62	SMESG000000225.1	SMED30024239	-0.78	0.127	-0.155	-1.621	-0.92	-0.24	0	0	0	-1	0	0.0830959	0.755743	0.709679	0.00251861	0.0473875	0.27142	0.879236	0.873617	0.00780066	0.164446	SMESG000000225.1	Glutamine synthetase	SMEDS2F2_0000684	.	.	ACE75260.1	conserved hypothetical protein [Glyptapanteles flavicoxis]	NA	NA	NA	NA	NA	NA
63	SMESG000000225.1	SMED30029103	-0.78	0.127	-0.155	-1.621	-0.92	-0.24	0	0	0	-1	0	0.0830959	0.755743	0.709679	0.00251861	0.0473875	0.27142	0.879236	0.873617	0.00780066	0.164446	SMESG000000225.1	Glutamine synthetase	SMEDS2F2_0000695	Q04831	Glutamine synthetase	AGA83299.1	glutamine synthetase [Penaeus monodon]	GLN-3, isoform c (gln-3)	FBpp0073345	Glutamine synthetase 2	glutamate-ammonia ligase	glutamate-ammonia ligase (glutamine synthetase)	Glutamine synthetase
64	SMESG000000227.1	SMED30027039	-0.539	-0.697	-0.786	-1.553	-0.657	-0.43	0	0	0	-1	0	0.141304	0.0696444	0.0376024	0.00101091	0.0832002	0.367825	0.220622	0.192262	0.00349105	0.239462	SMESG000000227.1	Glutamine synthetase	SMEDS2F2_0000695	Q9UJ78	Zinc finger MYM-type protein 5	XP_004212153.1	uncharacterized protein LOC101239982 [Hydra vulgaris]	NA	NA	NA	zinc finger, MYM-type 5	zinc finger, MYM-type 5	Zinc finger MYM-type protein 5
65	SMESG000000227.1	SMED30029103	-0.539	-0.697	-0.786	-1.553	-0.657	-0.43	0	0	0	-1	0	0.141304	0.0696444	0.0376024	0.00101091	0.0832002	0.367825	0.220622	0.192262	0.00349105	0.239462	SMESG000000227.1	Glutamine synthetase	SMEDS2F2_0000695	Q04831	Glutamine synthetase	AGA83299.1	glutamine synthetase [Penaeus monodon]	GLN-3, isoform c (gln-3)	FBpp0073345	Glutamine synthetase 2	glutamate-ammonia ligase	glutamate-ammonia ligase (glutamine synthetase)	Glutamine synthetase
14903	SMESG000057626.1	SMED30017364	-0.252	2.663	0.12	-0.6	-0.371	5.02	0	1	0	0	0	0.150389	1.92e-52	0.487985	0.000920576	0.0355847	0.380856	3.41e-48	0.736327	0.00321659	0.135003	SMESG000057626.1	Unknown protein	sm_197707	.	.	.	.	NA	NA	NA	NA	NA	NA
10271	SMESG000038004.1	SMED30027259	-0.808	2.26	0.49	-0.187	-0.445	-1.07	0	1	0	0	0	0.319383	2.18e-05	0.460688	0.813178	0.568159	0.574172	0.000864852	0.717361	0.87225	0.762139	SMESG000038004.1	Kunitz domain-containing protein	SMEDS2F2_0002635	P81547	Kunitz-type protease inhibitor AXPI-I	AFJ24821.1	tissue factor pathway inhibitor-1 [Schmidtea mediterranea]	MLT-11, isoform b (mlt-11)	FBpp0312172	NA	tissue factor pathway inhibitor (lipoprotein-associated coagulation inhibitor)	WAP, follistatin/kazal, immunoglobulin, kunitz and netrin domain containing 2	Kunitz-type protease inhibitor AXPI-I
68	SMESG000000229.1	SMED30031855	-0.053	0.308	0.203	-0.39	-0.067	5.05	0	0	0	0	0	0.501442	7.06e-05	0.0087951	4.49e-06	0.39873	0.726833	0.00208208	0.084332	2.84e-05	0.627367	SMESG000000229.1	Glutamine synthetase	SMEDS2F2_0001437	Q04831	Glutamine synthetase	EKC27195.1	Glutamine synthetase 2 cytoplasmic [Crassostrea gigas]	GLN-3, isoform c (gln-3)	FBpp0073345	Glutamine synthetase 2	glutamate-ammonia ligase	glutamate-ammonia ligase (glutamine synthetase)	Glutamine synthetase
69	SMESG000000242.1	SMED30011340	-0.336	-0.522	-0.682	-0.38	-0.928	-0.86	0	0	0	0	0	0.521724	0.339148	0.209785	0.496444	0.106037	0.740181	0.573352	0.486632	0.615208	0.281236	SMESG000000242.1	Unknown protein	NA	.	.	.	.	NA	NA	NA	NA	NA	NA
70	SMESG000000245.1	SMED30027178	0.077	0.258	0.153	-0.02	0.007	2.26	0	0	0	0	0	0.602852	0.0758705	0.289126	0.900055	0.962113	0.792714	0.231717	0.577213	0.936084	0.982563	SMESG000000245.1	Multidrug resistance-associated protein 1	AAA.454ESTABI.12	Q8CG09	Multidrug resistance-associated protein 1	XP_006558757.1	multidrug resistance-associated protein 1-like isoform X7 [Apis mellifera]	MRP-1, isoform a.	FBpp0089068	Multidrug-Resistance like Protein 1	ATP-binding cassette, sub-family C (CFTR/MRP), member 2	ATP-binding cassette, sub-family C (CFTR/MRP), member 1	Multidrug resistance-associated protein 1
71	SMESG000000247.1	SMED30027178	-0.773	-1.236	-0.96	-1.634	-1.091	-1.07	0	0	0	0	0	0.234645	0.0745106	0.144855	0.0311707	0.109147	0.486929	0.229337	0.401776	0.0676869	0.287041	SMESG000000247.1	multidrug resistance-associated protein 1	AAA.454ESTABI.12	Q8CG09	Multidrug resistance-associated protein 1	XP_006558757.1	multidrug resistance-associated protein 1-like isoform X7 [Apis mellifera]	MRP-1, isoform a.	FBpp0089068	Multidrug-Resistance like Protein 1	ATP-binding cassette, sub-family C (CFTR/MRP), member 2	ATP-binding cassette, sub-family C (CFTR/MRP), member 1	Multidrug resistance-associated protein 1
72	SMESG000000254.1	SMED30007322	0.249	0.266	0.058	0.508	0.196	4.81	0	0	0	0	0	0.0494317	0.036507	0.65112	7.03e-05	0.124736	0.204134	0.146937	0.841924	0.000331284	0.31249	SMESG000000254.1	Synaptic vesicle 2-related protein	sm_293824	Q5R5T8	Synaptic vesicle 2-related protein	GAA47694.1	putative transporter SVOPL [Clonorchis sinensis]	SVOP-1 (svop-1)	FBpp0310004	NA	SV2 related protein homolog (rat)	SV2 related protein homolog (rat)-like	Synaptic vesicle 2-related protein
73	SMESG000000273.1	SMED30027178	-0.446	-0.408	-0.151	-0.884	-0.512	3.94	0	0	0	0	0	0.000431172	0.00138645	0.22263	7.59e-11	6.68e-05	0.0115987	0.0167904	0.502744	1.6e-09	0.00145963	SMESG000000273.1	Multidrug resistance-associated protein 1	AAA.454ESTABI.12	Q8CG09	Multidrug resistance-associated protein 1	XP_006558757.1	multidrug resistance-associated protein 1-like isoform X7 [Apis mellifera]	MRP-1, isoform a.	FBpp0089068	Multidrug-Resistance like Protein 1	ATP-binding cassette, sub-family C (CFTR/MRP), member 2	ATP-binding cassette, sub-family C (CFTR/MRP), member 1	Multidrug resistance-associated protein 1
74	SMESG000000283.1	SMED30011847	-0.002	-0.366	-0.196	-0.863	-0.089	4.44	0	0	0	0	0	0.985551	0.00577647	0.13423	6e-10	0.496761	0.992529	0.0437928	0.385019	9.98e-09	0.709294	SMESG000000283.1	Multidrug resistance-associated protein 1	NA	.	.	XP_002168351.2	voltage-dependent calcium channel subunit alpha-2/delta-1-like [Hydra vulgaris]	NA	NA	NA	NA	NA	NA
75	SMESG000000283.1	SMED30021415	-0.002	-0.366	-0.196	-0.863	-0.089	4.44	0	0	0	0	0	0.985551	0.00577647	0.13423	6e-10	0.496761	0.992529	0.0437928	0.385019	9.98e-09	0.709294	SMESG000000283.1	Multidrug resistance-associated protein 1	sm_73704	.	.	XP_008189920.1	uncharacterized protein LOC103311885 [Acyrthosiphon pisum]	NA	NA	NA	NA	NA	NA
76	SMESG000000283.1	SMED30028602	-0.002	-0.366	-0.196	-0.863	-0.089	4.44	0	0	0	0	0	0.985551	0.00577647	0.13423	6e-10	0.496761	0.992529	0.0437928	0.385019	9.98e-09	0.709294	SMESG000000283.1	Multidrug resistance-associated protein 1	sm_519956	.	.	.	.	NA	NA	NA	NA	NA	NA
77	SMESG000000283.1	SMED30029328	-0.002	-0.366	-0.196	-0.863	-0.089	4.44	0	0	0	0	0	0.985551	0.00577647	0.13423	6e-10	0.496761	0.992529	0.0437928	0.385019	9.98e-09	0.709294	SMESG000000283.1	Multidrug resistance-associated protein 1	SMEDS2F2_0000120	Q864R9	Multidrug resistance-associated protein 1	CCD42045.1	ATP-binding cassette sub-family C ABCC/MRP-like protein [Mytilus galloprovincialis]	MRP-1, isoform a.	FBpp0089067	Multidrug-Resistance like Protein 1	ATP-binding cassette, sub-family C (CFTR/MRP), member 3	ATP-binding cassette, sub-family C (CFTR/MRP), member 3	Multidrug resistance-associated protein 1
78	SMESG000000283.1	SMED30030622	-0.002	-0.366	-0.196	-0.863	-0.089	4.44	0	0	0	0	0	0.985551	0.00577647	0.13423	6e-10	0.496761	0.992529	0.0437928	0.385019	9.98e-09	0.709294	SMESG000000283.1	Multidrug resistance-associated protein 1	SMEDS2F2_0000120	Q5F364	Multidrug resistance-associated protein 1	EKC24314.1	Multidrug resistance-associated protein 1 [Crassostrea gigas]	MRP-7 (mrp-7)	FBpp0089069	Multidrug-Resistance like Protein 1	ATP-binding cassette, sub-family C (CFTR/MRP), member 1	ATP-binding cassette, sub-family C (CFTR/MRP), member 1	Multidrug resistance-associated protein 1
79	SMESG000000287.1	SMED30029823	-0.174	-0.04	0.239	0.239	-0.013	1.76	0	0	0	0	0	0.398247	0.84515	0.21692	0.243837	0.948148	0.645282	0.925331	0.495328	0.360194	0.976264	SMESG000000287.1	SVOP-like	isotig08884	Q1LVS8	Putative transporter SVOPL	XP_005475763.1	putative transporter SVOPL-like isoform X3 [Oreochromis niloticus]	SVOP-1 (svop-1)	FBpp0310004	NA	SVOP-like	SV2 related protein homolog (rat)-like	Putative transporter SVOPL
80	SMESG000000294.1	SMED30022138	0.203	0.246	0.104	0.413	0.147	4.6	0	0	0	0	0	0.0741632	0.0309194	0.358748	0.000322171	0.199908	0.255484	0.130971	0.641568	0.00127081	0.422252	SMESG000000294.1	TNF receptor-associated factor 3	SMEDS2F2_0000026	Q6DJN2	TNF receptor-associated factor 6-B	AFJ24792.1	TNF receptor associated factor-2, partial [Schmidtea mediterranea]	TRF-1 (trf-1)	FBpp0071136	TNF-receptor-associated factor 6	TNF receptor-associated factor 6, E3 ubiquitin protein ligase	TNF receptor-associated factor 6	TNF receptor-associated factor 6-B
81	SMESG000000294.1	SMED30027083	0.203	0.246	0.104	0.413	0.147	4.6	0	0	0	0	0	0.0741632	0.0309194	0.358748	0.000322171	0.199908	0.255484	0.130971	0.641568	0.00127081	0.422252	SMESG000000294.1	TNF receptor-associated factor 3	SMEDS2F2_0000026	.	.	.	.	NA	NA	NA	NA	NA	NA
82	SMESG000000320.1	SMED30000710	0.057	0.169	-0.045	0.225	-0.226	3.89	0	0	0	0	0	0.727727	0.298417	0.784058	0.170929	0.173631	0.867881	0.531962	0.907959	0.272879	0.386674	SMESG000000320.1	Venom allergen 5	smed26675	P35787	Venom allergen 5	AFJ24739.1	GLI pathogenesis related-1, partial [Schmidtea mediterranea]	SCL-10 (scl-10)	FBpp0082250	NA	peptidase inhibitor 16	peptidase inhibitor 16	Venom allergen 5
83	SMESG000000320.1	SMED30029533	0.057	0.169	-0.045	0.225	-0.226	3.89	0	0	0	0	0	0.727727	0.298417	0.784058	0.170929	0.173631	0.867881	0.531962	0.907959	0.272879	0.386674	SMESG000000320.1	Venom allergen 5	SMEDS2F2_0001385	Q9UT67	Inositol phosphoceramide mannosyltransferase 2	EXU67026.1	cell surface protein [Streptomyces sp. PRh5]	NA	NA	NA	NA	NA	Inositol phosphoceramide mannosyltransferase 2
84	SMESG000000320.1	SMED30032880	0.057	0.169	-0.045	0.225	-0.226	3.89	0	0	0	0	0	0.727727	0.298417	0.784058	0.170929	0.173631	0.867881	0.531962	0.907959	0.272879	0.386674	SMESG000000320.1	Venom allergen 5	NA	.	.	XP_005461273.1	uncharacterized protein LOC102079069 [Oreochromis niloticus]	NA	NA	NA	NA	NA	NA
85	SMESG000000357.1	SMED30000581	0.218	0.202	0.211	0.585	0.192	6.57	0	0	0	0	0	0.0329536	0.0489508	0.0389906	1.23e-08	0.0610216	0.163007	0.177185	0.196367	1.47e-07	0.19508	SMESG000000357.1	centlein	SMEDS2F2_0001050	Q9NXG0	Centlein	ELT99339.1	hypothetical protein CAPTEDRAFT_208624 [Capitella teleta]	NA	NA	NA	centlein, centrosomal protein	centlein, centrosomal protein	Centlein
86	SMESG000000368.1	SMED30026313	-0.004	-0.038	-0.03	0.059	-0.026	4.75	0	0	0	0	0	0.97127	0.698511	0.757895	0.557318	0.789311	0.985573	0.84162	0.896047	0.668145	0.900492	SMESG000000368.1	Unknown protein	smed26035	.	.	.	.	NA	NA	NA	NA	NA	NA
87	SMESG000000371.1	SMED30001954	0.163	0.139	0.107	0.191	-0.149	2.92	0	0	0	0	0	0.306016	0.390363	0.503641	0.248212	0.367819	0.56061	0.620136	0.747764	0.364922	0.601074	SMESG000000371.1	TNF receptor-associated factor 3	AAA.454ESTABI.12	.	.	.	.	NA	NA	NA	NA	NA	NA
88	SMESG000000372.1	SMED30001954	0.069	0.227	0.231	0.177	0.087	4.3	0	0	0	0	0	0.499908	0.0266977	0.0220352	0.09423	0.398892	0.725592	0.118866	0.142576	0.169334	0.627567	SMESG000000372.1	TNF receptor-associated factor 3	AAA.454ESTABI.12	.	.	.	.	NA	NA	NA	NA	NA	NA
89	SMESG000000372.1	SMED30007284	0.069	0.227	0.231	0.177	0.087	4.3	0	0	0	0	0	0.499908	0.0266977	0.0220352	0.09423	0.398892	0.725592	0.118866	0.142576	0.169334	0.627567	SMESG000000372.1	TNF receptor-associated factor 3	SMEDS2F2_0000543	.	.	.	.	NA	NA	NA	NA	NA	NA
90	SMESG000000372.1	SMED30018831	0.069	0.227	0.231	0.177	0.087	4.3	0	0	0	0	0	0.499908	0.0266977	0.0220352	0.09423	0.398892	0.725592	0.118866	0.142576	0.169334	0.627567	SMESG000000372.1	TNF receptor-associated factor 3	AAA.454ESTABI.12	.	.	.	.	NA	NA	NA	NA	NA	NA
91	SMESG000000372.1	SMED30023272	0.069	0.227	0.231	0.177	0.087	4.3	0	0	0	0	0	0.499908	0.0266977	0.0220352	0.09423	0.398892	0.725592	0.118866	0.142576	0.169334	0.627567	SMESG000000372.1	TNF receptor-associated factor 3	AAA.454ESTABI.12	.	.	.	.	NA	NA	NA	NA	NA	NA
92	SMESG000000375.1	SMED30000974	0.072	-0.07	-0.208	0.394	0.027	4.82	0	0	0	0	0	0.469206	0.484791	0.0388407	7.79e-05	0.787959	0.701619	0.694938	0.195778	0.000362977	0.899485	SMESG000000375.1	SJCHGC05108 protein	SMEDS2F2_0000401	.	.	ABA40320.1	SJCHGC05108 protein [Schistosoma japonicum]	NA	NA	NA	NA	NA	NA
93	SMESG000000377.1	SMED30026115	0.007	0.145	0.432	0.49	0.116	3.79	0	0	0	0	0	0.953588	0.192447	4.86e-05	9.54e-06	0.299246	0.97829	0.413563	0.00335128	5.57e-05	0.532266	SMESG000000377.1	Potassium voltage-gated channel subfamily H member 7	SMEDS2F2_0000962	O54853	Potassium voltage-gated channel subfamily H member 6	ELU16133.1	hypothetical protein CAPTEDRAFT_228010 [Capitella teleta]	UNC-103, isoform a (unc-103)	FBpp0072079	seizure	potassium channel, voltage gated eag related subfamily H, member 7	potassium voltage-gated channel, subfamily H (eag-related), member 6	Potassium voltage-gated channel subfamily H member 6
94	SMESG000000378.1	SMED30026692	-0.666	0.321	0.101	0.484	0.585	-0.89	0	0	0	0	0	0.354282	0.624458	0.879506	0.466042	0.360419	0.607604	0.793577	0.955794	0.588193	0.593062	SMESG000000378.1	F-box protein 41	SMEDS2F2_0000962	Q8TF61	F-box only protein 41 [Homo sapiens]	XP_003452331.1	F-box only protein 41 [Oreochromis niloticus]	NA	FBpp0111980	NA	F-box protein 41	F-box protein 41	F-box only protein 41 [Homo sapiens]
95	SMESG000000381.1	SMED30014032	-0.269	-0.588	-0.664	-1.188	-0.443	4.71	0	0	-1	-1	0	0.0852815	0.00019885	2.55e-05	4.61e-13	0.00482993	0.274961	0.00437667	0.00213115	1.78e-11	0.0330892	SMESG000000381.1	Unknown protein	SMEDS2F2_0000962	.	.	.	.	NA	NA	NA	NA	NA	NA
96	SMESG000000381.1	SMED30017439	-0.269	-0.588	-0.664	-1.188	-0.443	4.71	0	0	-1	-1	0	0.0852815	0.00019885	2.55e-05	4.61e-13	0.00482993	0.274961	0.00437667	0.00213115	1.78e-11	0.0330892	SMESG000000381.1	Unknown protein	SMEDS2F2_0002267	.	.	XP_002061327.1	GK20783 [Drosophila willistoni]	T05H4.3 (T05H4.3)	FBpp0086669	convoluted	NA	toll-like receptor 4	NA
97	SMESG000000382.1	SMED30014032	0.254	0.309	0.098	0.671	0.426	5.52	0	0	0	0	0	0.0180533	0.00410807	0.3623	4.6e-10	7.28e-05	0.11441	0.034925	0.644598	7.84e-09	0.00157162	SMESG000000382.1	Unknown protein	SMEDS2F2_0000962	.	.	.	.	NA	NA	NA	NA	NA	NA
98	SMESG000000382.1	SMED30030665	0.254	0.309	0.098	0.671	0.426	5.52	0	0	0	0	0	0.0180533	0.00410807	0.3623	4.6e-10	7.28e-05	0.11441	0.034925	0.644598	7.84e-09	0.00157162	SMESG000000382.1	Unknown protein	isotig11309	.	.	.	.	NA	NA	NA	NA	NA	NA
99	SMESG000000384.1	SMED30001160	-0.139	0.003	0.063	-0.004	0.21	3.49	0	0	0	0	0	0.298925	0.984024	0.629056	0.974859	0.105972	0.554325	0.992659	0.827355	0.982662	0.281148	SMESG000000384.1	Unknown protein	sm_363787	.	.	.	.	NA	NA	NA	NA	NA	NA
100	SMESG000000384.1	SMED30009905	-0.139	0.003	0.063	-0.004	0.21	3.49	0	0	0	0	0	0.298925	0.984024	0.629056	0.974859	0.105972	0.554325	0.992659	0.827355	0.982662	0.281148	SMESG000000384.1	Unknown protein	SMEDS2F2_0001775	.	.	.	.	NA	NA	NA	NA	NA	NA
101	SMESG000000384.1	SMED30018491	-0.139	0.003	0.063	-0.004	0.21	3.49	0	0	0	0	0	0.298925	0.984024	0.629056	0.974859	0.105972	0.554325	0.992659	0.827355	0.982662	0.281148	SMESG000000384.1	Unknown protein	SMEDS2F2_0001775	.	.	.	.	NA	NA	NA	NA	NA	NA
102	SMESG000000385.1	SMED30014584	-0.558	-2.902	-0.859	-5.263	-1.01	-1.23	0	-1	0	-1	0	0.30146	0.000204805	0.123511	5.12e-06	0.0830409	0.557047	0.00447851	0.369723	3.2e-05	0.23925	SMESG000000385.1	ATP-dependent RNA helicase DBP2	SMEDS2F2_0000388	.	.	XP_002163149.2	uncharacterized protein LOC100211830 [Hydra vulgaris]	NA	NA	NA	NA	NA	NA
103	SMESG000000385.1	SMED30017699	-0.558	-2.902	-0.859	-5.263	-1.01	-1.23	0	-1	0	-1	0	0.30146	0.000204805	0.123511	5.12e-06	0.0830409	0.557047	0.00447851	0.369723	3.2e-05	0.23925	SMESG000000385.1	ATP-dependent RNA helicase DBP2	rc_smed27942	.	.	ACE75260.1	conserved hypothetical protein [Glyptapanteles flavicoxis]	NA	NA	NA	NA	NA	NA
104	SMESG000000386.1	SMED30025157	-0.137	-0.293	-0.132	-0.02	-0.11	4.43	0	0	0	0	0	0.140015	0.00212343	0.154988	0.831926	0.238129	0.365425	0.0226457	0.416536	0.884304	0.467782	SMESG000000386.1	Unknown protein	SMEDS2F2_0000209	.	.	.	.	NA	NA	NA	NA	NA	NA
105	SMESG000000386.1	SMED30031167	-0.137	-0.293	-0.132	-0.02	-0.11	4.43	0	0	0	0	0	0.140015	0.00212343	0.154988	0.831926	0.238129	0.365425	0.0226457	0.416536	0.884304	0.467782	SMESG000000386.1	Unknown protein	sm_416086	Q3SYV4	Adenylyl cyclase-associated protein 1	XP_008487073.1	adenylyl cyclase-associated protein 1 [Diaphorina citri]	CAS-1, isoform a (cas-1)	NA	NA	CAP, adenylate cyclase-associated protein, 2 (yeast)	CAP, adenylate cyclase-associated protein 1 (yeast)	Adenylyl cyclase-associated protein 1
106	SMESG000000387.1	SMED30026556	0.087	0.15	0.155	0.262	0.233	7.27	0	0	0	0	0	0.178767	0.020507	0.0157701	5.45e-05	0.000303057	0.420327	0.100484	0.118446	0.000264456	0.00458141	SMESG000000387.1	Mitofusin 2	SMEDS2F2_0001775	O95140	Mitofusin-2	CCD58540.1	transmembrane gtpase mfn (mitofusin 1) (fzo homolog), putative [Schistosoma mansoni]	FZO-1 (fzo-1)	FBpp0089221	Mitochondrial assembly regulatory factor	mitofusin 2	mitofusin 2	Mitofusin-2
107	SMESG000000388.1	SMED30004472	-0.111	0.026	-0.117	-0.557	0.034	6.67	0	0	0	0	0	0.189499	0.756422	0.166837	1.54e-10	0.683311	0.433636	0.879698	0.434954	2.95e-09	0.833076	SMESG000000388.1	Transketolase	SMEDS2F2_0000555	P50137	Transketolase	EKC40969.1	Transketolase-like protein 2 [Crassostrea gigas]	TKT-1 (tkt-1)	FBpp0081371	NA	transketolase	transketolase	Transketolase
108	SMESG000000391.1	SMED30004472	0.18	0.39	0.177	0.154	0.328	7.85	0	0	0	0	0	0.0050006	1.03e-09	0.00558496	0.0170844	3.09e-07	0.0535546	2.71e-07	0.0658688	0.0408618	2.25e-05	SMESG000000391.1	Transketolase	SMEDS2F2_0000555	P50137	Transketolase	EKC40969.1	Transketolase-like protein 2 [Crassostrea gigas]	TKT-1 (tkt-1)	FBpp0081371	NA	transketolase	transketolase	Transketolase
109	SMESG000000410.1	SMED30001346	-0.113	0.21	0.006	-0.091	-0.233	-0.37	0	0	0	0	0	0.799393	0.625072	0.988496	0.846426	0.610374	0.907453	0.793922	0.994819	0.895114	0.789225	SMESG000000410.1	Unknown protein	smed022003	.	.	.	.	NA	NA	NA	NA	NA	NA
110	SMESG000000411.1	SMED30012237	0.167	0.092	0.059	0.2	-0.001	5.58	0	0	0	0	0	0.0931871	0.356139	0.552753	0.0475884	0.994421	0.289969	0.5893	0.782268	0.0965123	0.997215	SMESG000000411.1	TNF receptor-associated factor 3	SMEDS2F2_0000026	.	.	.	.	NA	NA	NA	NA	NA	NA
111	SMESG000000421.1	SMED30002156	0.061	0.031	-0.255	-0.173	0.091	2.14	0	0	0	0	0	0.727685	0.86355	0.156823	0.362889	0.604488	0.867881	0.933102	0.418934	0.489449	0.786662	SMESG000000421.1	TRAF-4	AAA.454ESTABI.12	.	.	AFJ24792.1	TNF receptor associated factor-2, partial [Schmidtea mediterranea]	NA	NA	NA	NA	NA	NA
112	SMESG000000425.1	SMED30025732	-0.087	-0.153	-0.183	-0.305	-0.16	6.55	0	0	0	0	0	0.203217	0.026399	0.00779438	1.47e-05	0.020314	0.450585	0.117889	0.0789114	8.13e-05	0.0917928	SMESG000000425.1	V-type proton ATPase subunit E	SMEDS2F2_0001135	P54611	V-type proton ATPase subunit E	XP_001967516.1	GF20699 [Drosophila ananassae]	VHA-8 (vha-8)	FBpp0078349	Vacuolar H[+]-ATPase 26kD subunit	ATPase, H+ transporting, lysosomal 31kDa, V1 subunit E1	ATPase, H+ transporting, lysosomal V1 subunit E1	V-type proton ATPase subunit E
113	SMESG000000426.1	SMED30025732	-0.139	0.053	0.145	0.404	-0.062	-0.71	0	0	0	0	0	0.843582	0.94005	0.832235	0.563987	0.930539	0.932128	0.969914	0.930826	0.674145	0.968283	SMESG000000426.1	Palmitoyltransferase	SMEDS2F2_0001135	P54611	V-type proton ATPase subunit E	XP_001967516.1	GF20699 [Drosophila ananassae]	VHA-8 (vha-8)	FBpp0078349	Vacuolar H[+]-ATPase 26kD subunit	ATPase, H+ transporting, lysosomal 31kDa, V1 subunit E1	ATPase, H+ transporting, lysosomal V1 subunit E1	V-type proton ATPase subunit E
114	SMESG000000427.1	SMED30022980	-0.705	-0.356	0.397	-0.66	-0.274	-0.88	0	0	0	0	0	0.189699	0.490442	0.368451	0.250759	0.589133	0.434002	0.69926	0.648676	0.367731	0.776022	SMESG000000427.1	Unknown protein	SMEDS2F2_0001135	O43345	Zinc finger protein 208	CDJ17435.1	zinc finger protein [Echinococcus granulosus]	F47E1.3 (F47E1.3)	FBpp0080323	weckle	zinc finger protein 208	zinc finger protein 825	Zinc finger protein 208
115	SMESG000000436.1	SMED30001019	0.203	0.012	0.148	-0.103	0.515	2.18	0	0	0	0	0	0.25805	0.950035	0.410132	0.599032	0.00315834	0.513099	0.97474	0.680092	0.705505	0.024328	SMESG000000436.1	Unknown protein	sm_rc_93364	.	.	.	.	NA	NA	NA	NA	NA	NA
116	SMESG000000436.1	SMED30007806	0.203	0.012	0.148	-0.103	0.515	2.18	0	0	0	0	0	0.25805	0.950035	0.410132	0.599032	0.00315834	0.513099	0.97474	0.680092	0.705505	0.024328	SMESG000000436.1	Unknown protein	NA	.	.	.	.	NA	NA	NA	NA	NA	NA
117	SMESG000000436.1	SMED30021272	0.203	0.012	0.148	-0.103	0.515	2.18	0	0	0	0	0	0.25805	0.950035	0.410132	0.599032	0.00315834	0.513099	0.97474	0.680092	0.705505	0.024328	SMESG000000436.1	Unknown protein	sm_712148	.	.	.	.	NA	NA	NA	NA	NA	NA
118	SMESG000000436.1	SMED30033652	0.203	0.012	0.148	-0.103	0.515	2.18	0	0	0	0	0	0.25805	0.950035	0.410132	0.599032	0.00315834	0.513099	0.97474	0.680092	0.705505	0.024328	SMESG000000436.1	Unknown protein	rc_smed014189	.	.	.	.	NA	NA	NA	NA	NA	NA
119	SMESG000000452.1	SMED30032147	0.267	0.299	0.059	0.393	0.205	3.35	0	0	0	0	0	0.0792634	0.0504548	0.701291	0.0113626	0.182524	0.264529	0.180553	0.86888	0.0288165	0.398882	SMESG000000452.1	TNF receptor-associated factor 3	SMEDS2F2_0001357	P39428	TNF receptor-associated factor 1 [Mus musculus]	XP_007070489.1	abhydrolase domain-containing protein 16A-like [Chelonia mydas]	NA	NA	NA	TNF receptor-associated factor 1	TNF receptor-associated factor 1	TNF receptor-associated factor 1 [Mus musculus]
120	SMESG000000478.1	SMED30024438	0.111	-0.397	0.133	0.47	0.261	-0.74	0	0	0	0	0	0.817495	0.457439	0.779778	0.331337	0.582689	0.917143	0.674883	0.906304	0.457329	0.772364	SMESG000000478.1	GCR148	smed011638	.	.	.	.	DOP-5 (dop-5)	NA	NA	NA	NA	NA
121	SMESG000000487.1	SMED30016860	-0.08	-0.121	0.015	-0.064	-0.096	4.97	0	0	0	0	0	0.283168	0.111029	0.843134	0.413272	0.204179	0.53824	0.296378	0.936593	0.539478	0.428205	SMESG000000487.1	Nedd8-activating enzyme E1 catalytic subunit	SMEDS2F2_0000993	Q7ZVX6	NEDD8-activating enzyme E1 catalytic subunit	CCD59225.1	ubiquitin-activating enzyme E1C, putative [Schistosoma mansoni]	RFL-1 (rfl-1)	FBpp0086711	Ubiquitin activating enzyme 3	ubiquitin-like modifier activating enzyme 3	ubiquitin-like modifier activating enzyme 3	NEDD8-activating enzyme E1 catalytic subunit
122	SMESG000000488.1	SMED30021595	0.056	-0.06	0.101	0.061	0.087	4.72	0	0	0	0	0	0.591052	0.56942	0.323888	0.562211	0.399651	0.785717	0.757354	0.611001	0.672585	0.62815	SMESG000000488.1	tRNA 2-selenouridine synthase	SMEDS2F2_0000993	A0KKE6	tRNA 2-selenouridine synthase	WP_028284828.1	tRNA 2-selenouridine synthase [Oceanicaulis alexandrii]	NA	NA	NA	NA	NA	tRNA 2-selenouridine synthase
123	SMESG000000489.1	SMED30025110	0.088	0.007	0.039	0.255	0.11	5.71	0	0	0	0	0	0.197218	0.914744	0.563175	0.000244836	0.107154	0.443535	0.95734	0.788846	0.00100016	0.283165	SMESG000000489.1	39S ribosomal protein L2	SMEDS2F2_0000993	Q498T4	39S ribosomal protein L2, mitochondrial	GAA35735.2	39S ribosomal protein L2 mitochondrial [Clonorchis sinensis]	MRPL-2 (mrpl-2)	FBpp0075941	mitochondrial ribosomal protein L2	mitochondrial ribosomal protein L2	mitochondrial ribosomal protein L2	39S ribosomal protein L2, mitochondrial
124	SMESG000000491.1	SMED30023266	0.239	0.112	0.052	0.449	0.243	6.14	0	0	0	0	0	0.00689011	0.210396	0.559368	4.57e-07	0.00618263	0.0653293	0.43473	0.785873	3.67e-06	0.0397954	SMESG000000491.1	Cilia and flagella associated protein 43	SMEDS2F2_0000993	Q8NDM7	WD repeat-containing protein 96 [Homo sapiens]	EKC21897.1	WD repeat-containing protein C10orf79 [Crassostrea gigas]	NA	FBpp0075574	NA	cilia and flagella associated protein 43	cilia and flagella associated protein 43	Cilia- and flagella-associated protein 43
125	SMESG000000493.1	SMED30022138	0.004	0.296	0.104	0.314	0.178	3.75	0	0	0	0	0	0.972138	0.0191686	0.410556	0.0152026	0.16274	0.985655	0.096429	0.680306	0.0370277	0.370747	SMESG000000493.1	TNF receptor-associated factor 3	SMEDS2F2_0000026	Q6DJN2	TNF receptor-associated factor 6-B	AFJ24792.1	TNF receptor associated factor-2, partial [Schmidtea mediterranea]	TRF-1 (trf-1)	FBpp0071136	TNF-receptor-associated factor 6	TNF receptor-associated factor 6, E3 ubiquitin protein ligase	TNF receptor-associated factor 6	TNF receptor-associated factor 6-B
126	SMESG000000504.1	SMED30009405	-0.047	-0.075	-0.089	-0.083	-0.039	6.69	0	0	0	0	0	0.63316	0.448389	0.366825	0.402618	0.694897	0.811969	0.667881	0.647672	0.529558	0.839765	SMESG000000504.1	Phospholipid-transporting ATPase	SMEDS2F2_0000994	P70704	.	EKC28374.1	Putative phospholipid-transporting ATPase IA [Crassostrea gigas]	TAT-1, isoform b (tat-1)	FBpp0289039	NA	ATPase, aminophospholipid transporter (APLT), class I, type 8A, member 1	ATPase, aminophospholipid transporter (APLT), class I, type 8A, member 1	Phospholipid-transporting ATPase IA
127	SMESG000000504.1	SMED30015909	-0.047	-0.075	-0.089	-0.083	-0.039	6.69	0	0	0	0	0	0.63316	0.448389	0.366825	0.402618	0.694897	0.811969	0.667881	0.647672	0.529558	0.839765	SMESG000000504.1	Phospholipid-transporting ATPase	sm_411765	.	.	XP_004940181.1	reticulon-4-like [Gallus gallus]	NA	NA	NA	NA	NA	NA
128	SMESG000000504.1	SMED30035569	-0.047	-0.075	-0.089	-0.083	-0.039	6.69	0	0	0	0	0	0.63316	0.448389	0.366825	0.402618	0.694897	0.811969	0.667881	0.647672	0.529558	0.839765	SMESG000000504.1	Phospholipid-transporting ATPase	SMEDS2F2_0000215	P70704	.	EKC28374.1	Putative phospholipid-transporting ATPase IA [Crassostrea gigas]	TAT-1, isoform b (tat-1)	FBpp0292219	NA	ATPase, aminophospholipid transporter (APLT), class I, type 8A, member 1	ATPase, aminophospholipid transporter (APLT), class I, type 8A, member 1	Phospholipid-transporting ATPase IA
129	SMESG000000507.1	SMED30019019	-0.982	-0.445	-0.26	-0.853	0.173	0.57	-1	0	0	0	0	0.00203955	0.137377	0.360336	0.0103959	0.52663	0.0307281	0.339349	0.64292	0.0266692	0.732783	SMESG000000507.1	Unknown protein	SMEDS2F2_0000764	.	.	.	.	NA	NA	NA	NA	NA	NA
130	SMESG000000508.1	SMED30010356	0.62	1.188	0.482	0.584	1.172	-0.66	0	0	0	0	0	0.354254	0.0646058	0.475444	0.402379	0.0684739	0.607604	0.211288	0.727843	0.529414	0.210611	SMESG000000508.1	Unknown protein	SMEDS2F2_0000764	.	.	.	.	NA	NA	NA	NA	NA	NA
131	SMESG000000518.1	SMED30004093	1.205	1.093	1.48	1.349	0.483	-1.55	0	0	0	0	0	0.205473	0.262559	0.107015	0.169488	0.637557	0.453946	0.493591	0.343438	0.270894	0.805217	SMESG000000518.1	Unknown protein	NA	Q62513	Zinc finger protein 260	XP_006901860.1	zinc finger protein 184-like [Elephantulus edwardii]	NA	NA	NA	zinc finger protein 124	zinc finger protein 260	Zinc finger protein 260
132	SMESG000000519.1	SMED30011104	-0.475	-0.474	-0.137	-0.848	-0.191	2.74	0	0	0	0	0	0.0083679	0.00908979	0.431386	1.23e-05	0.280781	0.0728958	0.0596524	0.694483	6.95e-05	0.514399	SMESG000000519.1	la-related protein 6	SMEDS2F2_0000764	Q9BRS8	La-related protein 6	AEF33405.1	La autoantigen-like protein, partial [Crassostrea ariakensis]	C44E4.4 (C44E4.4)	FBpp0311633	NA	La ribonucleoprotein domain family, member 6	La ribonucleoprotein domain family, member 6	La-related protein 6
133	SMESG000000519.1	SMED30011817	-0.475	-0.474	-0.137	-0.848	-0.191	2.74	0	0	0	0	0	0.0083679	0.00908979	0.431386	1.23e-05	0.280781	0.0728958	0.0596524	0.694483	6.95e-05	0.514399	SMESG000000519.1	la-related protein 6	SMEDS2F2_0000764	.	.	.	.	NA	NA	NA	NA	NA	NA
134	SMESG000000522.1	SMED30012020	-0.157	-0.008	0.172	-0.34	-0.332	3.92	0	0	0	0	0	0.290498	0.954831	0.23745	0.0269528	0.0274587	0.545586	0.977889	0.520773	0.0599259	0.113075	SMESG000000522.1	Tryptophan 5-hydroxylase 1	SMEDS2F2_0002178	P70080	Tryptophan 5-hydroxylase 1	AGS83411.1	tph [Schmidtea mediterranea]	PAH-1, isoform b.	FBpp0072534	Tryptophan hydroxylase	tryptophan hydroxylase 1	tryptophan hydroxylase 1	Tryptophan 5-hydroxylase 1
135	SMESG000000524.1	SMED30005127	-0.202	-0.292	-0.013	-0.107	-0.361	6.32	0	0	0	0	0	0.0432148	0.00355954	0.893352	0.286632	0.000317589	0.188858	0.0317041	0.961706	0.408804	0.00474461	SMESG000000524.1	Voltage-dependent L-type calcium channel subunit alpha	SMEDS2F2_0000775	Q25452	Muscle calcium channel subunit alpha-1	AEJ87268.1	voltage operated calcium channel Cav1B [Dugesia japonica]	EGL-19, isoform b (egl-19)	FBpp0304336	Ca[2+]-channel protein alpha[[1]] subunit D	calcium channel, voltage-dependent, L type, alpha 1S subunit	calcium channel, voltage-dependent, L type, alpha 1S subunit	Muscle calcium channel subunit alpha-1
136	SMESG000000524.1	SMED30013241	-0.202	-0.292	-0.013	-0.107	-0.361	6.32	0	0	0	0	0	0.0432148	0.00355954	0.893352	0.286632	0.000317589	0.188858	0.0317041	0.961706	0.408804	0.00474461	SMESG000000524.1	Voltage-dependent L-type calcium channel subunit alpha	SMEDS2F2_0000113	Q6BZF8	Dynein light chain 1, cytoplasmic	XP_795406.2	dynein light chain LC6, flagellar outer arm-like [Strongylocentrotus purpuratus]	DLC-1 (dlc-1)	FBpp0070674	cut up	dynein, light chain, LC8-type 2	dynein light chain LC8-type 2	Dynein light chain 1, cytoplasmic [Debaryomyces hansenii CBS767]
137	SMESG000000525.1	SMED30031071	-0.023	0.078	0.034	-0.038	0.146	5.34	0	0	0	0	0	0.748469	0.274931	0.634046	0.605705	0.0398876	0.877645	0.506763	0.830905	0.711154	0.146483	SMESG000000525.1	Developmentally-regulated GTP-binding protein 1	SMEDS2F2_0000775	Q9Y295	Developmentally-regulated GTP-binding protein 1	XP_005108025.1	GTP-binding protein 128up-like [Aplysia californica]	T28D6.6, isoform a (T28D6.6)	FBpp0087084	upstream of RpIII128	developmentally regulated GTP binding protein 1	developmentally regulated GTP binding protein 1	Developmentally-regulated GTP-binding protein 1
138	SMESG000000528.1	SMED30018700	-0.004	-0.019	-0.018	-0.172	-0.11	5.15	0	0	0	0	0	0.961705	0.817736	0.828884	0.0473474	0.191179	0.981451	0.910827	0.929475	0.0961002	0.41068	SMESG000000528.1	carbohydrate-responsive element-binding protein-like isoform X1	SMEDS2F2_0000775	Q99MZ3	Carbohydrate-responsive element-binding protein	AGZ94912.1	mlxipl protein, partial [Schmidtea mediterranea]	MML-1, isoform a (mml-1)	FBpp0081052	Mlx interactor	MLX interacting protein-like	MLX interacting protein-like	Carbohydrate-responsive element-binding protein
139	SMESG000000533.1	SMED30023312	0.153	0.034	0.145	-0.052	0.242	2.51	0	0	0	0	0	0.38292	0.84776	0.406584	0.781289	0.167602	0.633383	0.926506	0.678263	0.848955	0.377838	SMESG000000533.1	GCR102	SMEDS2F2_0002178	.	.	.	.	NA	NA	NA	NA	NA	NA
140	SMESG000000539.1	SMED30029454	0.101	0.174	0.251	0.379	0.428	1.5	0	0	0	0	0	0.626983	0.406156	0.212492	0.0733929	0.0322088	0.807717	0.633328	0.489968	0.138247	0.12641	SMESG000000539.1	Unknown protein	sm_rc_89252	.	.	.	.	NA	NA	NA	NA	NA	NA
141	SMESG000000539.1	SMED30035971	0.101	0.174	0.251	0.379	0.428	1.5	0	0	0	0	0	0.626983	0.406156	0.212492	0.0733929	0.0322088	0.807717	0.633328	0.489968	0.138247	0.12641	SMESG000000539.1	Unknown protein	sm_rc_89252	.	.	.	.	NA	NA	NA	NA	NA	NA
142	SMESG000000540.1	SMED30018831	0.099	0.066	0.117	0.109	-0.027	3.37	0	0	0	0	0	0.440935	0.611195	0.357742	0.413189	0.837311	0.679827	0.786069	0.641066	0.53941	0.926882	SMESG000000540.1	TNF receptor-associated factor 6	AAA.454ESTABI.12	.	.	.	.	NA	NA	NA	NA	NA	NA
143	SMESG000000540.1	SMED30034492	0.099	0.066	0.117	0.109	-0.027	3.37	0	0	0	0	0	0.440935	0.611195	0.357742	0.413189	0.837311	0.679827	0.786069	0.641066	0.53941	0.926882	SMESG000000540.1	TNF receptor-associated factor 6	NA	.	.	.	.	NA	NA	NA	NA	NA	NA
144	SMESG000000546.1	SMED30011801	-0.052	-0.093	-0.103	-0.216	-0.174	4.32	0	0	0	0	0	0.607891	0.363478	0.311186	0.0429604	0.0920844	0.795868	0.596943	0.59996	0.0886639	0.256515	SMESG000000546.1	Dolichyl-phosphate beta-glucosyltransferase	SMEDS2F2_0000027	Q9VLQ1	Dolichyl-phosphate beta-glucosyltransferase	EKC35437.1	Dolichyl-phosphate beta-glucosyltransferase, partial [Crassostrea gigas]	H43I07.3 (H43I07.3)	FBpp0079234	wollknaeuel	ALG5, dolichyl-phosphate beta-glucosyltransferase	asparagine-linked glycosylation 5 (dolichyl-phosphate beta-glucosyltransferase)	Dolichyl-phosphate beta-glucosyltransferase
145	SMESG000000547.1	SMED30006576	-0.103	-0.15	-0.056	-0.194	-0.035	6.37	0	0	0	0	0	0.105081	0.0191372	0.377595	0.00300213	0.579734	0.310788	0.0963526	0.65761	0.00910473	0.770523	SMESG000000547.1	Apoptosis inhibitor 5	SMEDS2F2_0000027	Q7ZY79	Apoptosis inhibitor 5-B	XP_005598102.1	apoptosis inhibitor 5 isoform X3 [Equus caballus]	NA	FBpp0080554	Aac11	apoptosis inhibitor 5	apoptosis inhibitor 5	Apoptosis inhibitor 5-B
146	SMESG000000553.1	SMED30012133	0.229	0.231	0.076	0.134	-2.127	5.87	0	0	0	0	-1	0.341033	0.335962	0.753453	0.578305	6.93e-17	0.594692	0.570679	0.894244	0.68678	2.62e-14	SMESG000000553.1	16 kDa calcium-binding protein	smed004878	Q07167	16 kDa calcium-binding protein	CDJ20005.1	Calcium binding protein [Echinococcus granulosus]	C50C3.5 (C50C3.5)	FBpp0070176	NA	calmodulin-like 5	calmodulin 4	16 kDa calcium-binding protein
147	SMESG000000555.1	SMED30002918	-0.176	0.124	-0.069	-0.176	-2.54	0.13	0	0	0	0	-1	0.580421	0.688986	0.823008	0.605129	8.77e-08	0.77795	0.836038	0.926509	0.710849	8.12e-06	SMESG000000555.1	Innexin	rc_smed013498	O01393	Innexin unc-9	EUB62670.1	Innexin unc-9 [Echinococcus granulosus]	INX-1, isoform b (inx-1)	FBpp0070965	Innexin 2	NA	NA	Innexin unc-9
148	SMESG000000556.1	SMED30026539	0.079	-0.018	-0.042	-0.003	0.241	6.66	0	0	0	0	0	0.306536	0.818056	0.590094	0.973139	0.0017699	0.56112	0.911088	0.804507	0.981531	0.0160865	SMESG000000556.1	10 kDa heat shock protein	SMEDS2F2_0000027	Q5DC69	10 kDa heat shock protein, mitochondrial	CDJ25458.1	heat shock 10 kDa protein 1 [Echinococcus granulosus]	Y22D7AL.10 (Y22D7AL.10)	FBpp0075609	NA	heat shock 10kDa protein 1	heat shock protein 1 (chaperonin 10)	10 kDa heat shock protein, mitochondrial
149	SMESG000000559.1	SMED30007284	0.097	0.169	0.067	0.27	-0.038	5.12	0	0	0	0	0	0.298834	0.0702181	0.472748	0.0044163	0.689928	0.554269	0.221808	0.72657	0.0127456	0.836757	SMESG000000559.1	TNF receptor associated factor-2	SMEDS2F2_0000543	.	.	.	.	NA	NA	NA	NA	NA	NA
150	SMESG000000559.1	SMED30027083	0.097	0.169	0.067	0.27	-0.038	5.12	0	0	0	0	0	0.298834	0.0702181	0.472748	0.0044163	0.689928	0.554269	0.221808	0.72657	0.0127456	0.836757	SMESG000000559.1	TNF receptor associated factor-2	SMEDS2F2_0000026	.	.	.	.	NA	NA	NA	NA	NA	NA
151	SMESG000000563.1	SMED30007284	0.111	0.172	0.158	0.336	-0.015	5.14	0	0	0	0	0	0.20414	0.049375	0.0692348	0.000149279	0.864936	0.4519	0.178123	0.269623	0.000643678	0.939583	SMESG000000563.1	TNF receptor-associated factor 6	SMEDS2F2_0000543	.	.	.	.	NA	NA	NA	NA	NA	NA
152	SMESG000000563.1	SMED30027083	0.111	0.172	0.158	0.336	-0.015	5.14	0	0	0	0	0	0.20414	0.049375	0.0692348	0.000149279	0.864936	0.4519	0.178123	0.269623	0.000643678	0.939583	SMESG000000563.1	TNF receptor-associated factor 6	SMEDS2F2_0000026	.	.	.	.	NA	NA	NA	NA	NA	NA
153	SMESG000000571.1	SMED30012237	0.163	0.219	0.061	0.338	0.151	5.95	0	0	0	0	0	0.0770341	0.0177408	0.50647	0.000284936	0.102788	0.260512	0.0919264	0.749639	0.00114167	0.275995	SMESG000000571.1	TNF receptor-associated factor 3	SMEDS2F2_0000026	.	.	.	.	NA	NA	NA	NA	NA	NA
154	SMESG000000571.1	SMED30019702	0.163	0.219	0.061	0.338	0.151	5.95	0	0	0	0	0	0.0770341	0.0177408	0.50647	0.000284936	0.102788	0.260512	0.0919264	0.749639	0.00114167	0.275995	SMESG000000571.1	TNF receptor-associated factor 3	AAA.454ESTABI.18	Q8WXF0	Serine/arginine-rich splicing factor 12	CDJ20023.1	FUS interacting serine arginine rich protein 1 [Echinococcus granulosus]	RSP-4, isoform b (rsp-4)	FBpp0297362	NA	serine/arginine-rich splicing factor 12	serine/arginine-rich splicing factor 12	Serine/arginine-rich splicing factor 12
155	SMESG000000571.1	SMED30027083	0.163	0.219	0.061	0.338	0.151	5.95	0	0	0	0	0	0.0770341	0.0177408	0.50647	0.000284936	0.102788	0.260512	0.0919264	0.749639	0.00114167	0.275995	SMESG000000571.1	TNF receptor-associated factor 3	SMEDS2F2_0000026	.	.	.	.	NA	NA	NA	NA	NA	NA
156	SMESG000000577.1	SMED30016922	0.344	0.186	0.288	0.757	0.36	7.49	0	0	0	0	0	0.000192945	0.0442862	0.00178961	2.94e-16	9.5e-05	0.00652311	0.166066	0.0335963	2.83e-14	0.00192223	SMESG000000577.1	Parkin coregulated gene protein-like protein	SMEDS2F2_0000228	Q9DAK2	Parkin coregulated gene protein homolog	CCD74982.1	hypothetical protein Smp_035500 [Schistosoma mansoni]	E04F6.2 (E04F6.2)	FBpp0085659	NA	PARK2 co-regulated	PARK2 co-regulated	Parkin coregulated gene protein homolog
157	SMESG000000584.1	SMED30029479	-0.333	0.241	0.561	-0.165	-0.127	1.1	0	0	0	0	0	0.255834	0.386255	0.0342858	0.583792	0.659509	0.510576	0.616742	0.182621	0.691634	0.817983	SMESG000000584.1	Unknown protein	NA	.	.	.	.	NA	NA	NA	NA	NA	NA
158	SMESG000000587.1	SMED30004591	0.635	0.261	-0.247	0.704	0.045	5.24	1	0	0	0	0	9.97e-05	0.112052	0.135947	1.8e-05	0.78259	0.00412249	0.298122	0.387702	9.75e-05	0.895813	SMESG000000587.1	Unknown protein	SMEDS2F2_0001267	Q96MW7	Tigger transposable element-derived protein 1 [Homo sapiens]	XP_006016671.1	tigger transposable element-derived protein 1-like [Alligator sinensis]	NA	NA	NA	tigger transposable element derived 1	Jrk-like	Tigger transposable element-derived protein 1 [Homo sapiens]
159	SMESG000000587.1	SMED30016497	0.635	0.261	-0.247	0.704	0.045	5.24	1	0	0	0	0	9.97e-05	0.112052	0.135947	1.8e-05	0.78259	0.00412249	0.298122	0.387702	9.75e-05	0.895813	SMESG000000587.1	Unknown protein	SMEDS2F2_0001044	.	.	.	.	NA	NA	NA	NA	NA	NA
160	SMESG000000587.1	SMED30024800	0.635	0.261	-0.247	0.704	0.045	5.24	1	0	0	0	0	9.97e-05	0.112052	0.135947	1.8e-05	0.78259	0.00412249	0.298122	0.387702	9.75e-05	0.895813	SMESG000000587.1	Unknown protein	SMEDS2F2_0001044	Q96EP0	E3 ubiquitin-protein ligase RNF31	XP_006010093.1	E3 ubiquitin-protein ligase RNF31-like [Latimeria chalumnae]	C17H11.6, isoform b.	FBpp0303658	NA	NA	ring finger protein 31	E3 ubiquitin-protein ligase RNF31
161	SMESG000000593.1	SMED30019474	0.201	0.225	0.037	0.358	-0.183	4.52	0	0	0	0	0	0.0456113	0.0260835	0.717899	0.0004834	0.0793238	0.194963	0.117217	0.877168	0.00181997	0.232249	SMESG000000593.1	F-box only protein 10	SMEDS2F2_0002558	Q7TQF2	F-box only protein 10 [Mus musculus]	XP_006272138.1	F-box only protein 10 [Alligator mississippiensis]	BE0003N10.3 (BE0003N10.3)	FBpp0306742	F-box protein 11	F-box protein 10	F-box protein 10	F-box only protein 10 [Mus musculus]
162	SMESG000000595.1	SMED30034481	-0.8	0.029	-0.138	0.078	0.468	-1.44	0	0	0	0	0	0.35438	0.970912	0.860759	0.924911	0.528247	0.607713	0.985998	0.946346	0.952779	0.733904	SMESG000000595.1	Unknown protein	smed014285	Q5EBL2	Zinc finger protein 628	CCD78260.1	putative zinc finger protein [Schistosoma mansoni]	SYD-9, isoform c (syd-9)	FBpp0072245	NA	zinc finger protein 628	zinc finger protein 628	Zinc finger protein 628 [Homo sapiens]
163	SMESG000000601.1	SMED30010048	-0.096	-0.186	-0.127	-0.262	-0.022	3.78	0	0	0	0	0	0.442149	0.143909	0.31264	0.0466469	0.85854	0.680506	0.348369	0.601008	0.095008	0.936725	SMESG000000601.1	Unknown protein	SMEDS2F2_0002336	.	.	EKC22709.1	hypothetical protein CGI_10001639 [Crassostrea gigas]	NA	NA	NA	NA	NA	NA
164	SMESG000000602.1	SMED30009635	0.137	-0.021	-0.06	-0.098	0.142	2.26	0	0	0	0	0	0.397781	0.899084	0.718909	0.579901	0.387731	0.644939	0.950801	0.877648	0.688217	0.617771	SMESG000000602.1	Serine/threonine protein kinase	SMEDS2F2_0003340	Q9LP51	CBL-interacting serine/threonine-protein kinase 18	XP_004210629.1	uncharacterized protein LOC101236926 [Hydra vulgaris]	PRK-2 (prk-2)	FBpp0072069	PAS kinase	protein kinase D2	protein kinase D2	Serine/threonine-protein kinase prk-2
165	SMESG000000602.1	SMED30010048	0.137	-0.021	-0.06	-0.098	0.142	2.26	0	0	0	0	0	0.397781	0.899084	0.718909	0.579901	0.387731	0.644939	0.950801	0.877648	0.688217	0.617771	SMESG000000602.1	Serine/threonine protein kinase	SMEDS2F2_0002336	.	.	EKC22709.1	hypothetical protein CGI_10001639 [Crassostrea gigas]	NA	NA	NA	NA	NA	NA
166	SMESG000000603.1	SMED30012548	0.079	-0.049	-0.201	0.012	-0.139	5.19	0	0	0	0	0	0.253299	0.492634	0.00454374	0.871307	0.0513628	0.507397	0.700923	0.0588336	0.914755	0.173499	SMESG000000603.1	PX domain containing serine/threonine kinase like	SMEDS2F2_0002530	Q7Z7A4	PX domain-containing protein kinase-like protein	XP_005100277.1	PX domain-containing protein kinase-like protein-like [Aplysia californica]	Protein NSY-1 {ECO:0000313|EMBL:CCD70472.1}	FBpp0087950	NA	PX domain containing serine/threonine kinase	PX domain containing serine/threonine kinase	PX domain-containing protein kinase-like protein
167	SMESG000000606.1	SMED30026337	-0.141	-0.205	-0.134	-0.304	-0.33	8.81	0	0	0	0	0	0.0417309	0.00311474	0.0525095	1.22e-05	1.98e-06	0.185659	0.0289915	0.231584	6.92e-05	0.0001	SMESG000000606.1	Ankyrin-3	SMEDS2F2_0000898	G5E8K5	Ankyrin-3	GAA49432.1	ankyrin-2, partial [Clonorchis sinensis]	UNC-44, isoform a (unc-44)	FBpp0292238	Ankyrin 2	ankyrin 2, neuronal	ankyrin 2, brain	Ankyrin-3
168	SMESG000000606.1	SMED30030159	-0.141	-0.205	-0.134	-0.304	-0.33	8.81	0	0	0	0	0	0.0417309	0.00311474	0.0525095	1.22e-05	1.98e-06	0.185659	0.0289915	0.231584	6.92e-05	0.0001	SMESG000000606.1	Ankyrin-3	smed013779	.	.	.	.	NA	NA	NA	NA	NA	NA
169	SMESG000000615.1	SMED30021806	-0.03	0.063	0.009	-0.105	-0.139	3.08	0	0	0	0	0	0.807441	0.614154	0.938782	0.427145	0.276528	0.911698	0.787993	0.982959	0.552476	0.509847	SMESG000000615.1	Unc-5 netrin receptor C	SMEDS2F2_0002907	Q8JGT4	Netrin receptor UNC5B	NP_001161598.1	netrin receptor unc5-like protein precursor [Saccoglossus kowalevskii]	UNC-5, isoform a (unc-5)	FBpp0309017	unc-5	unc-5 homolog A (C. elegans)	unc-5 homolog A (C. elegans)	Netrin receptor UNC5B
170	SMESG000000621.1	SMED30025562	0.17	0.153	-0.113	-0.064	0.516	1.27	0	0	0	0	0	0.496548	0.545841	0.658851	0.812871	0.0330999	0.722924	0.740026	0.846015	0.87225	0.128595	SMESG000000621.1	Unknown protein	sm_120714	.	.	.	.	NA	NA	NA	NA	NA	NA
171	SMESG000000622.1	SMED30032697	0.399	-0.466	-0.729	0.087	0.116	-0.64	0	0	0	0	0	0.378293	0.372981	0.168889	0.8627	0.808105	0.628532	0.605	0.437046	0.908003	0.911406	SMESG000000622.1	Unknown protein	NA	.	.	.	.	NA	NA	NA	NA	NA	NA
172	SMESG000000625.1	SMED30015373	-0.037	-0.108	-0.105	-0.039	0.087	8.16	0	0	0	0	0	0.537269	0.0686324	0.0770889	0.517683	0.140876	0.750383	0.2189	0.286105	0.633491	0.338263	SMESG000000625.1	Unknown protein	SMEDS2F2_0000517	.	.	.	.	NA	NA	NA	NA	NA	NA
173	SMESG000000628.1	SMED30034599	0.391	0.252	0.223	0.947	0.454	3.01	0	0	0	0	0	0.0465883	0.205862	0.25841	1.2e-06	0.0211634	0.197603	0.429494	0.543412	8.67e-06	0.0945335	SMESG000000628.1	Unknown protein	SMEDS2F2_0000517	.	.	.	.	NA	NA	NA	NA	NA	NA
174	SMESG000000629.1	SMED30000652	-1.608	-1.158	-2.136	-0.625	-0.894	-1.64	0	0	0	0	0	0.0505455	0.140021	0.0150286	0.411559	0.233665	0.206574	0.342926	0.115389	0.537947	0.462516	SMESG000000629.1	Unknown protein	NA	.	.	.	.	NA	NA	NA	NA	NA	NA
175	SMESG000000631.1	SMED30017085	0.086	0.197	-0.033	0.257	-0.118	6.81	0	0	0	0	0	0.299098	0.0166979	0.693427	0.0019334	0.154721	0.554411	0.0882709	0.865493	0.00621216	0.359513	SMESG000000631.1	Zinc finger FYVE domain-containing protein 9	SMEDS2F2_0001044	O95405	Zinc finger FYVE domain-containing protein 9	ESO88131.1	hypothetical protein LOTGIDRAFT_193725 [Lottia gigantea]	AKA-1, isoform c (aka-1)	FBpp0071564	Smad anchor for receptor activation	zinc finger, FYVE domain containing 9	zinc finger, FYVE domain containing 9	Zinc finger FYVE domain-containing protein 9
176	SMESG000000632.1	SMED30010744	-0.041	0.129	0.063	0.088	0.097	4.56	0	0	0	0	0	0.651944	0.149815	0.480164	0.338816	0.277397	0.823709	0.35765	0.731938	0.464845	0.510689	SMESG000000632.1	Microspherule protein 1	SMEDS2F2_0002591	Q96EZ8	Microspherule protein 1	CDJ18343.1	microspherule protein 1 [Echinococcus granulosus]	MCRS-1 (mcrs-1)	FBpp0073058	Reduction in Cnn dots 5	microspherule protein 1	microspherule protein 1	Microspherule protein 1
177	SMESG000000633.1	SMED30012505	-0.107	-0.197	-0.107	-0.187	-0.116	4.68	0	0	0	0	0	0.132037	0.0065725	0.127756	0.0130417	0.106629	0.352485	0.047868	0.375692	0.0325	0.282216	SMESG000000633.1	Transmembrane protein 164	SMEDS2F2_0002885	Q6PHN7	Transmembrane protein 164 [Mus musculus]	CCD81558.1	hypothetical protein Smp_146490 [Schistosoma mansoni]	C35C5.10, isoform b.	FBpp0085362	NA	transmembrane protein 164	transmembrane protein 164	Transmembrane protein 164 [Mus musculus]
178	SMESG000000635.1	SMED30034384	0.09	1.775	1.403	0.392	1.724	-1.72	0	0	0	0	0	0.941046	0.0879532	0.184667	0.753692	0.0972171	0.973742	0.254415	0.45591	0.828795	0.266101	SMESG000000635.1	Unknown protein	smed017810	.	.	.	.	NA	NA	NA	NA	NA	NA
179	SMESG000000637.1	SMED30000144	0.399	0.411	0.219	0.873	0.323	2.39	0	0	0	0	0	0.0325266	0.0290308	0.246605	2.34e-06	0.0886792	0.161638	0.125482	0.531725	1.57e-05	0.250165	SMESG000000637.1	Cap-Gly domain-containing protein	SMEDS2F2_0002273	O42184	CAP-Gly domain-containing linker protein 1	ELU17489.1	hypothetical protein CAPTEDRAFT_228358 [Capitella teleta]	F53F4.3 (F53F4.3)	FBpp0302989	Kinesin heavy chain 73	CAP-GLY domain containing linker protein 1	CAP-GLY domain containing linker protein 1	CAP-Gly domain-containing linker protein 1
180	SMESG000000638.1	SMED30004738	0.119	-0.164	-0.214	0.12	-0.539	-0.31	0	0	0	0	0	0.795191	0.732158	0.650279	0.803404	0.280887	0.904878	0.862979	0.841507	0.865811	0.514486	SMESG000000638.1	Degenerin deg-1	SMEDS2F2_0002273	Q22851	Degenerin-like protein asic-2	EKC39945.1	Amiloride-sensitive sodium channel subunit gamma [Crassostrea gigas]	ASIC-2 (asic-2)	FBpp0298008	pickpocket 8	sodium channel, non voltage gated 1 beta subunit	sodium channel, nonvoltage-gated 1 beta	Degenerin-like protein asic-2
181	SMESG000000639.1	SMED30005717	0.081	0.061	-0.018	-0.093	-0.048	7.18	0	0	0	0	0	0.139119	0.270396	0.747652	0.0993522	0.387416	0.364088	0.502446	0.891645	0.17647	0.617523	SMESG000000639.1	Endophilin-B1	SMEDS2F2_0002273	Q6AYE2	Endophilin-B1	XP_003726161.1	endophilin-B1-like isoform 2 [Strongylocentrotus purpuratus]	ERP-1, isoform a.	FBpp0112011	Endophilin B	SH3-domain GRB2-like endophilin B1	NA	Endophilin-B1
182	SMESG000000645.1	SMED30013228	0.055	0.089	0.223	0.018	-0.034	7.56	0	0	0	0	0	0.435485	0.210073	0.00165736	0.805888	0.635614	0.675732	0.434316	0.0319571	0.867992	0.804153	SMESG000000645.1	Ryanodine receptor related	SMEDS2F2_0001941	Q24498	Ryanodine receptor 44F [Drosophila melanogaster]	ESO90186.1	hypothetical protein LOTGIDRAFT_123762 [Lottia gigantea]	UNC-68, isoform c (unc-68)	FBpp0087718	Ryanodine receptor	ryanodine receptor 2 (cardiac)	ryanodine receptor 1, skeletal muscle	Ryanodine receptor 44F [Drosophila melanogaster]
183	SMESG000000646.1	SMED30013228	-0.49	-0.624	-0.216	-1.259	-0.706	6.09	0	-1	0	-1	-1	0.0233545	0.00397425	0.316399	1.12e-08	0.00112963	0.132735	0.034255	0.603728	1.36e-07	0.0117569	SMESG000000646.1	Ryanodine receptor related	SMEDS2F2_0001941	Q24498	Ryanodine receptor 44F [Drosophila melanogaster]	ESO90186.1	hypothetical protein LOTGIDRAFT_123762 [Lottia gigantea]	UNC-68, isoform c (unc-68)	FBpp0087718	Ryanodine receptor	ryanodine receptor 2 (cardiac)	ryanodine receptor 1, skeletal muscle	Ryanodine receptor 44F [Drosophila melanogaster]
184	SMESG000000650.1	SMED30028577	-0.06	0.07	-0.068	0.161	0.038	4.05	0	0	0	0	0	0.452239	0.382721	0.390581	0.0513068	0.637629	0.688053	0.613915	0.66626	0.102671	0.805217	SMESG000000650.1	Signal recognition particle 14 kDa protein	SMEDS2F2_0002288	P37108	Signal recognition particle 14 kDa protein	CDJ19512.1	signal recognition particle 14 kda protein [Echinococcus granulosus]	F25G6.8 (F25G6.8)	FBpp0271779	Signal recognition particle protein 14	signal recognition particle 14kDa (homologous Alu RNA binding protein)	signal recognition particle 14	Signal recognition particle 14 kDa protein
185	SMESG000000653.1	SMED30003771	-0.294	-0.186	-0.297	-0.879	-0.489	3.93	0	0	0	0	0	0.0442631	0.204229	0.0421398	1.71e-08	0.00100603	0.191789	0.427756	0.205203	1.97e-07	0.0107677	SMESG000000653.1	GPI ethanolamine phosphate transferase 2	SMEDS2F2_0000920	Q5H8A4	GPI ethanolamine phosphate transferase 2	XP_795273.2	GPI ethanolamine phosphate transferase 2 isoform 2 [Strongylocentrotus purpuratus]	F28C6.4, isoform a.	FBpp0087978	NA	phosphatidylinositol glycan anchor biosynthesis, class G	phosphatidylinositol glycan anchor biosynthesis, class G	GPI ethanolamine phosphate transferase 2
186	SMESG000000658.1	SMED30014977	-0.15	-0.191	-0.25	-0.248	-0.053	3.83	0	0	0	0	0	0.12566	0.0556417	0.0110529	0.0175617	0.591256	0.342739	0.191371	0.0960972	0.0418796	0.776778	SMESG000000658.1	FUN14 domain-containing protein 1B-like protein	SMEDS2F2_0002400	F1N5S9	FUN14 domain-containing protein 1 [Bos taurus]	XP_316939.3	AGAP008503-PA [Anopheles gambiae str. PEST]	NA	FBpp0079675	NA	FUN14 domain containing 1	FUN14 domain containing 1	FUN14 domain-containing protein 1 [Bos taurus]
187	SMESG000000674.1	SMED30013018	-0.008	0.068	0.099	0.164	0.192	10.28	0	0	0	0	0	0.894261	0.245342	0.0906878	0.00504121	0.000988092	0.95524	0.474923	0.31385	0.0142985	0.0106013	SMESG000000674.1	40S ribosomal protein S6	SMEDS2F2_0001368	Q9BMX5	40S ribosomal protein S6	NP_001191465.1	40S ribosomal protein S6 [Aplysia californica]	RPS-6, isoform a.	FBpp0071087	Ribosomal protein S6	ribosomal protein S6	ribosomal protein S6	40S ribosomal protein S6 [Aplysia californica]
188	SMESG000000678.1	SMED30005194	-0.39	-0.372	-0.315	-0.722	-0.142	3.5	0	0	0	0	0	0.00290496	0.00487252	0.015113	3.02e-07	0.272275	0.0383402	0.0390021	0.11581	2.52e-06	0.505482	SMESG000000678.1	Notchless-1	SMEDS2F2_0003031	Q9NVX2	Notchless protein homolog 1 [Homo sapiens]	AFJ24805.1	notchless-1 [Schmidtea mediterranea]	W07E6.2 (W07E6.2)	FBpp0077735	Notchless	notchless homolog 1 (Drosophila)	notchless homolog 1 (Drosophila)	Notchless protein homolog 1 [Homo sapiens]
189	SMESG000000679.1	SMED30009064	0.954	1.037	0.022	-0.363	1.009	-1.91	0	0	0	0	0	0.39935	0.361002	0.983295	0.788618	0.373738	0.646657	0.594801	0.992855	0.854464	0.605946	SMESG000000679.1	Protein glass	SMEDS2F2_0001894	P13360	Protein glass [Drosophila melanogaster]	EGI57499.1	Protein glass [Acromyrmex echinatior]	CHE-1, isoform a (che-1)	FBpp0083005	glass	zinc finger protein 287	zinc finger protein 287	Protein glass [Drosophila melanogaster]
190	SMESG000000681.1	SMED30033432	-0.634	-0.133	0.218	-0.382	-0.451	2.02	-1	0	0	0	0	0.00348607	0.524308	0.270896	0.0833658	0.0353232	0.0428303	0.724716	0.557793	0.153377	0.134355	SMESG000000681.1	Na channel amiloride sensitive	SMEDS2F2_0001893	.	.	EUB64031.1	hypothetical protein EGR_01159 [Echinococcus granulosus]	NA	NA	NA	NA	NA	NA
191	SMESG000000687.1	SMED30020096	0.074	-0.273	-0.359	0.189	-0.288	2.76	0	0	0	0	0	0.640494	0.0988909	0.0284041	0.245052	0.0809549	0.816612	0.275173	0.164217	0.361687	0.235551	SMESG000000687.1	Unknown protein	BRcontig25	.	.	.	.	NA	NA	NA	NA	NA	NA
192	SMESG000000695.1	SMED30028492	-0.082	-0.11	-0.025	-0.126	-0.061	3.7	0	0	0	0	0	0.457243	0.324094	0.818805	0.279502	0.584557	0.692881	0.559275	0.924471	0.400433	0.77352	SMESG000000695.1	Unknown protein	SMEDS2F2_0002048	.	.	.	.	NA	NA	NA	NA	NA	NA
193	SMESG000000702.1	SMED30015167	-0.15	0.132	0.298	0.017	0.304	2.54	0	0	0	0	0	0.403211	0.452819	0.080219	0.927975	0.0782375	0.650362	0.671217	0.291583	0.9547	0.230054	SMESG000000702.1	Sulfatase-modifying factor 2	SMEDS2F2_0000921	Q5RCR5	Sulfatase-modifying factor 2	ESN91641.1	hypothetical protein HELRODRAFT_189751 [Helobdella robusta]	NA	FBpp0072436	NA	sulfatase modifying factor 2	sulfatase modifying factor 2	Sulfatase-modifying factor 2
194	SMESG000000703.1	SMED30001122	-0.088	-0.031	-0.176	-0.15	-0.161	6.17	0	0	0	0	0	0.158594	0.618525	0.00462004	0.0190427	0.0102724	0.393069	0.790165	0.0594321	0.0447746	0.0571053	SMESG000000703.1	Sugar phosphate exchanger 3	SMEDS2F2_0000921	Q17QZ3	Sugar phosphate exchanger 3	XP_005875065.1	sugar phosphate exchanger 3 isoform X1 [Myotis brandtii]	T11G6.2, isoform b (T11G6.2)	FBpp0071517	Major Facilitator Superfamily Transporter 16	solute carrier family 37, member 3	solute carrier family 37 (glycerol-3-phosphate transporter), member 3	Sugar phosphate exchanger 3
195	SMESG000000707.1	SMED30026317	-0.084	-0.064	-0.165	0.053	-0.058	3.72	0	0	0	0	0	0.438421	0.555636	0.127065	0.631207	0.595181	0.67782	0.747275	0.375046	0.732266	0.779744	SMESG000000707.1	GPI ethanolamine phosphate transferase 2	SMEDS2F2_0002385	Q5H8A4	GPI ethanolamine phosphate transferase 2	CDJ19719.1	transferase [Echinococcus granulosus]	F28C6.4, isoform a.	FBpp0087978	NA	phosphatidylinositol glycan anchor biosynthesis, class G	phosphatidylinositol glycan anchor biosynthesis, class G	GPI ethanolamine phosphate transferase 2
196	SMESG000000709.1	SMED30018116	0.398	0.251	0.164	0.567	0.189	3.31	0	0	0	0	0	0.00571473	0.0887073	0.260947	0.000114321	0.199548	0.0581496	0.255775	0.545844	0.000509371	0.422027	SMESG000000709.1	Innexin	SMEDS2F2_0003125	O01393	Innexin unc-9	AGV53074.1	INX-1c [Caenorhabditis elegans]	INX-1, isoform b (inx-1)	FBpp0076692	zero population growth	NA	NA	Innexin unc-9
197	SMESG000000713.1	SMED30018935	0.197	0.304	-0.042	0.643	0.09	3.41	0	0	0	0	0	0.155887	0.0286779	0.766222	3.41e-06	0.524035	0.389401	0.124441	0.899769	2.21e-05	0.73046	SMESG000000713.1	Innexin	SMEDS2F2_0002800	Q23027	Innexin-5	ELU04063.1	hypothetical protein CAPTEDRAFT_126730 [Capitella teleta]	INX-5 (inx-5)	NA	NA	NA	NA	Innexin-5
198	SMESG000000717.1	SMED30031906	-0.101	-0.043	0.159	-0.685	0.072	0.9	0	0	0	0	0	0.669755	0.857374	0.478393	0.0154608	0.757033	0.83475	0.930521	0.730568	0.0375239	0.880736	SMESG000000717.1	SJCHGC09680 protein	SMEDS2F2_0003338	.	.	ABA40904.1	SJCHGC09680 protein [Schistosoma japonicum]	NA	NA	NA	NA	family with sequence similarity 159, member B	NA
199	SMESG000000719.1	SMED30017045	0.29	0.216	0.066	0.293	0.192	-1.26	0	0	0	0	0	0.701665	0.778981	0.932339	0.709809	0.802981	0.851482	0.89197	0.980546	0.795294	0.90822	SMESG000000719.1	Unknown protein	rc_smed018708	.	.	BAC56109.1	hypothetical protein [Dugesia ryukyuensis]	NA	NA	NA	NA	NA	NA
200	SMESG000000720.1	SMED30008701	-0.844	-0.312	-0.901	-1.428	-1.167	-1.27	0	0	0	0	0	0.151818	0.570181	0.12503	0.0417105	0.0639104	0.383111	0.757919	0.372177	0.086597	0.200955	SMESG000000720.1	Magnesium transporter protein 1	SMEDS2F2_0001760	Q63ZR0	Magnesium transporter protein 1	XP_001507228.2	magnesium transporter protein 1 [Ornithorhynchus anatinus]	ZK686.3 (ZK686.3)	FBpp0079233	Oligosaccharide transferase gamma subunit	magnesium transporter 1	magnesium transporter 1	Magnesium transporter protein 1
201	SMESG000000723.1	SMED30015963	-0.276	-0.961	-0.065	-1.053	-0.353	-1.33	0	0	0	0	0	0.729663	0.268435	0.933305	0.247826	0.663945	0.868885	0.500159	0.980786	0.364572	0.821007	SMESG000000723.1	Unknown protein	smed012323	.	.	.	.	NA	NA	NA	NA	NA	NA
202	SMESG000000724.1	SMED30025761	0.205	0.215	0.226	-0.02	0.087	5.09	0	0	0	0	0	0.0230036	0.0178605	0.0117079	0.829718	0.340641	0.131456	0.0923572	0.0986716	0.883139	0.573911	SMESG000000724.1	serine/arginine repetitive matrix protein 1 isoform X2	SMEDS2F2_0001760	Q9GZV5	WW domain-containing transcription regulator protein 1	AAW26811.1	unknown [Schistosoma japonicum]	F13E6.4 (F13E6.4)	FBpp0077496	Suppressor of deltex	WW domain containing transcription regulator 1	WW domain containing transcription regulator 1	WW domain-containing transcription regulator protein 1
203	SMESG000000730.1	SMED30007906	-1.661	-0.029	-0.18	-0.643	0.06	9.07	-1	0	0	0	0	6.5e-35	0.825349	0.168708	1.04e-06	0.644762	1.92e-31	0.915571	0.43696	7.68e-06	0.810195	SMESG000000730.1	Ganglioside GM2 activator	SMEDS2F2_0002576	Q8HXX6	Ganglioside GM2 activator	XP_004995308.1	hypothetical protein PTSG_03577 [Salpingoeca rosetta]	NA	NA	NA	GM2 ganglioside activator	GM2 ganglioside activator protein	Ganglioside GM2 activator
204	SMESG000000740.1	SMED30033206	0.146	0.215	0.282	-0.343	-0.189	1.12	0	0	0	0	0	0.502131	0.327533	0.180556	0.17779	0.417971	0.727391	0.562793	0.450666	0.281811	0.644465	SMESG000000740.1	GCR027	SMEDS2F2_0002695	P24628	D(2) dopamine receptor A	ELU01723.1	hypothetical protein CAPTEDRAFT_43688, partial [Capitella teleta]	SER-1, isoform a.	FBpp0309865	Dopamine 2-like receptor	dopamine receptor D2	dopamine receptor D2	D(2) dopamine receptor A
205	SMESG000000747.1	SMED30009446	-0.032	0.167	0.2	0.319	0.03	5.79	0	0	0	0	0	0.735438	0.0808993	0.0361554	0.000947399	0.756246	0.871409	0.241152	0.188001	0.00329993	0.880397	SMESG000000747.1	Glutathione hydrolase 1 proenzyme	SMEDS2F2_0003080	P07314	Gamma-glutamyltranspeptidase 1	EKC37364.1	Gamma-glutamyltranspeptidase 1 [Crassostrea gigas]	C53D5.5 (C53D5.5)	FBpp0111907	NA	gamma-glutamyltransferase 1	gamma-glutamyltransferase 1	Gamma-glutamyltranspeptidase 1
206	SMESG000000749.1	SMED30030381	-0.173	-0.368	-0.257	-0.578	-0.215	1.52	0	0	0	0	0	0.342022	0.0549587	0.159431	0.00579631	0.246807	0.59554	0.190015	0.422723	0.0161162	0.477083	SMESG000000749.1	Box C/D snoRNA protein 1	SMEDS2F2_0001976	Q3UFB2	Box C/D snoRNA protein 1	XP_006678080.1	hypothetical protein BATDEDRAFT_36875 [Batrachochytrium dendrobatidis JAM81]	ZHIT-3 (zhit-3)	FBpp0302582	NA	zinc finger, HIT-type containing 6	NA	Box C/D snoRNA protein 1
207	SMESG000000754.1	SMED30024800	0.359	0.075	-0.177	0.291	-0.04	3.64	0	0	0	0	0	0.0318602	0.660429	0.299132	0.0882877	0.813828	0.159876	0.816659	0.587945	0.160505	0.91438	SMESG000000754.1	Zinc finger BED domain-containing protein 5	SMEDS2F2_0001044	Q96EP0	E3 ubiquitin-protein ligase RNF31	XP_006010093.1	E3 ubiquitin-protein ligase RNF31-like [Latimeria chalumnae]	C17H11.6, isoform b.	FBpp0303658	NA	NA	ring finger protein 31	E3 ubiquitin-protein ligase RNF31
208	SMESG000000754.1	SMED30032178	0.359	0.075	-0.177	0.291	-0.04	3.64	0	0	0	0	0	0.0318602	0.660429	0.299132	0.0882877	0.813828	0.159876	0.816659	0.587945	0.160505	0.91438	SMESG000000754.1	Zinc finger BED domain-containing protein 5	NA	Q96MW7	Tigger transposable element-derived protein 1 [Homo sapiens]	XP_004206973.1	tigger transposable element-derived protein 1-like [Hydra vulgaris]	NA	NA	NA	tigger transposable element derived 1	NA	Tigger transposable element-derived protein 1 [Homo sapiens]
209	SMESG000000756.1	SMED30012060	0.022	0.488	0.054	0.18	0.234	1.6	0	0	0	0	0	0.916867	0.0148163	0.79711	0.409867	0.258289	0.965521	0.0815528	0.913189	0.536372	0.489904	SMESG000000756.1	Mitochondrial import inner membrane translocase subunit tim9	SMEDS2F2_0003818	Q6BU42	Mitochondrial import inner membrane translocase subunit TIM9 [Debaryomyces hansenii CBS767]	GAA49166.1	mitochondrial import inner membrane translocase subunit TIM9 [Clonorchis sinensis]	TIN-9.1, isoform a.	FBpp0309846	Tim9a	translocase of inner mitochondrial membrane 9 homolog (yeast)	translocase of inner mitochondrial membrane 9	Mitochondrial import inner membrane translocase subunit TIM9 [Debaryomyces hansenii CBS767]
210	SMESG000000757.1	SMED30031593	-0.134	0.058	0.212	-0.073	0	2.98	0	0	0	0	0	0.251415	0.614454	0.0525885	0.555809	0.997082	0.505571	0.788169	0.231588	0.667061	0.998094	SMESG000000757.1	Stomatin-like protein 1	smed016189	Q9UBI4	Stomatin-like protein 1	CDJ13477.1	stomatin [Hymenolepis microstoma]	UNC-24 (unc-24)	FBpp0311132	NA	stomatin (EPB72)-like 1	stomatin-like 1	Stomatin-like protein 1
211	SMESG000000761.1	SMED30017321	0.377	0.259	0.388	0.941	0.49	6.03	0	0	0	0	0	0.0010478	0.0251145	0.000744263	3.13e-16	2e-05	0.0204476	0.114513	0.019219	2.99e-14	0.000597916	SMESG000000761.1	Chromosome 2 open reading frame 73	SMEDS2F2_0001683	A6QQL5	Uncharacterized protein C2orf73 homolog	EKC29750.1	Uncharacterized protein C2orf73-like protein [Crassostrea gigas]	NA	NA	NA	chromosome 2 open reading frame 73	RIKEN cDNA 4930505A04 gene	Uncharacterized protein C2orf73 homolog [Bos taurus]
212	SMESG000000764.1	SMED30002554	0.504	0.436	0.272	0.968	0.479	4.28	0	0	0	0	0	1.3e-05	0.000195116	0.0200961	3.81e-17	3.84e-05	0.000965682	0.00432515	0.135125	4.8e-15	0.000971947	SMESG000000764.1	B9 domain-containing protein 2	SMEDS2F2_0003165	Q6DGZ1	B9 domain-containing protein 2 [Danio rerio]	XP_005105437.1	B9 domain-containing protein 2-like [Aplysia californica]	MKSR-2 (mksr-2)	FBpp0292197	NA	B9 protein domain 2	B9 protein domain 2	B9 domain-containing protein 2 [Danio rerio]
213	SMESG000000765.1	SMED30005122	0.273	0.03	0.004	0.388	-0.085	6.49	0	0	0	0	0	0.00753718	0.770667	0.968631	0.000156172	0.409008	0.0686103	0.887997	0.988629	0.000670697	0.636832	SMESG000000765.1	Ubiquitin-specific protease	BRcontig25	.	.	.	.	NA	NA	NA	NA	NA	NA
214	SMESG000000765.1	SMED30008768	0.273	0.03	0.004	0.388	-0.085	6.49	0	0	0	0	0	0.00753718	0.770667	0.968631	0.000156172	0.409008	0.0686103	0.887997	0.988629	0.000670697	0.636832	SMESG000000765.1	Ubiquitin-specific protease	BRcontig25	.	.	.	.	NA	NA	NA	NA	NA	NA
215	SMESG000000765.1	SMED30020096	0.273	0.03	0.004	0.388	-0.085	6.49	0	0	0	0	0	0.00753718	0.770667	0.968631	0.000156172	0.409008	0.0686103	0.887997	0.988629	0.000670697	0.636832	SMESG000000765.1	Ubiquitin-specific protease	BRcontig25	.	.	.	.	NA	NA	NA	NA	NA	NA
216	SMESG000000765.1	SMED30024745	0.273	0.03	0.004	0.388	-0.085	6.49	0	0	0	0	0	0.00753718	0.770667	0.968631	0.000156172	0.409008	0.0686103	0.887997	0.988629	0.000670697	0.636832	SMESG000000765.1	Ubiquitin-specific protease	BRcontig25	O57429	Ubiquitin carboxyl-terminal hydrolase 2	CCK71217.1	hypothetical protein KNAG_0G01590 [Kazachstania naganishii CBS 8797]	T05H10.1 (T05H10.1)	FBpp0077042	NA	ubiquitin specific peptidase 21	ubiquitin specific peptidase 21	Ubiquitin carboxyl-terminal hydrolase 2
217	SMESG000000767.1	SMED30030927	0.082	-0.001	0.017	-0.059	0.032	6.56	0	0	0	0	0	0.151245	0.98467	0.763615	0.32153	0.577817	0.38234	0.992879	0.898746	0.447309	0.769137	SMESG000000767.1	Serine/threonine-protein phosphatase 2A 56 kDa regulatory subunit	SMEDS2F2_0002414	Q28653	Serine/threonine-protein phosphatase 2A 56 kDa regulatory subunit delta isoform	NP_998483.1	serine/threonine-protein phosphatase 2A 56 kDa regulatory subunit delta isoform [Danio rerio]	PPTR-2, isoform c.	FBpp0288759	PP2A-B'	protein phosphatase 2, regulatory subunit B', delta	protein phosphatase 2, regulatory subunit B', delta	Serine/threonine-protein phosphatase 2A 56 kDa regulatory subunit delta isoform
218	SMESG000000769.1	SMED30032920	0.005	0.096	0.15	0.109	0.065	4.36	0	0	0	0	0	0.956677	0.326053	0.116171	0.277328	0.504785	0.979148	0.561466	0.359422	0.397768	0.71535	SMESG000000769.1	Ubiquitin carboxyl-terminal hydrolase family protein	smed003783	B1AQJ2	Ubiquitin carboxyl-terminal hydrolase 36	XP_008102396.1	ubiquitin carboxyl-terminal hydrolase 36 isoform X2 [Anolis carolinensis]	USP-3 (usp-3)	FBpp0086664	NA	ubiquitin specific peptidase 36	ubiquitin specific peptidase 36	Ubiquitin carboxyl-terminal hydrolase 36
219	SMESG000000772.1	SMED30013878	0.477	0.437	0.236	0.685	0.442	3.14	0	0	0	0	0	0.00219741	0.00556319	0.135843	1.51e-05	0.00495767	0.0320998	0.0425936	0.387642	8.31e-05	0.0337433	SMESG000000772.1	Unknown protein	SMEDS2F2_0003390	.	.	.	.	NA	NA	NA	NA	NA	NA
220	SMESG000000772.1	SMED30028524	0.477	0.437	0.236	0.685	0.442	3.14	0	0	0	0	0	0.00219741	0.00556319	0.135843	1.51e-05	0.00495767	0.0320998	0.0425936	0.387642	8.31e-05	0.0337433	SMESG000000772.1	Unknown protein	SMEDS2F2_0002945	.	.	.	.	NA	NA	NA	NA	NA	NA
221	SMESG000000776.1	SMED30024800	0.544	0.27	-0.084	0.757	0.104	3.21	0	0	0	0	0	0.00369706	0.157579	0.663404	6.44e-05	0.590196	0.0442345	0.36861	0.849222	0.000306732	0.776731	SMESG000000776.1	E3 ubiquitin-protein ligase ARIH2	SMEDS2F2_0001044	Q96EP0	E3 ubiquitin-protein ligase RNF31	XP_006010093.1	E3 ubiquitin-protein ligase RNF31-like [Latimeria chalumnae]	C17H11.6, isoform b.	FBpp0303658	NA	NA	ring finger protein 31	E3 ubiquitin-protein ligase RNF31
222	SMESG000000781.1	SMED30026290	-0.059	-0.1	-0.072	-0.01	0.005	7.08	0	0	0	0	0	0.316891	0.0896448	0.223287	0.873012	0.936724	0.57189	0.257423	0.503542	0.91609	0.971365	SMESG000000781.1	Endoplasmic reticulum resident protein 44	SMEDS2F2_0000228	Q3T0L2	Endoplasmic reticulum resident protein 44	KDR15461.1	Endoplasmic reticulum resident protein ERp44 [Zootermopsis nevadensis]	C30H7.2, isoform a (C30H7.2)	FBpp0074020	NA	endoplasmic reticulum protein 44	endoplasmic reticulum protein 44	Endoplasmic reticulum resident protein 44
223	SMESG000000781.1	SMED30030358	-0.059	-0.1	-0.072	-0.01	0.005	7.08	0	0	0	0	0	0.316891	0.0896448	0.223287	0.873012	0.936724	0.57189	0.257423	0.503542	0.91609	0.971365	SMESG000000781.1	Endoplasmic reticulum resident protein 44	sm_rc_412334	.	.	.	.	NA	NA	NA	NA	NA	NA
224	SMESG000000790.1	SMED30035243	-1.351	-0.152	0.159	-0.383	-0.223	-1.45	0	0	0	0	0	0.146633	0.852938	0.83619	0.662408	0.787717	0.375138	0.929181	0.93265	0.758049	0.899387	SMESG000000790.1	serine beta-lactamase-like protein LACTB, mitochondrial	SMEDS2F2_0002733	Q9EP89	Serine beta-lactamase-like protein LACTB, mitochondrial	NP_001041033.1	Protein LACT-9, isoform a [Caenorhabditis elegans]	LACT-9, isoform a.	NA	NA	lactamase, beta	lactamase, beta	Serine beta-lactamase-like protein LACTB, mitochondrial
225	SMESG000000801.1	SMED30001496	0.011	0.023	-0.097	-0.06	-0.033	6.04	0	0	0	0	0	0.850345	0.711578	0.113589	0.341969	0.594612	0.93508	0.850745	0.355024	0.467872	0.779345	SMESG000000801.1	Ras-related GTP-binding protein A	SMEDS2F2_0001893	Q7L523	Ras-related GTP-binding protein A	CCD75636.1	ras-related GTP binding rag A,B/gtr1 [Schistosoma mansoni]	RAGA-1 (raga-1)	FBpp0081491	Ras-related GTP binding A/B ortholog (H. sapiens)	Ras-related GTP binding A	Ras-related GTP binding A	Ras-related GTP-binding protein A
226	SMESG000000802.1	SMED30002725	0.053	0.245	-0.126	-1.051	-0.415	6.11	0	0	0	-1	0	0.670404	0.0470552	0.310102	3.22e-16	0.000904688	0.83496	0.172874	0.598847	3.06e-14	0.00997739	SMESG000000802.1	serine beta-lactamase-like protein LACTB, mitochondrial	SMEDS2F2_0001712	P83111	Serine beta-lactamase-like protein LACTB, mitochondrial	CDJ17401.1	beta LACTamase domain containing family member [Echinococcus granulosus]	LACT-9, isoform a.	NA	NA	lactamase, beta	lactamase, beta	Serine beta-lactamase-like protein LACTB, mitochondrial
227	SMESG000000804.1	SMED30025019	-0.112	0.065	-0.016	-0.067	0.189	4.58	0	0	0	0	0	0.162724	0.410741	0.843829	0.423288	0.0155849	0.399034	0.636711	0.937002	0.548845	0.0767018	SMESG000000804.1	Cyclin-dependent-like kinase 5	SMEDS2F2_0001712	P51166	Cyclin-dependent kinase 5	CCD75455.1	serine/threonine kinase [Schistosoma mansoni]	CDK-5 (cdk-5)	FBpp0086483	Cyclin-dependent kinase 5	cyclin-dependent kinase 5	cyclin-dependent kinase 5	Cyclin-dependent-like kinase 5
228	SMESG000000812.1	SMED30016027	0.155	0.132	0.178	0.141	-0.149	3.55	0	0	0	0	0	0.117276	0.190241	0.0685187	0.180436	0.155735	0.329998	0.411047	0.268132	0.285213	0.361111	SMESG000000812.1	Peptidase S1 S6 chymotrypsin Hap active site	smed009675	.	.	CCD76139.1	hypothetical protein Smp_048380 [Schistosoma mansoni]	NA	NA	NA	NA	NA	NA
229	SMESG000000822.1	SMED30033928	-1.248	-0.235	-1.007	-1.788	-0.891	-1.55	0	0	0	0	0	0.10216	0.724801	0.16704	0.0464957	0.22477	0.305393	0.858586	0.435156	0.0947285	0.452927	SMESG000000822.1	hemicentin-1	SMEDS2F2_0002136	Q28178	Thrombospondin-1	CDJ19570.1	hemicentin 1 [Echinococcus granulosus]	UNC-5, isoform a (unc-5)	FBpp0289568	Semaphorin-5c	thrombospondin 2	thrombospondin 2	Thrombospondin-1
230	SMESG000000828.1	SMED30029523	-0.226	-0.233	-0.178	-0.471	-0.162	6.19	0	0	0	0	0	0.012438	0.0101518	0.0488837	3.64e-07	0.0739053	0.0930621	0.0640136	0.223522	2.98e-06	0.221566	SMESG000000828.1	Splicing factor 3B subunit 3	smed009556	Q1LVE8	Splicing factor 3B subunit 3 [Danio rerio]	XP_007904025.1	splicing factor 3B subunit 3 [Callorhinchus milii]	TEG-4 (teg-4)	FBpp0072494	NA	splicing factor 3b, subunit 3, 130kDa	splicing factor 3b, subunit 3	Splicing factor 3B subunit 3 [Danio rerio]
231	SMESG000000832.1	SMED30028469	0.032	0.086	0.099	0.542	0.112	5.24	0	0	0	0	0	0.748011	0.390418	0.318925	4.28e-08	0.262551	0.877591	0.620136	0.606315	4.46e-07	0.494427	SMESG000000832.1	BEN domain	SMEDS2F2_0000932	.	.	CDJ25155.1	BEN domain [Echinococcus granulosus]	NA	NA	NA	NA	NA	NA
232	SMESG000000833.1	SMED30021544	0.201	0.381	0.338	0.493	-0.028	1.27	0	0	0	0	0	0.477628	0.175671	0.225401	0.0851132	0.924221	0.708196	0.393512	0.505765	0.156074	0.966348	SMESG000000833.1	Unknown protein	sm_486232	.	.	.	.	NA	NA	NA	NA	NA	NA
233	SMESG000000833.1	SMED30024294	0.201	0.381	0.338	0.493	-0.028	1.27	0	0	0	0	0	0.477628	0.175671	0.225401	0.0851132	0.924221	0.708196	0.393512	0.505765	0.156074	0.966348	SMESG000000833.1	Unknown protein	smed017997	.	.	.	.	NA	NA	NA	NA	NA	NA
234	SMESG000000836.1	SMED30021512	-0.045	-0.083	-0.073	-0.319	-0.197	5.17	0	0	0	0	0	0.643601	0.402124	0.455296	0.00174764	0.0472942	0.818698	0.63002	0.712585	0.00566755	0.16419	SMESG000000836.1	patatin-like phospholipase domain-containing protein 7	SMEDS2F2_0002444	Q5BK26	Patatin-like phospholipase domain-containing protein 7	ELU16432.1	hypothetical protein CAPTEDRAFT_138805 [Capitella teleta]	ZK370.4, isoform a (ZK370.4)	FBpp0071077	swiss cheese	patatin-like phospholipase domain containing 7	patatin-like phospholipase domain containing 7	Patatin-like phospholipase domain-containing protein 7
235	SMESG000000839.1	SMED30017145	-0.013	0.014	0.07	0.035	0.076	6.08	0	0	0	0	0	0.838358	0.823879	0.251738	0.581835	0.221708	0.929974	0.914767	0.537127	0.690188	0.449362	SMESG000000839.1	Ubiquitin carboxyl-terminal hydrolase	SMEDS2F2_0001362	Q17N72	Ubiquitin carboxyl-terminal hydrolase calypso	EKC40460.1	Ubiquitin carboxyl-terminal hydrolase BAP1 [Crassostrea gigas]	UBH-4 (ubh-4)	FBpp0086383	calypso	BRCA1 associated protein-1 (ubiquitin carboxy-terminal hydrolase)	Brca1 associated protein 1	Ubiquitin carboxyl-terminal hydrolase calypso
236	SMESG000000843.1	SMED30020046	-0.223	-0.29	-0.132	-0.227	-0.136	4.02	0	0	0	0	0	0.0162904	0.00222247	0.147862	0.0201184	0.14143	0.107582	0.0233241	0.406177	0.0468942	0.339277	SMESG000000843.1	Amidophosphoribosyltransferase	SMEDS2F2_0001362	P28173	Amidophosphoribosyltransferase	XP_002598215.1	hypothetical protein BRAFLDRAFT_276506 [Branchiostoma floridae]	T04A8.5 (T04A8.5)	FBpp0081261	Phosphoribosylamidotransferase	phosphoribosyl pyrophosphate amidotransferase	phosphoribosyl pyrophosphate amidotransferase	Amidophosphoribosyltransferase
237	SMESG000000844.1	SMED30035454	0.1	-0.043	-0.085	-0.154	0.095	5.32	0	0	0	0	0	0.164665	0.559177	0.243223	0.0435366	0.189898	0.401775	0.749899	0.527706	0.0896553	0.408865	SMESG000000844.1	Translation initiation factor IF-2	smed011160	Q91YJ5	Translation initiation factor IF-2, mitochondrial	XP_005176117.1	translation initiation factor IF-2, mitochondrial-like [Musca domestica]	F46B6.6, isoform a (F46B6.6)	FBpp0084662	NA	mitochondrial translational initiation factor 2	mitochondrial translational initiation factor 2	Translation initiation factor IF-2, mitochondrial
238	SMESG000000846.1	SMED30010171	-0.193	-0.043	-0.176	-0.37	-0.166	6.75	0	0	0	0	0	0.00288034	0.508466	0.00663613	2.72e-08	0.010601	0.0381855	0.712165	0.072512	2.98e-07	0.0585294	SMESG000000846.1	Nucleobindin-1	SMEDS2F2_0003477	Q0P569	Nucleobindin-1	XP_002424515.1	Nucleobindin-1 precursor, putative [Pediculus humanus corporis]	NUCB-1, isoform a (nucb-1)	FBpp0074937	NUCB1	nucleobindin 1	nucleobindin 1	Nucleobindin-1
239	SMESG000000854.1	SMED30018227	-0.179	0.087	0.254	-0.009	0.12	1.54	0	0	0	0	0	0.42575	0.693154	0.229743	0.96797	0.582409	0.667047	0.838134	0.511504	0.978029	0.772289	SMESG000000854.1	Chromosome 18 open reading frame 63	SMEDS2F2_0002758	Q68DL7	Uncharacterized protein C18orf63 [Homo sapiens]	XP_005419448.1	uncharacterized protein C18orf63 homolog [Geospiza fortis]	F21F3.4 (F21F3.4)	NA	NA	chromosome 18 open reading frame 63	NA	Uncharacterized protein C18orf63 [Homo sapiens]
240	SMESG000000860.1	SMED30016315	-0.226	-0.358	-0.212	-0.705	-0.115	4.23	0	0	0	0	0	0.0814069	0.00661673	0.101884	3e-07	0.374213	0.268397	0.0479936	0.334625	2.51e-06	0.606176	SMESG000000860.1	Discoidin domain-containing receptor 2	SMEDS2F2_0002261	Q63474	Epithelial discoidin domain-containing receptor 1	CCD74909.1	putative discoidin domain receptor [Schistosoma mansoni]	DDR-2, isoform a (ddr-2)	FBpp0303015	NA	discoidin domain receptor tyrosine kinase 1	discoidin domain receptor family, member 1	Epithelial discoidin domain-containing receptor 1
241	SMESG000000881.1	SMED30012412	-0.187	-0.105	-0.136	-0.372	-0.368	4.36	0	0	0	0	0	0.026094	0.212104	0.101569	3.91e-05	2.25e-05	0.142257	0.436745	0.334043	0.00019705	0.000648914	SMESG000000881.1	Alpha/beta hydrolase domain-containing protein 17C	SMEDS2F2_0001351	Q5ZJX1	Alpha/beta hydrolase domain-containing protein 17C [Gallus gallus]	CDJ17575.1	Phospholipase carboxylesterase [Echinococcus granulosus]	AHO-3 (aho-3)	FBpp0310942	NA	abhydrolase domain containing 17C	abhydrolase domain containing 17C	Alpha/beta hydrolase domain-containing protein 17C [Gallus gallus]
242	SMESG000000883.1	SMED30015887	0.38	0.104	0.059	0.688	0.241	6.62	0	0	0	0	0	0.000758807	0.360474	0.604574	1.22e-09	0.0330208	0.016593	0.594148	0.813978	1.86e-08	0.128409	SMESG000000883.1	LOW QUALITY PROTEIN: uncharacterized protein KIAA1257 homolog	smed010161	Q6ZUG5	Uncharacterized protein FLJ43738	XP_004944580.1	uncharacterized protein LOC100857401 isoform X11 [Gallus gallus]	NA	NA	NA	Uncharacterized protein FLJ43738	NA	Uncharacterized protein FLJ43738 [Homo sapiens]
243	SMESG000000884.1	SMED30022471	-1.256	-0.337	-1.309	-3.531	-0.339	-1.88	0	0	0	0	0	0.243219	0.732043	0.222228	0.017725	0.729308	0.496263	0.862924	0.502195	0.0421885	0.86357	SMESG000000884.1	Unknown protein	sm_rc_420099	.	.	.	.	NA	NA	NA	NA	NA	NA
244	SMESG000000886.1	SMED30024580	-2.214	0.133	-0.834	-2.382	0.327	-1.1	0	0	0	0	0	0.0142888	0.855133	0.28123	0.0155466	0.647743	0.100247	0.92982	0.569928	0.0377012	0.812042	SMESG000000886.1	Unknown protein	NA	.	.	.	.	NA	NA	NA	NA	NA	NA
245	SMESG000000888.1	SMED30034347	0.077	-0.214	0.019	-0.115	0.048	4.19	0	0	0	0	0	0.433785	0.0355584	0.849671	0.268904	0.626255	0.67417	0.144295	0.940388	0.38816	0.79799	SMESG000000888.1	lanC-like protein 2	SMEDS2F2_0001257	Q9QX69	LanC-like protein 1	XP_005098326.1	lanC-like protein 2-like [Aplysia californica]	NA	FBpp0073287	NA	LanC lantibiotic synthetase component C-like 1 (bacterial)	LanC (bacterial lantibiotic synthetase component C)-like 1	LanC-like protein 1
246	SMESG000000892.1	SMED30032555	-0.014	-0.044	0.076	-0.243	-0.197	1.53	0	0	0	0	0	0.946625	0.832167	0.703945	0.277979	0.35127	0.976383	0.919267	0.870167	0.398606	0.583851	SMESG000000892.1	cAMP-dependent protein kinase catalytic subunit	SMEDS2F2_0002646	P22694	cAMP-dependent protein kinase catalytic subunit beta	XP_007421437.1	cAMP-dependent protein kinase catalytic subunit beta isoform X2 [Python bivittatus]	KIN-1, isoform j.	FBpp0079448	cAMP-dependent protein kinase 1	protein kinase, cAMP-dependent, catalytic, beta	protein kinase, cAMP dependent, catalytic, alpha	cAMP-dependent protein kinase catalytic subunit beta
247	SMESG000000893.1	SMED30010117	0.102	0.202	0.039	0.457	0.025	7.86	0	0	0	0	0	0.381432	0.0828059	0.737639	8.5e-05	0.826524	0.63174	0.244701	0.887082	0.000392324	0.920673	SMESG000000893.1	Unknown protein	SMEDS2F2_0002881	.	.	.	.	NA	NA	NA	NA	NA	NA
248	SMESG000000893.1	SMED30025593	0.102	0.202	0.039	0.457	0.025	7.86	0	0	0	0	0	0.381432	0.0828059	0.737639	8.5e-05	0.826524	0.63174	0.244701	0.887082	0.000392324	0.920673	SMESG000000893.1	Unknown protein	SMEDS2F2_0000091	Q4KSH7	Dual specificity mitogen-activated protein kinase kinase 7	GAA39252.2	dual specificity mitogen-activated protein kinase kinase 7, partial [Clonorchis sinensis]	MEK-1, isoform b (mek-1)	FBpp0303423	hemipterous	mitogen-activated protein kinase kinase 7	mitogen-activated protein kinase kinase 7	Dual specificity mitogen-activated protein kinase kinase 7
249	SMESG000000901.1	SMED30023233	-0.003	0.356	0.08	0.355	-0.113	1.88	0	0	0	0	0	0.990531	0.092873	0.709364	0.103227	0.612353	0.995627	0.263669	0.873464	0.181916	0.78939	SMESG000000901.1	1.B9.3	AR_1.B9.3	.	.	AHD24736.1	1.B9.3, partial [Schmidtea mediterranea]	NA	NA	NA	NA	NA	NA
250	SMESG000000903.1	SMED30010212	-0.326	-0.924	0.139	0.223	-0.337	0.21	0	0	0	0	0	0.29532	0.00879028	0.626256	0.46173	0.287586	0.55055	0.0582025	0.826176	0.584369	0.520633	SMESG000000903.1	Growth hormone secretagogue receptor type 1	SMEDS2F2_0001871	Q7ZXJ7	C-X-C chemokine receptor type 4-B	CDJ10455.1	Orphan Rhodopsin-like G protein-coupled receptor [Hymenolepis microstoma]	NPR-9 (npr-9)	FBpp0076119	CNMamide Receptor	somatostatin receptor 4	chemokine (C-X-C motif) receptor 4	C-X-C chemokine receptor type 4-B
251	SMESG000000908.1	SMED30003876	0.343	-0.122	-0.086	0.211	0.1	2.18	0	0	0	0	0	0.0588549	0.528686	0.649219	0.273526	0.594281	0.224364	0.727363	0.840934	0.39349	0.779082	SMESG000000908.1	Unknown protein	SMEDS2F2_0002855	Q15468	SCL-interrupting locus protein	CDQ65001.1	unnamed protein product [Oncorhynchus mykiss]	NA	NA	NA	SCL/TAL1 interrupting locus	Scl/Tal1 interrupting locus	SCL-interrupting locus protein
252	SMESG000000911.1	SMED30003876	0.115	-0.614	0.176	-0.079	-0.876	-0.21	0	0	0	0	0	0.77411	0.171275	0.656396	0.85555	0.0591386	0.892478	0.388038	0.844974	0.902187	0.191192	SMESG000000911.1	Unknown protein	SMEDS2F2_0002855	Q15468	SCL-interrupting locus protein	CDQ65001.1	unnamed protein product [Oncorhynchus mykiss]	NA	NA	NA	SCL/TAL1 interrupting locus	Scl/Tal1 interrupting locus	SCL-interrupting locus protein
253	SMESG000000915.1	SMED30027109	-0.395	-0.45	-0.455	-0.653	-0.262	0.91	0	0	0	0	0	0.0797336	0.0526753	0.0435846	0.0102837	0.240982	0.26555	0.185377	0.209305	0.0264387	0.470601	SMESG000000915.1	Unknown protein	SMEDS2F2_0001443	.	.	.	.	NA	NA	NA	NA	NA	NA
254	SMESG000000923.1	SMED30002121	-0.329	-0.328	-0.324	-0.616	-0.103	3.13	0	0	0	0	0	0.0109344	0.0122764	0.0115891	1.22e-05	0.418103	0.0863147	0.0726287	0.0980737	6.92e-05	0.644613	SMESG000000923.1	Unknown protein	SMEDS2F2_0003285	.	.	.	.	NA	NA	NA	NA	NA	NA
255	SMESG000000923.1	SMED30035075	-0.329	-0.328	-0.324	-0.616	-0.103	3.13	0	0	0	0	0	0.0109344	0.0122764	0.0115891	1.22e-05	0.418103	0.0863147	0.0726287	0.0980737	6.92e-05	0.644613	SMESG000000923.1	Unknown protein	NA	.	.	.	.	NA	NA	NA	NA	NA	NA
256	SMESG000000926.1	SMED30034123	0.512	0.505	0.434	0.85	0.599	4.04	0	0	0	0	0	0.000248008	0.000329042	0.0019387	1.34e-09	1.8e-05	0.00783143	0.00618775	0.0348848	2.02e-08	0.00055165	SMESG000000926.1	Unknown protein	SMEDS2F2_0001242	.	.	.	.	NA	NA	NA	NA	NA	NA
257	SMESG000000928.1	SMED30005316	0.515	0.611	0.144	0.156	0.652	-0.68	0	0	0	0	0	0.287731	0.206776	0.777974	0.776335	0.17325	0.542966	0.430553	0.905655	0.845379	0.386163	SMESG000000928.1	ADP-ribosylation factor 1	SMEDS2F2_0001242	P91924	ADP-ribosylation factor	P91924	ADP-ribosylation factor	ARF-1.2 (arf-1.2)	FBpp0289185	ADP ribosylation factor at 79F	ADP-ribosylation factor 1	ADP-ribosylation factor 1	ADP-ribosylation factor [Dugesia japonica]
258	SMESG000000954.1	SMED30021839	-0.039	-0.129	0.048	-0.055	-0.173	6.1	0	0	0	0	0	0.583623	0.0731369	0.499551	0.452644	0.0162163	0.780065	0.226797	0.74449	0.575821	0.0786852	SMESG000000954.1	Mediator of RNA polymerase II transcription subunit 12-like protein	NA	Q8BQM9	Mediator of RNA polymerase II transcription subunit 12-like protein	GAA48390.1	mediator of RNA polymerase II transcription subunit 12-like protein [Clonorchis sinensis]	DPY-22 (dpy-22)	FBpp0074653	kohtalo	mediator complex subunit 12-like	mediator complex subunit 12-like	Mediator of RNA polymerase II transcription subunit 12-like protein
259	SMESG000000956.1	SMED30009229	-0.001	0.355	0.16	0.283	-0.451	1	0	0	0	0	0	0.996387	0.11401	0.47728	0.235813	0.0791994	0.998353	0.301574	0.729598	0.351554	0.232076	SMESG000000956.1	Pancreas transcription factor 1 subunit alpha	SMEDS2F2_0002451	Q4ZHW1	Pancreas transcription factor 1 subunit alpha	AGZ94917.1	ptf-2 protein, partial [Schmidtea mediterranea]	HLH-13 (hlh-13)	FBpp0089410	48 related 1	pancreas specific transcription factor, 1a	pancreas specific transcription factor, 1a	Pancreas transcription factor 1 subunit alpha
260	SMESG000000959.1	SMED30009224	0.669	0.128	0.926	0.892	0.444	4.83	1	0	1	0	0	1.72e-05	0.417961	2.21e-09	1.2e-08	0.00459478	0.0011941	0.642945	2.62e-06	1.44e-07	0.0320099	SMESG000000959.1	Early growth response-3	smed019204	P26632	Early growth response protein 1	AFJ24724.1	early growth response-3 [Schmidtea mediterranea]	EGRH-2 (egrh-2)	FBpp0303083	stripe	early growth response 1	early growth response 1	Early growth response protein 1
261	SMESG000000959.1	SMED30022030	0.669	0.128	0.926	0.892	0.444	4.83	1	0	1	0	0	1.72e-05	0.417961	2.21e-09	1.2e-08	0.00459478	0.0011941	0.642945	2.62e-06	1.44e-07	0.0320099	SMESG000000959.1	Early growth response-3	SMEDS2F2_0003287	Q9WUF2	Early growth response protein 4	AEI69697.1	EGR-like protein 1 [Schmidtea mediterranea]	EGRH-2 (egrh-2)	FBpp0082966	stripe	early growth response 4	early growth response 4	Early growth response protein 4
13783	SMESG000052511.1	SMED30004924	0.399	-0.3	1.317	-0.845	-0.052	-0.86	0	0	1	0	0	0.441763	0.613687	0.00277085	0.220076	0.926476	0.680375	0.787971	0.0437868	0.33355	0.967321	SMESG000052511.1	Transcription factor SOX-21	smed012351	Q7SZS1	Transcription factor Sox-21-A	XP_008154706.1	transcription factor SOX-21 [Eptesicus fuscus]	SOX-3 (sox-3)	FBpp0303211	Sox21a	SRY (sex determining region Y)-box 21	SRY (sex determining region Y)-box 21	Transcription factor Sox-21-A
10537	SMESG000039075.1	SMED30011956	0.2	0.613	1.246	0.801	0.436	-0.51	0	0	1	0	0	0.689416	0.198134	0.00276995	0.0973112	0.372148	0.84469	0.420086	0.0437868	0.173642	0.604481	SMESG000039075.1	Unknown protein	NA	Q8AWW4	E3 ubiquitin-protein ligase RNF128	EJT71950.1	hypothetical protein GGTG_11201 [Gaeumannomyces graminis var. tritici R3-111a-1]	Y45F10B.8 (Y45F10B.8)	FBpp0310256	NA	ring finger protein 148	RanBP-type and C3HC4-type zinc finger containing 1	E3 ubiquitin-protein ligase RNF128
264	SMESG000000962.1	SMED30000761	0.025	0.029	0.01	-0.008	0.028	6.13	0	0	0	0	0	0.704051	0.656601	0.877515	0.910284	0.666721	0.853037	0.814304	0.955392	0.943287	0.822967	SMESG000000962.1	Coatomer subunit epsilon	SMEDS2F2_0002971	Q60445	Coatomer subunit epsilon	XP_002586747.1	hypothetical protein BRAFLDRAFT_287380 [Branchiostoma floridae]	F45G2.4 (F45G2.4)	FBpp0078891	Coat Protein (coatomer) epsilon	coatomer protein complex, subunit epsilon	coatomer protein complex, subunit epsilon	Coatomer subunit epsilon
265	SMESG000000964.1	SMED30002829	-0.093	-0.003	-0.076	-0.193	-0.06	4.8	0	0	0	0	0	0.300434	0.975129	0.392001	0.0388543	0.504707	0.555787	0.988412	0.667591	0.0816491	0.715343	SMESG000000964.1	Tubulin-specific chaperone D	SMEDS2F2_0002388	Q28205	Tubulin-specific chaperone D	GAA36522.2	tubulin-specific chaperone D [Clonorchis sinensis]	F16D3.4 (F16D3.4)	FBpp0077502	NA	tubulin folding cofactor D	tubulin-specific chaperone d	Tubulin-specific chaperone D
266	SMESG000000983.1	SMED30004695	0.21	0.047	0.124	0.538	0.205	6.28	0	0	0	0	0	0.00457813	0.528846	0.0942047	4.07e-13	0.00564993	0.0504588	0.727414	0.321453	1.6e-11	0.037243	SMESG000000983.1	Calcium uniporter protein, mitochondrial	SMEDS2F2_0003042	Q9EQ60	Voltage-dependent T-type calcium channel subunit alpha-1H	XP_008183474.1	voltage-dependent T-type calcium channel subunit alpha-1H [Acyrthosiphon pisum]	CCA-1, isoform f (cca-1)	FBpp0111866	Ca[2+]-channel protein alpha[[1]] subunit T	calcium channel, voltage-dependent, T type, alpha 1H subunit	calcium channel, voltage-dependent, T type, alpha 1H subunit	Voltage-dependent T-type calcium channel subunit alpha-1H
267	SMESG000000983.1	SMED30022928	0.21	0.047	0.124	0.538	0.205	6.28	0	0	0	0	0	0.00457813	0.528846	0.0942047	4.07e-13	0.00564993	0.0504588	0.727414	0.321453	1.6e-11	0.037243	SMESG000000983.1	Calcium uniporter protein, mitochondrial	NA	.	.	.	.	NA	NA	NA	NA	calcium channel, voltage-dependent, T type, alpha 1H subunit	NA
268	SMESG000000983.1	SMED30026619	0.21	0.047	0.124	0.538	0.205	6.28	0	0	0	0	0	0.00457813	0.528846	0.0942047	4.07e-13	0.00564993	0.0504588	0.727414	0.321453	1.6e-11	0.037243	SMESG000000983.1	Calcium uniporter protein, mitochondrial	SMEDS2F2_0001449	Q8NE86	Calcium uniporter protein, mitochondrial	CCD81447.1	hypothetical protein Smp_067580 [Schistosoma mansoni]	MCU-1 (mcu-1)	FBpp0310698	NA	mitochondrial calcium uniporter	mitochondrial calcium uniporter	Calcium uniporter protein, mitochondrial
269	SMESG000000985.1	SMED30009455	-0.172	-0.061	-0.029	-0.041	0.004	5.75	0	0	0	0	0	0.0085773	0.352918	0.653312	0.538226	0.952238	0.0738795	0.586413	0.843257	0.651722	0.978491	SMESG000000985.1	Protein Red	SMEDS2F2_0003628	Q5NVI3	Protein Red	XP_002600932.1	hypothetical protein BRAFLDRAFT_79122 [Branchiostoma floridae]	SMU-2 (smu-2)	FBpp0081475	beag	IK cytokine, down-regulator of HLA II	IK cytokine	Protein Red
270	SMESG000000986.1	SMED30004695	-0.147	-0.036	0.233	0.305	-0.106	4.27	0	0	0	0	0	0.236932	0.769815	0.0547144	0.0139715	0.394568	0.489389	0.887671	0.235981	0.0344162	0.62371	SMESG000000986.1	Voltage-dependent T-type calcium channel subunit alpha	SMEDS2F2_0003042	Q9EQ60	Voltage-dependent T-type calcium channel subunit alpha-1H	XP_008183474.1	voltage-dependent T-type calcium channel subunit alpha-1H [Acyrthosiphon pisum]	CCA-1, isoform f (cca-1)	FBpp0111866	Ca[2+]-channel protein alpha[[1]] subunit T	calcium channel, voltage-dependent, T type, alpha 1H subunit	calcium channel, voltage-dependent, T type, alpha 1H subunit	Voltage-dependent T-type calcium channel subunit alpha-1H
271	SMESG000000987.1	SMED30024775	0.058	0.351	0.431	0.048	-0.041	6.25	0	0	0	0	0	0.401398	3.21e-07	2.3e-10	0.500737	0.554591	0.64862	3.12e-05	4.08e-07	0.618729	0.752655	SMESG000000987.1	Transgelin	SMEDS2F2_0002873	Q24799	Myophilin	AAP06498.1	similar to GenBank Accession Number Z29075 myophilin antigen in Echinococcus granulosus [Schistosoma japonicum]	CPN-1 (cpn-1)	FBpp0086858	Muscle protein 20	transgelin 3	calponin 1	Myophilin [Echinococcus granulosus]
272	SMESG000000988.1	SMED30015783	-0.189	-0.308	-0.296	-0.776	-0.464	2.15	0	0	0	0	0	0.332321	0.121594	0.129683	0.000335872	0.0214414	0.586151	0.314383	0.378385	0.00131871	0.0953203	SMESG000000988.1	O-acyltransferase	smed007189	O77760	Sterol O-acyltransferase 1	XP_005102295.1	sterol O-acyltransferase 1-like isoform X3 [Aplysia californica]	MBOA-1 (mboa-1)	FBpp0293880	NA	sterol O-acyltransferase 1	sterol O-acyltransferase 1	Sterol O-acyltransferase 1
273	SMESG000000989.1	SMED30015783	0.108	0.184	-0.09	-0.083	-0.066	4.83	0	0	0	0	0	0.266625	0.0588737	0.362028	0.413326	0.502544	0.522033	0.198621	0.644387	0.539509	0.713825	SMESG000000989.1	O-acyltransferase	smed007189	O77760	Sterol O-acyltransferase 1	XP_005102295.1	sterol O-acyltransferase 1-like isoform X3 [Aplysia californica]	MBOA-1 (mboa-1)	FBpp0293880	NA	sterol O-acyltransferase 1	sterol O-acyltransferase 1	Sterol O-acyltransferase 1
274	SMESG000000989.1	SMED30026598	0.108	0.184	-0.09	-0.083	-0.066	4.83	0	0	0	0	0	0.266625	0.0588737	0.362028	0.413326	0.502544	0.522033	0.198621	0.644387	0.539509	0.713825	SMESG000000989.1	O-acyltransferase	isotig17492	.	.	.	.	NA	NA	NA	NA	NA	NA
275	SMESG000000989.1	SMED30033529	0.108	0.184	-0.09	-0.083	-0.066	4.83	0	0	0	0	0	0.266625	0.0588737	0.362028	0.413326	0.502544	0.522033	0.198621	0.644387	0.539509	0.713825	SMESG000000989.1	O-acyltransferase	SMEDS2F2_0001468	Q6NSN2	Amine oxidase [flavin-containing]	XP_005097724.1	probable flavin-containing monoamine oxidase A-like [Aplysia californica]	AMX-2 (amx-2)	FBpp0076286	NA	monoamine oxidase B	monoamine oxidase B	Amine oxidase [flavin-containing]
276	SMESG000000990.1	SMED30014853	0.091	-0.136	-0.117	0.057	-0.111	5.24	0	0	0	0	0	0.237207	0.0865518	0.134847	0.473432	0.160628	0.489843	0.252125	0.386164	0.594846	0.367805	SMESG000000990.1	N-acyl-phosphatidylethanolamine-hydrolyzing phospholipase D	SMEDS2F2_0002316	Q6IQ20	N-acyl-phosphatidylethanolamine-hydrolyzing phospholipase D	CDJ11025.1	n acyl phosphatidylethanolamine hydrolyzing [Hymenolepis microstoma]	NAPE-2, isoform b.	NA	NA	N-acyl phosphatidylethanolamine phospholipase D	N-acyl phosphatidylethanolamine phospholipase D	N-acyl-phosphatidylethanolamine-hydrolyzing phospholipase D
277	SMESG000000991.1	SMED30015764	-0.22	-0.197	-0.184	-0.722	-0.278	4.54	0	0	0	0	0	0.0263504	0.0475753	0.0610231	1.36e-11	0.00545622	0.143098	0.17392	0.251505	3.43e-10	0.0362755	SMESG000000991.1	Formin binding protein 1b	AAA.454ESTABI.54	Q8R511	Formin-binding protein 1	GAA56309.1	formin-binding protein 1-like, partial [Clonorchis sinensis]	NA	FBpp0073195	Cdc42-interacting protein 4	formin binding protein 1	formin binding protein 1	Formin-binding protein 1
278	SMESG000000993.1	SMED30021864	0.115	-0.072	0.144	0.3	0.098	3.47	0	0	0	0	0	0.25584	0.495262	0.149048	0.00392698	0.338265	0.510576	0.703257	0.407671	0.0114939	0.571533	SMESG000000993.1	Ras-like protein family member 12	sm_100548	Q08E00	Ras-like protein family member 12	XP_007105199.1	ras-like protein family member 12 [Physeter catodon]	Y71F9AR.2 (Y71F9AR.2)	FBpp0076651	NA	RAS-like, family 12	RAS-like, family 12	Ras-like protein family member 12 [Bos taurus]
279	SMESG000000998.1	SMED30035243	-0.26	0.027	-0.024	-0.459	-0.205	2.24	0	0	0	0	0	0.0799436	0.853719	0.862704	0.00533728	0.169653	0.266	0.929412	0.947107	0.0150218	0.380579	SMESG000000998.1	serine beta-lactamase-like protein LACTB, mitochondrial	SMEDS2F2_0002733	Q9EP89	Serine beta-lactamase-like protein LACTB, mitochondrial	NP_001041033.1	Protein LACT-9, isoform a [Caenorhabditis elegans]	LACT-9, isoform a.	NA	NA	lactamase, beta	lactamase, beta	Serine beta-lactamase-like protein LACTB, mitochondrial
280	SMESG000001038.1	SMED30019351	0.376	-0.202	0.016	-0.172	-0.074	1.45	0	0	0	0	0	0.0383411	0.322634	0.932475	0.42292	0.710343	0.177601	0.558065	0.980546	0.548608	0.85046	SMESG000001038.1	CTD small phosphatase-like protein	SMEDS2F2_0001171	P58465	CTD small phosphatase-like protein	GAA56681.1	CTD small phosphatase-like protein [Clonorchis sinensis]	SCPL-1, isoform b.	FBpp0075276	NA	CTD (carboxy-terminal domain, RNA polymerase II, polypeptide A) small phosphatase-like	CTD (carboxy-terminal domain, RNA polymerase II, polypeptide A) small phosphatase-like	CTD small phosphatase-like protein
281	SMESG000001039.1	SMED30016257	0.2	0.11	0.464	0.633	0.141	2.21	0	0	0	0	0	0.345907	0.609167	0.0248995	0.00274468	0.512645	0.599344	0.785075	0.151857	0.00842309	0.721258	SMESG000001039.1	WD repeat-containing protein 86	SMEDS2F2_0003432	Q86TI4	WD repeat-containing protein 86 [Homo sapiens]	ELU09441.1	hypothetical protein CAPTEDRAFT_115707 [Capitella teleta]	SEL-10, isoform b (sel-10)	FBpp0073103	archipelago	WD repeat domain 86	WD repeat domain 86	WD repeat-containing protein 86 [Homo sapiens]
282	SMESG000001041.1	SMED30024152	0.217	0.501	0.293	0.428	0.163	5.66	0	0	0	0	0	0.00547583	9.8e-11	0.000161224	6.34e-08	0.0384846	0.0566938	3.42e-08	0.00736822	6.27e-07	0.142984	SMESG000001041.1	CKLF-like MARVEL transmembrane domain-containing protein 7	SMEDS2F2_0001098	.	.	CAX69463.1	hypotheticial protein [Schistosoma japonicum]	NA	NA	NA	NA	NA	NA
283	SMESG000001051.1	SMED30017965	-0.487	-0.499	-0.455	-0.803	-0.293	3.86	0	0	0	0	0	3.98e-05	3.01e-05	0.000108548	2.44e-10	0.0125033	0.00221104	0.00111134	0.00572631	4.48e-09	0.0658815	SMESG000001051.1	Unknown protein	SMEDS2F2_0001409	Q9CXE0	PR domain zinc finger protein 5	XP_005191279.1	zinc finger protein Xfin-like [Musca domestica]	ZFP-2 (zfp-2)	FBpp0079702	NA	PR domain containing 5	PR domain containing 5	PR domain zinc finger protein 5
284	SMESG000001052.1	SMED30028109	0.11	0.157	0.142	0.358	-0.005	4.65	0	0	0	0	0	0.194166	0.0661758	0.0920829	3.21e-05	0.95672	0.439726	0.214333	0.316644	0.000164498	0.980731	SMESG000001052.1	Sugar phosphate exchanger 2	SMEDS2F2_0002995	Q7SY29	Sugar phosphate exchanger 2	XP_005093591.1	sugar phosphate exchanger 2-like [Aplysia californica]	T11G6.2, isoform b (T11G6.2)	FBpp0071517	Major Facilitator Superfamily Transporter 16	solute carrier family 37 (glucose-6-phosphate transporter), member 2	solute carrier family 37 (glycerol-3-phosphate transporter), member 2	Sugar phosphate exchanger 2
285	SMESG000001053.1	SMED30026133	0.059	0.01	0.086	0.158	0.034	6.19	0	0	0	0	0	0.381186	0.880282	0.205255	0.0216512	0.618706	0.63156	0.942001	0.480606	0.0498207	0.792917	SMESG000001053.1	BTB/POZ domain-containing protein KCTD3	SMEDS2F2_0000502	Q8BFX3	BTB/POZ domain-containing protein KCTD3 [Mus musculus]	EKC41632.1	BTB/POZ domain-containing protein KCTD3 [Crassostrea gigas]	T23B12.6 (T23B12.6)	FBpp0081634	NA	potassium channel tetramerization domain containing 3	potassium channel tetramerisation domain containing 3	BTB/POZ domain-containing protein KCTD3 [Mus musculus]
286	SMESG000001054.1	SMED30031485	0.138	0.146	0.099	0.357	0.096	6.33	0	0	0	0	0	0.0899267	0.0746766	0.223812	1.38e-05	0.240185	0.283662	0.22949	0.503714	7.7e-05	0.469907	SMESG000001054.1	Lipoxygenase homology domain-containing protein 1	SMEDS2F2_0002283	Q8IVV2	Lipoxygenase homology domain-containing protein 1 [Homo sapiens]	ELT98105.1	hypothetical protein CAPTEDRAFT_225952 [Capitella teleta]	ZYG-8 (zyg-8)	FBpp0110579	NA	lipoxygenase homology domains 1	lipoxygenase homology domains 1	Lipoxygenase homology domain-containing protein 1 [Homo sapiens]
287	SMESG000001060.1	SMED30030326	0.168	-0.15	0.032	0.322	-0.091	4.82	0	0	0	0	0	0.0377772	0.0750893	0.693604	9.82e-05	0.27514	0.175824	0.230162	0.865543	0.000445413	0.508309	SMESG000001060.1	Peripheral-type benzodiazepine receptor-associated protein 1	SMEDS2F2_0003583	.	.	.	.	NA	NA	NA	NA	NA	NA
288	SMESG000001060.1	SMED30035339	0.168	-0.15	0.032	0.322	-0.091	4.82	0	0	0	0	0	0.0377772	0.0750893	0.693604	9.82e-05	0.27514	0.175824	0.230162	0.865543	0.000445413	0.508309	SMESG000001060.1	Peripheral-type benzodiazepine receptor-associated protein 1	SMEDS2F2_0002519	Q7TNF8	Peripheral-type benzodiazepine receptor-associated protein 1	CCD59203.1	hypothetical protein Smp_176510 [Schistosoma mansoni]	TAG-168 (tag-168)	FBpp0293366	RIM-binding protein	benzodiazepine receptor (peripheral) associated protein 1	benzodiazepine receptor associated protein 1	Peripheral-type benzodiazepine receptor-associated protein 1
289	SMESG000001061.1	SMED30035339	0.203	-0.081	0.216	0.535	0.22	3.42	0	0	0	0	0	0.171013	0.596406	0.142759	0.000323055	0.138837	0.410458	0.775816	0.399088	0.00127402	0.335174	SMESG000001061.1	Peripheral-type benzodiazepine receptor-associated protein 1	SMEDS2F2_0002519	Q7TNF8	Peripheral-type benzodiazepine receptor-associated protein 1	CCD59203.1	hypothetical protein Smp_176510 [Schistosoma mansoni]	TAG-168 (tag-168)	FBpp0293366	RIM-binding protein	benzodiazepine receptor (peripheral) associated protein 1	benzodiazepine receptor associated protein 1	Peripheral-type benzodiazepine receptor-associated protein 1
290	SMESG000001062.1	SMED30017978	0.199	0.073	0.109	0.17	0.205	4.27	0	0	0	0	0	0.0203871	0.405966	0.205839	0.0604041	0.0181521	0.122567	0.633094	0.481312	0.117891	0.0850677	SMESG000001062.1	Cleavage and polyadenylation specificity factor subunit 5	SMEDS2F2_0002251	Q7T3C6	Cleavage and polyadenylation specificity factor subunit 5	GAA54051.1	cleavage and polyadenylation specificity factor subunit 5 [Clonorchis sinensis]	CFIM-1 (cfim-1)	FBpp0110163	NA	nudix (nucleoside diphosphate linked moiety X)-type motif 21	nudix (nucleoside diphosphate linked moiety X)-type motif 21	Cleavage and polyadenylation specificity factor subunit 5 [Danio rerio]
291	SMESG000001071.1	SMED30035339	0.385	-0.473	-0.163	0.311	0.134	1.7	0	0	0	0	0	0.100366	0.0662338	0.506777	0.203422	0.580254	0.302476	0.214443	0.749763	0.314055	0.770811	SMESG000001071.1	Peripheral-type benzodiazepine receptor-associated protein 1	SMEDS2F2_0002519	Q7TNF8	Peripheral-type benzodiazepine receptor-associated protein 1	CCD59203.1	hypothetical protein Smp_176510 [Schistosoma mansoni]	TAG-168 (tag-168)	FBpp0293366	RIM-binding protein	benzodiazepine receptor (peripheral) associated protein 1	benzodiazepine receptor associated protein 1	Peripheral-type benzodiazepine receptor-associated protein 1
292	SMESG000001074.1	SMED30014893	-0.206	-0.087	-0.125	-0.155	0.052	6.57	0	0	0	0	0	0.00186985	0.190231	0.0565091	0.0214262	0.430832	0.0289062	0.411047	0.240627	0.0493627	0.656102	SMESG000001074.1	Eukaryotic translation initiation factor 4E binding protein, putative	SMEDS2F2_0001408	P70445	Eukaryotic translation initiation factor 4E-binding protein 2	NP_001077103.1	uncharacterized protein LOC752411 [Strongylocentrotus purpuratus]	NA	FBpp0311456	Thor	eukaryotic translation initiation factor 4E binding protein 2	eukaryotic translation initiation factor 4E binding protein 2	Eukaryotic translation initiation factor 4E-binding protein 2
293	SMESG000001079.1	SMED30002311	-3.838	0.159	-1.398	-1.934	-0.351	-1	-1	0	0	0	0	6e-05	0.7964	0.0459442	0.0153194	0.582399	0.00298788	0.898946	0.216084	0.037262	0.772289	SMESG000001079.1	14-3-3 zeta	SMEDS2F2_0002400	P63102	14-3-3 protein zeta/delta	XP_003378934.1	14-3-3 protein zeta [Trichinella spiralis]	FTT-2, isoform a.	FBpp0087500	14-3-3zeta	tyrosine 3-monooxygenase/tryptophan 5-monooxygenase activation protein, zeta	tyrosine 3-monooxygenase/tryptophan 5-monooxygenase activation protein, zeta polypeptide	14-3-3 protein zeta/delta
294	SMESG000001081.1	SMED30025210	0.148	0.094	0.129	-0.039	0.064	5.33	0	0	0	0	0	0.0396085	0.196906	0.0739305	0.611231	0.377811	0.180184	0.418882	0.279352	0.715417	0.60862	SMESG000001081.1	Ras-related protein Rab-6B	SMEDS2F2_0000923	Q9NRW1	Ras-related protein Rab-6B [Homo sapiens]_x0001_gi|47117095|sp|P61294.1|RAB6B_MOUSE RecName: Full=Ras-related protein Rab-6B [Mus musculus]_x0001_gi|229891504|sp|A6QR46.1|RAB6B_BOVIN RecName: Full=Ras-related protein Rab-6B	XP_006580464.1	ras-related protein RHN1-like isoform X2 [Glycine max]	RAB-5 (rab-5)	FBpp0312096	Rab6	RAB6B, member RAS oncogene family	RAB6B, member RAS oncogene family	Ras-related protein Rab-6B [Homo sapiens]_x0001_
295	SMESG000001086.1	SMED30021483	0.033	0.436	0.096	0.214	0.499	0.16	0	0	0	0	0	0.927726	0.207574	0.786685	0.566685	0.142985	0.96959	0.431508	0.909001	0.676911	0.341737	SMESG000001086.1	Unknown protein	AAA.454ESTABI.14	.	.	.	.	NA	NA	NA	NA	NA	NA
296	SMESG000001089.1	SMED30004399	0.008	0.029	-0.01	-0.118	0.051	4.11	0	0	0	0	0	0.932794	0.758066	0.916014	0.238068	0.590509	0.970904	0.88092	0.973844	0.353996	0.776734	SMESG000001089.1	Seipin	SMEDS2F2_0003707	Q5FVJ6	Seipin	XP_008302534.1	seipin isoform X2 [Stegastes partitus]	R01B10.6 (R01B10.6)	FBpp0070426	Seipin	Berardinelli-Seip congenital lipodystrophy 2 (seipin)	Berardinelli-Seip congenital lipodystrophy 2 homolog (seipin)	Seipin
297	SMESG000001104.1	SMED30031169	0.18	0.114	-0.032	0.403	0.226	3.97	0	0	0	0	0	0.102175	0.309418	0.775394	0.000319385	0.0410326	0.305393	0.543721	0.904435	0.00126122	0.149239	SMESG000001104.1	Cullin family protein	smed000823	Q13619	Cullin-4A	CAX82778.1	cullin [Schistosoma japonicum]	CUL-4 (cul-4)	FBpp0290569	Cullin 4	cullin 4A	cullin 4B	Cullin-4A
298	SMESG000001129.1	SMED30025713	-0.99	-0.007	-0.157	-0.297	0.657	-1.54	0	0	0	0	0	0.250475	0.992423	0.83418	0.720506	0.32906	0.50464	0.996181	0.931713	0.80414	0.5618	SMESG000001129.1	SH3 domain-containing kinase-binding protein 1	NA	Q8R550	SH3 domain-containing kinase-binding protein 1	CDJ07826.1	Cbl interacting protein of 85 kDa [Hymenolepis microstoma]	SEM-5 (sem-5)	FBpp0085066	CIN85 and CD2AP orthologue	SH3 domain containing 21	SH3-domain kinase binding protein 1	SH3 domain-containing kinase-binding protein 1
299	SMESG000001134.1	SMED30015048	-0.132	-0.122	-0.226	-0.207	-0.169	5.47	0	0	0	0	0	0.0549318	0.0781681	0.00106892	0.00378277	0.0150748	0.21644	0.236445	0.0243633	0.0111341	0.0748186	SMESG000001134.1	Cullin-3	SMEDS2F2_0001749	Q6GPF3	Cullin-3-B	CCD81294.1	putative cullin [Schistosoma mansoni]	CUL-3 (cul-3)	FBpp0291366	Cullin 3	cullin 3	cullin 3	Cullin-3-B
300	SMESG000001134.1	SMED30027794	-0.132	-0.122	-0.226	-0.207	-0.169	5.47	0	0	0	0	0	0.0549318	0.0781681	0.00106892	0.00378277	0.0150748	0.21644	0.236445	0.0243633	0.0111341	0.0748186	SMESG000001134.1	Cullin-3	SMEDS2F2_0002133	Q6GPF3	Cullin-3-B	GAA33053.1	cullin-3 [Clonorchis sinensis]	CUL-3 (cul-3)	FBpp0291366	Cullin 3	cullin 3	cullin 3	Cullin-3-B
301	SMESG000001137.1	SMED30034217	-0.174	-0.244	-0.281	-0.46	-0.179	4.13	0	0	0	0	0	0.0939355	0.0209699	0.00718287	3.57e-05	0.0875559	0.291203	0.101775	0.0754265	0.000180824	0.247822	SMESG000001137.1	Elav-like protein 2	SMEDS2F2_0000769	Q91903	ELAV-like protein 2	GAA41029.1	ELAV-like protein 2 [Clonorchis sinensis]	EXC-7 (exc-7)	FBpp0310243	found in neurons	ELAV like neuron-specific RNA binding protein 2	ELAV (embryonic lethal, abnormal vision, Drosophila)-like 2 (Hu antigen B)	ELAV-like protein 2
302	SMESG000001141.1	SMED30000185	0.106	0.546	-0.208	0.194	0.193	-1.11	0	0	0	0	0	0.874411	0.398396	0.763459	0.782742	0.774965	0.94743	0.626453	0.898641	0.849963	0.891506	SMESG000001141.1	Phosphorylase b kinase gamma catalytic chain, liver/testis isoform	isotig20120	Q8W490	Serine/threonine-protein kinase PEPKR2	ELT91652.1	hypothetical protein CAPTEDRAFT_148295 [Capitella teleta]	UNC-43, isoform r (unc-43)	FBpp0310184	Phosphorylase kinase gamma	phosphorylase kinase, gamma 2 (testis)	calcium/calmodulin-dependent protein kinase II, beta	Serine/threonine-protein kinase PEPKR2
303	SMESG000001147.1	SMED30019533	-0.072	-0.318	-0.245	-0.367	-0.623	0.64	0	0	0	0	0	0.773562	0.230652	0.334989	0.191742	0.0248483	0.892085	0.457486	0.620358	0.299621	0.105885	SMESG000001147.1	Transmembrane protein	SMEDS2F2_0002466	Q6ZUK4	Transmembrane protein 26 [Homo sapiens]	ELU06154.1	hypothetical protein CAPTEDRAFT_23383, partial [Capitella teleta]	Y119C1B.3 (Y119C1B.3)	FBpp0084386	NA	transmembrane protein 26	transmembrane protein 26	Transmembrane protein 26 [Homo sapiens]
304	SMESG000001158.1	SMED30003995	0.25	-0.294	0.252	-0.511	-0.225	0.07	0	0	0	0	0	0.441134	0.41569	0.433299	0.194372	0.525459	0.679944	0.640891	0.695989	0.303145	0.731762	SMESG000001158.1	Innexin	NA	Q27295	Innexin eat-5	BAE78812.1	innexin3 [Dugesia japonica]	EAT-5 (eat-5)	NA	NA	NA	NA	Innexin eat-5
305	SMESG000001158.1	SMED30025007	0.25	-0.294	0.252	-0.511	-0.225	0.07	0	0	0	0	0	0.441134	0.41569	0.433299	0.194372	0.525459	0.679944	0.640891	0.695989	0.303145	0.731762	SMESG000001158.1	Innexin	smed017259	O01393	Innexin unc-9	BAE78812.1	innexin3 [Dugesia japonica]	INX-1, isoform b (inx-1)	FBpp0070965	Innexin 2	NA	NA	Innexin unc-9
306	SMESG000001159.1	SMED30028496	-1.398	-1.019	-0.825	-1.567	-0.919	4.33	-1	-1	-1	-1	-1	6.15e-13	1.06e-07	1.34e-05	3.02e-15	1.47e-06	1.79e-10	1.24e-05	0.00136538	2.17e-13	7.88e-05	SMESG000001159.1	Protein disulfide-isomerase	SMEDS2F2_0000417	Q13087	Protein disulfide-isomerase A2	XP_003928397.1	protein disulfide-isomerase A2 [Saimiri boliviensis boliviensis]	PDI-2, isoform a (pdi-2)	FBpp0075401	Protein disulfide isomerase	protein disulfide isomerase family A, member 2	prolyl 4-hydroxylase, beta polypeptide	Protein disulfide-isomerase A2
307	SMESG000001180.1	SMED30004946	-0.097	-0.191	-2.447	0.1	-1.143	-1.62	0	0	0	0	0	0.906594	0.820535	0.024401	0.908371	0.224659	0.960858	0.912516	0.149948	0.942128	0.452927	SMESG000001180.1	Unknown protein	SMEDS2F2_0003467	Q2VLG6	Scavenger receptor cysteine-rich type 1 protein M130	XP_002593212.1	hypothetical protein BRAFLDRAFT_120140 [Branchiostoma floridae]	NA	FBpp0077185	NA	lysyl oxidase-like 2	CUB and zona pellucida-like domains 1	Scavenger receptor cysteine-rich type 1 protein M130
308	SMESG000001182.1	SMED30014524	0.504	0.003	-0.032	0.132	-0.126	0.48	0	0	0	0	0	0.0600938	0.991201	0.911292	0.665822	0.677096	0.226777	0.996	0.971461	0.760439	0.829709	SMESG000001182.1	Unknown protein	SMEDS2F2_0001467	G3V801	Neurotrypsin	XP_002593212.1	hypothetical protein BRAFLDRAFT_120140 [Branchiostoma floridae]	NA	NA	NA	lysyl oxidase-like 3	protease, serine 12 neurotrypsin (motopsin)	Neurotrypsin
309	SMESG000001197.1	SMED30011927	0.033	0.131	-0.025	0.399	-0.002	3.65	0	0	0	0	0	0.805508	0.321759	0.851005	0.00265687	0.987053	0.910531	0.557039	0.940693	0.00819604	0.994662	SMESG000001197.1	Unknown protein	smed014333	.	.	.	.	NA	NA	NA	NA	NA	NA
310	SMESG000001202.1	SMED30021971	-0.105	0.07	0.171	0.204	0.136	2.1	0	0	0	0	0	0.520537	0.663545	0.265966	0.216522	0.390082	0.739719	0.818633	0.551989	0.329588	0.619978	SMESG000001202.1	Gag-pol polyprotein	sm_rc_333582	.	.	.	.	NA	NA	NA	NA	NA	NA
15021	SMESG000058221.1	SMED30010453	0.038	2.235	0.205	0.53	-0.09	4.62	0	1	0	0	0	0.891112	1.55e-15	0.454659	0.0534982	0.742681	0.954454	1.38e-12	0.712147	0.106291	0.872143	SMESG000058221.1	Unknown protein	SMEDS2F2_0000852	.	.	.	.	NA	NA	NA	NA	NA	NA
312	SMESG000001227.1	SMED30011858	-0.146	0.374	0.069	-1.039	-2.404	5.65	0	0	0	-1	-1	0.225165	0.00168447	0.564546	1.31e-16	1.72e-70	0.476431	0.0192335	0.789621	1.39e-14	5.11e-67	SMESG000001227.1	Venom allergen 5	smed012408	P35787	Venom allergen 5	AFJ24739.1	GLI pathogenesis related-1, partial [Schmidtea mediterranea]	SCL-15 (scl-15)	FBpp0082250	NA	GLI pathogenesis-related 1 like 1	peptidase inhibitor 16	Venom allergen 5
313	SMESG000001228.1	SMED30015512	0.247	0.404	0.019	0.527	0.537	6.48	0	0	0	0	0	0.0486896	0.0012807	0.880892	2.78e-05	1.85e-05	0.202433	0.0160228	0.956102	0.000143927	0.000565086	SMESG000001228.1	Venom allergen 5	SMEDS2F2_0003432	P35781	Venom allergen 5.01	CDJ14117.1	venom allergen (val) protein [Hymenolepis microstoma]	LON-1, isoform a (lon-1)	FBpp0082250	NA	GLI pathogenesis-related 1 like 1	GLI pathogenesis-related 1 (glioma)	Venom allergen 5.01
314	SMESG000001234.1	SMED30000292	-0.635	1.552	1.426	-0.378	1	-1.84	0	0	0	0	0	0.61572	0.117158	0.149778	0.774353	0.344868	0.801005	0.306583	0.408885	0.84405	0.577912	SMESG000001234.1	Protein CBG15088	NA	.	.	XP_005831377.1	hypothetical protein GUITHDRAFT_175435 [Guillardia theta CCMP2712]	C33E10.6 (C33E10.6)	NA	NA	NA	NA	NA
315	SMESG000001234.1	SMED30010020	-0.635	1.552	1.426	-0.378	1	-1.84	0	0	0	0	0	0.61572	0.117158	0.149778	0.774353	0.344868	0.801005	0.306583	0.408885	0.84405	0.577912	SMESG000001234.1	Protein CBG15088	SMEDS2F2_0000180	Q84177	Protease	XP_005101436.1	uncharacterized protein F54H12.2-like [Aplysia californica]	NA	NA	NA	NA	NA	Protease
316	SMESG000001234.1	SMED30011554	-0.635	1.552	1.426	-0.378	1	-1.84	0	0	0	0	0	0.61572	0.117158	0.149778	0.774353	0.344868	0.801005	0.306583	0.408885	0.84405	0.577912	SMESG000001234.1	Protein CBG15088	SMEDS2F2_0000099	P34456	Uncharacterized protein F54H12.2 [Caenorhabditis elegans]	XP_793165.3	uncharacterized protein F54H12.2-like [Strongylocentrotus purpuratus]	K09F6.5 (K09F6.5)	NA	NA	NA	NA	Uncharacterized protein F54H12.2 [Caenorhabditis elegans]
317	SMESG000001236.1	SMED30034316	-0.084	-0.102	-0.116	-0.132	-0.003	5.07	0	0	0	0	0	0.305149	0.216609	0.15552	0.119879	0.968738	0.560092	0.441872	0.417291	0.204924	0.985365	SMESG000001236.1	THO complex 7	SMEDS2F2_0001757	Q6DGZ3	THO complex subunit 7 homolog	CCD76260.1	hypothetical protein Smp_059810 [Schistosoma mansoni]	B0513.2, isoform a.	FBpp0072425	thoc7	THO complex 7 homolog (Drosophila)	THO complex 7 homolog (Drosophila)	THO complex subunit 7 homolog [Danio rerio]
318	SMESG000001244.1	SMED30016417	0.339	-0.656	-0.379	-0.046	0.212	0.23	0	0	0	0	0	0.261385	0.068229	0.257057	0.894158	0.495617	0.516265	0.218436	0.542215	0.931408	0.708399	SMESG000001244.1	Unknown protein	sm_561123	.	.	.	.	NA	NA	NA	NA	NA	NA
319	SMESG000001245.1	SMED30035608	-0.199	-0.21	-0.063	-0.316	-0.007	3.26	0	0	0	0	0	0.06954	0.0596875	0.557769	0.00781092	0.947648	0.246173	0.200553	0.785059	0.0208034	0.975984	SMESG000001245.1	Unknown protein	SMEDS2F2_0002298	.	.	.	.	NA	NA	NA	NA	NA	NA
320	SMESG000001248.1	SMED30007850	0.026	0.006	0.048	-0.247	-0.179	7.59	0	0	0	0	0	0.698112	0.934483	0.477493	0.000312735	0.00857748	0.849955	0.967348	0.729598	0.00123777	0.0502771	SMESG000001248.1	Unknown protein	SMEDS2F2_0002635	.	.	.	.	NA	NA	NA	NA	NA	NA
321	SMESG000001249.1	SMED30030860	0.114	0.089	0.023	0.239	0.012	8.02	0	0	0	0	0	0.0646368	0.153062	0.708974	0.000121385	0.84087	0.236346	0.362529	0.873166	0.000537347	0.928509	SMESG000001249.1	WD repeat-containing protein 1	SMEDS2F2_0003185	Q9VU68	Actin-interacting protein 1	XP_001352899.1	GA10524 [Drosophila pseudoobscura pseudoobscura]	AIPL-1 (aipl-1)	FBpp0075582	flare	WD repeat domain 1	WD repeat domain 1	Actin-interacting protein 1
322	SMESG000001252.1	SMED30027908	-0.26	-0.379	-0.06	-0.424	-0.088	2.62	0	0	0	0	0	0.110676	0.0231137	0.704413	0.0144966	0.585844	0.319568	0.108278	0.870684	0.0355177	0.774481	SMESG000001252.1	Queuine tRNA-ribosyltransferase catalytic subunit 1	SMEDS2F2_0002293	Q28HC6	Queuine tRNA-ribosyltransferase	ELU15387.1	hypothetical protein CAPTEDRAFT_19396 [Capitella teleta]	TGT-1 (tgt-1)	FBpp0077636	tRNA-guanine transglycosylase	queuine tRNA-ribosyltransferase 1	queuine tRNA-ribosyltransferase 1	Queuine tRNA-ribosyltransferase
323	SMESG000001254.1	SMED30009724	0.042	0.003	0.483	0.019	0.418	-0.42	0	0	0	0	0	0.925159	0.995071	0.24654	0.968824	0.33061	0.968074	0.99719	0.531723	0.9784	0.563372	SMESG000001254.1	Unknown protein	smed013127	.	.	.	.	NA	NA	NA	NA	NA	NA
324	SMESG000001254.1	SMED30015504	0.042	0.003	0.483	0.019	0.418	-0.42	0	0	0	0	0	0.925159	0.995071	0.24654	0.968824	0.33061	0.968074	0.99719	0.531723	0.9784	0.563372	SMESG000001254.1	Unknown protein	smed013127	.	.	.	.	NA	NA	NA	NA	NA	NA
325	SMESG000001257.1	SMED30009724	-0.845	0.02	0.056	-0.49	-0.615	-1.03	0	0	0	0	0	0.161569	0.970804	0.914429	0.423421	0.297816	0.397167	0.985944	0.97334	0.548917	0.530517	SMESG000001257.1	Unknown protein	smed013127	.	.	.	.	NA	NA	NA	NA	NA	NA
326	SMESG000001261.1	SMED30011393	-0.079	-0.237	-0.069	-0.024	-0.085	2.49	0	0	0	0	0	0.586789	0.116176	0.62846	0.875578	0.560844	0.782526	0.305034	0.827267	0.917863	0.757211	SMESG000001261.1	Unknown protein	SMEDS2F2_0001929	.	.	.	.	NA	NA	NA	NA	NA	NA
327	SMESG000001266.1	SMED30025181	0.456	0.356	0.366	0.999	0.585	3.76	0	0	0	0	0	0.000166493	0.00397855	0.00263577	5.75e-17	1.22e-06	0.00594355	0.034255	0.0427587	6.68e-15	6.67e-05	SMESG000001266.1	Inner dynein arm light chain, axonemal	SMEDS2F2_0000763	Q26630	33 kDa inner dynein arm light chain, axonemal	XP_002731258.1	33 kDa inner dynein arm light chain, axonemal-like [Saccoglossus kowalevskii]	DYLA-1 (dyla-1)	FBpp0081988	NA	dynein, axonemal, light intermediate chain 1	dynein, axonemal, light intermediate polypeptide 1	33 kDa inner dynein arm light chain, axonemal
328	SMESG000001279.1	SMED30024113	0.207	-0.008	0.234	-0.493	-0.287	-1	0	0	0	0	0	0.696563	0.988582	0.653967	0.439322	0.621634	0.848716	0.994858	0.84358	0.563675	0.795009	SMESG000001279.1	Unknown protein	isotig18796	.	.	.	.	NA	NA	NA	NA	NA	NA
329	SMESG000001280.1	SMED30009660	0.132	0.033	0.185	0.067	0.304	1.87	0	0	0	0	0	0.478041	0.864965	0.311851	0.735824	0.0971322	0.708277	0.933483	0.600402	0.816505	0.266038	SMESG000001280.1	Unknown protein	SMEDS2F2_0000196	P11075	Protein transport protein SEC7 [Saccharomyces cerevisiae S288c]	ACN62431.1	MIP03119p [Drosophila melanogaster]	EFA-6, isoform b.	FBpp0306627	Exchange factor for Arf 6 ortholog (H. sapiens)	pleckstrin and Sec7 domain containing 3	pleckstrin and Sec7 domain containing 3	Protein transport protein SEC7 [Saccharomyces cerevisiae S288c]
330	SMESG000001281.1	SMED30006371	0.076	0.135	0.134	0.241	0.062	6.46	0	0	0	0	0	0.222936	0.0315768	0.030818	0.000144787	0.323382	0.473838	0.132862	0.171965	0.000627965	0.556486	SMESG000001281.1	Transient receptor potential cation channel subfamily A member 1	smed010929	Q86YT6	E3 ubiquitin-protein ligase MIB1	XP_006733110.1	LOW QUALITY PROTEIN: E3 ubiquitin-protein ligase MIB1 [Leptonychotes weddellii]	KDIN-1, isoform a (kdin-1)	FBpp0305755	mind bomb 1	mindbomb E3 ubiquitin protein ligase 1	mindbomb homolog 1 (Drosophila)	E3 ubiquitin-protein ligase MIB1
331	SMESG000001281.1	SMED30017377	0.076	0.135	0.134	0.241	0.062	6.46	0	0	0	0	0	0.222936	0.0315768	0.030818	0.000144787	0.323382	0.473838	0.132862	0.171965	0.000627965	0.556486	SMESG000001281.1	Transient receptor potential cation channel subfamily A member 1	SMEDS2F2_0000196	Q54BA2	Ankyrin repeat, bromo and BTB domain-containing protein DDB_G0293800 [Dictyostelium discoideum]	1N0R	Chain A, 4ank: A Designed Ankyrin Repeat Protein With Four Identical Consensus Repeats	UNC-44, isoform a (unc-44)	FBpp0088240	Ankyrin	ankyrin 2, neuronal	ankyrin 2, brain	Ankyrin repeat, bromo and BTB domain-containing protein DDB_G0293800 [Dictyostelium discoideum]
332	SMESG000001281.1	SMED30018946	0.076	0.135	0.134	0.241	0.062	6.46	0	0	0	0	0	0.222936	0.0315768	0.030818	0.000144787	0.323382	0.473838	0.132862	0.171965	0.000627965	0.556486	SMESG000001281.1	Transient receptor potential cation channel subfamily A member 1	SMEDS2F2_0000196	Q02357	Ankyrin-1	XP_001649473.1	serine/threonine-protein kinase ripk4 [Aedes aegypti]	TRP-4 (trp-4)	FBpp0306187	Ankyrin 2	ankyrin 1, erythrocytic	ankyrin 1, erythroid	Ankyrin-1
333	SMESG000001287.1	SMED30000545	-0.042	-0.018	-0.025	-0.402	-0.185	5.09	0	0	0	0	0	0.575385	0.811069	0.738456	7.81e-07	0.0167835	0.774821	0.90721	0.8875	5.94e-06	0.0804904	SMESG000001287.1	Nuclear factor of activated T-cells 5	SMEDS2F2_0000197	Q9WV30	Nuclear factor of activated T-cells 5	ELT87926.1	hypothetical protein CAPTEDRAFT_175869 [Capitella teleta]	NA	FBpp0309342	NFAT homolog	nuclear factor of activated T-cells 5, tonicity-responsive	nuclear factor of activated T cells 5	Nuclear factor of activated T-cells 5
334	SMESG000001288.1	SMED30000446	-0.001	0.147	-0.28	-0.08	0.493	1.67	0	0	0	0	0	0.995258	0.415578	0.13898	0.688426	0.00359939	0.997594	0.640778	0.393022	0.778541	0.026707	SMESG000001288.1	DNA-binding protein SATB1	SMEDS2F2_0001182	.	.	EFN79495.1	DNA-binding protein SATB1 [Harpegnathos saltator]	DVE-1, isoform a.	FBpp0071689	defective proventriculus	NA	NA	NA
335	SMESG000001289.1	SMED30017195	0.489	0.092	-0.183	0.332	-0.036	-1.05	0	0	0	0	0	0.460288	0.895463	0.796008	0.637465	0.958296	0.695249	0.948735	0.912897	0.736761	0.980858	SMESG000001289.1	Unknown protein	isotig07269	.	.	.	.	NA	NA	NA	NA	NA	NA
336	SMESG000001289.1	SMED30024102	0.489	0.092	-0.183	0.332	-0.036	-1.05	0	0	0	0	0	0.460288	0.895463	0.796008	0.637465	0.958296	0.695249	0.948735	0.912897	0.736761	0.980858	SMESG000001289.1	Unknown protein	SMEDS2F2_0003217	.	.	.	.	NA	NA	NA	NA	NA	NA
337	SMESG000001290.1	SMED30006362	0.244	0.023	-0.007	-0.063	0.171	3.25	0	0	0	0	0	0.0434641	0.851932	0.952157	0.634935	0.16531	0.18976	0.928789	0.986046	0.734935	0.374619	SMESG000001290.1	NAD(+) diphosphatase	SMEDS2F2_0000997	Q4R7L8	Peroxisomal NADH pyrophosphatase NUDT12	NP_001017675.1	peroxisomal NADH pyrophosphatase NUDT12 [Danio rerio]	NDX-9, isoform b (ndx-9)	NA	NA	nudix (nucleoside diphosphate linked moiety X)-type motif 12	nudix (nucleoside diphosphate linked moiety X)-type motif 12	Peroxisomal NADH pyrophosphatase NUDT12
338	SMESG000001303.1	SMED30023773	-0.206	-0.257	-0.322	-0.551	-0.279	4.94	0	0	0	0	0	0.0820207	0.031447	0.00685665	7.27e-06	0.0194515	0.269428	0.13248	0.0738906	4.39e-05	0.0891082	SMESG000001303.1	EH domain-containing protein 1	SMEDS2F2_0002208	Q9H4M9	EH domain-containing protein 1	EKC20575.1	EH domain-containing protein 1 [Crassostrea gigas]	RME-1, isoform b.	FBpp0082124	Putative Achaete Scute Target 1	EH-domain containing 1	EH-domain containing 1	EH domain-containing protein 1
339	SMESG000001306.1	SMED30004705	0.057	-0.096	0.051	-0.04	0.045	7.31	0	0	0	0	0	0.415241	0.173736	0.468373	0.568499	0.522251	0.659709	0.39127	0.72242	0.678034	0.729253	SMESG000001306.1	Junctophilin-1	SMEDS2F2_0002548	.	.	CCD82727.1	putative junctophilin [Schistosoma mansoni]	NA	NA	NA	NA	NA	NA
340	SMESG000001306.1	SMED30019130	0.057	-0.096	0.051	-0.04	0.045	7.31	0	0	0	0	0	0.415241	0.173736	0.468373	0.568499	0.522251	0.659709	0.39127	0.72242	0.678034	0.729253	SMESG000001306.1	Junctophilin-1	SMEDS2F2_0002548	Q9ET77	Junctophilin-3	CCD82727.1	putative junctophilin [Schistosoma mansoni]	JPH-1 (jph-1)	FBpp0079456	junctophilin	junctophilin 3	junctophilin 3	Junctophilin-3
341	SMESG000001313.1	SMED30028792	-0.461	-0.254	-0.28	-0.349	-0.378	2.72	0	0	0	0	0	0.0141952	0.172212	0.128459	0.0697449	0.0438131	0.0998931	0.389217	0.376855	0.132698	0.155914	SMESG000001313.1	tubby-related protein 4	SMEDS2F2_0002832	Q9JIL5	Tubby-related protein 4	XP_005105068.1	tubby-related protein 4-like [Aplysia californica]	TUB-2 (tub-2)	FBpp0307233	Tusp	tubby like protein 4	tubby like protein 4	Tubby-related protein 4
342	SMESG000001316.1	SMED30016654	0.102	-0.061	0.032	0.351	0.062	5.78	0	0	0	0	0	0.178914	0.428814	0.671467	4.95e-06	0.420288	0.42046	0.651784	0.852993	3.11e-05	0.646886	SMESG000001316.1	Intraflagellar transport protein 140	SMEDS2F2_0001841	Q96RY7	Intraflagellar transport protein 140 homolog	EKC35643.1	hypothetical protein CGI_10020334 [Crassostrea gigas]	CHE-11 (che-11)	FBpp0292775	reduced mechanoreceptor potential A	intraflagellar transport 140	intraflagellar transport 140	Intraflagellar transport protein 140 homolog
343	SMESG000001317.1	SMED30017300	0.151	0.224	0.183	0.345	0.271	8.67	0	0	0	0	0	0.0183039	0.000455198	0.00407685	7.12e-08	2.21e-05	0.115392	0.00772185	0.0552848	6.96e-07	0.000642066	SMESG000001317.1	Unknown protein	SMEDS2F2_0003712	Q14119	Vascular endothelial zinc finger 1	AAD37308.1	CG2 omega repeat [Plasmodium falciparum]	NA	NA	NA	vascular endothelial zinc finger 1	vascular endothelial zinc finger 1	Vascular endothelial zinc finger 1
344	SMESG000001317.1	SMED30024860	0.151	0.224	0.183	0.345	0.271	8.67	0	0	0	0	0	0.0183039	0.000455198	0.00407685	7.12e-08	2.21e-05	0.115392	0.00772185	0.0552848	6.96e-07	0.000642066	SMESG000001317.1	Unknown protein	SMEDS2F2_0003712	.	.	.	.	NA	NA	NA	NA	NA	NA
345	SMESG000001324.1	SMED30006914	0.336	-0.098	0.331	0.441	-0.06	2.74	0	0	0	0	0	0.0369833	0.56388	0.0390251	0.00775249	0.724576	0.173388	0.753658	0.196431	0.0206943	0.860202	SMESG000001324.1	GCR037	SMEDS2F2_0002653	P50129	5-hydroxytryptamine receptor 2A	ELU01723.1	hypothetical protein CAPTEDRAFT_43688, partial [Capitella teleta]	SER-1, isoform a.	FBpp0308426	5-hydroxytryptamine (serotonin) receptor 2B	5-hydroxytryptamine (serotonin) receptor 2A, G protein-coupled	5-hydroxytryptamine (serotonin) receptor 2A	5-hydroxytryptamine receptor 2A
346	SMESG000001337.1	SMED30014884	0.804	2.477	1.235	0.327	1.348	-1.91	0	0	0	0	0	0.515259	0.0143921	0.289587	0.813282	0.250669	0.736039	0.0803334	0.577497	0.872256	0.481821	SMESG000001337.1	Dual specificity protein phosphatase	SMEDS2F2_0001158	Q9JIM4	Dual specificity protein phosphatase 12	EKC29845.1	Dual specificity protein phosphatase 12 [Crassostrea gigas]	Y54F10BM.13 (Y54F10BM.13)	FBpp0084174	slingshot	dual specificity phosphatase 12	dual specificity phosphatase 12	Dual specificity protein phosphatase 12
347	SMESG000001341.1	SMED30027276	-0.027	-0.043	-0.046	-0.026	-0.06	4.9	0	0	0	0	0	0.719369	0.565678	0.538129	0.738999	0.42633	0.863078	0.754718	0.773302	0.818409	0.652488	SMESG000001341.1	RNA-binding protein 15	SMEDS2F2_0001158	Q96T37	Putative RNA-binding protein 15	ADF47418.1	RNA binding motif protein 15, partial [Dugesia japonica]	GRLD-1, isoform c.	FBpp0087934	spenito	RNA binding motif protein 15	RNA binding motif protein 15	Putative RNA-binding protein 15
348	SMESG000001343.1	SMED30029526	-0.11	0.136	0.264	-0.156	-0.17	3.61	0	0	0	0	0	0.359693	0.25244	0.0221263	0.215463	0.162747	0.61256	0.483578	0.142901	0.328403	0.370747	SMESG000001343.1	Glutamate [NMDA] receptor subunit 1	SMEDS2F2_0003650	P35439	Glutamate receptor ionotropic, NMDA 1	GAA28489.2	glutamate [NMDA] receptor subunit 1 [Clonorchis sinensis]	NMR-1 (nmr-1)	FBpp0078410	NMDA receptor 1	glutamate receptor, ionotropic, N-methyl D-aspartate 1	glutamate receptor, ionotropic, NMDA1 (zeta 1)	Glutamate receptor ionotropic, NMDA 1
349	SMESG000001346.1	SMED30020763	0.059	0.094	0.126	0.261	0.156	7.16	0	0	0	0	0	0.41024	0.189443	0.0772249	0.000290294	0.0294919	0.655609	0.410121	0.286132	0.00116105	0.118998	SMESG000001346.1	Macoilin	SMEDS2F2_0002305	Q2TLY2	Macoilin-1	ESO94855.1	hypothetical protein LOTGIDRAFT_232281 [Lottia gigantea]	MACO-1 (maco-1)	FBpp0302571	NA	transmembrane protein 57	transmembrane protein 57	Macoilin-1
350	SMESG000001359.1	SMED30019164	-0.414	-0.415	-0.089	-0.65	0.375	0.04	0	0	0	0	0	0.225473	0.232953	0.780562	0.0895571	0.214225	0.4768	0.460006	0.906601	0.162431	0.439571	SMESG000001359.1	Unknown protein	NA	.	.	.	.	NA	NA	NA	NA	NA	NA
351	SMESG000001359.1	SMED30029314	-0.414	-0.415	-0.089	-0.65	0.375	0.04	0	0	0	0	0	0.225473	0.232953	0.780562	0.0895571	0.214225	0.4768	0.460006	0.906601	0.162431	0.439571	SMESG000001359.1	Unknown protein	NA	P02826	Heat shock 70 kDa protein cognate 1	AGR84315.1	heat shock protein 70, partial [Labeo rohita]	HSP-70 (hsp-70)	FBpp0075504	Heat shock protein cognate 1	heat shock 70kDa protein 8	heat shock protein 8	Heat shock 70 kDa protein cognate 1
352	SMESG000001361.1	SMED30012343	0.005	0.045	0.132	-0.033	-0.034	4.64	0	0	0	0	0	0.950052	0.595326	0.109457	0.707526	0.690402	0.977489	0.775249	0.347731	0.793489	0.837185	SMESG000001361.1	Solute carrier family 35 member F5	SMEDS2F2_0003122	Q8WV83	Solute carrier family 35 member F5	XP_006816161.1	solute carrier family 35 member F5-like [Saccoglossus kowalevskii]	B0041.5 (B0041.5)	FBpp0086486	NA	solute carrier family 35, member F5	solute carrier family 35, member F5	Solute carrier family 35 member F5
353	SMESG000001362.1	SMED30000991	-0.031	-0.395	-0.535	-0.767	-0.42	1.06	0	0	0	0	0	0.900605	0.133529	0.0413601	0.00776937	0.110974	0.958338	0.333485	0.20329	0.0207269	0.290175	SMESG000001362.1	Growth factor receptor-bound protein 14	SMEDS2F2_0002342	Q70E73	Ras-associated and pleckstrin homology domains-containing protein 1	XP_003966479.1	ras-associated and pleckstrin homology domains-containing protein 1-like [Takifugu rubripes]	MIG-10, isoform c.	FBpp0074574	pico	Ras association (RalGDS/AF-6) and pleckstrin homology domains 1	Ras association (RalGDS/AF-6) and pleckstrin homology domains 1	Ras-associated and pleckstrin homology domains-containing protein 1
354	SMESG000001364.1	SMED30000170	-0.12	-0.092	-0.104	-0.355	-0.168	3.41	0	0	0	0	0	0.34006	0.470419	0.406768	0.00860664	0.188339	0.593694	0.685052	0.6784	0.0226613	0.406957	SMESG000001364.1	Suppressor of fused	KG_SUFU	Q9UMX1	Suppressor of fused homolog	ACZ64513.1	sufu-like protein [Schmidtea mediterranea]	NA	FBpp0082134	Suppressor of fused	suppressor of fused homolog (Drosophila)	suppressor of fused homolog (Drosophila)	Suppressor of fused homolog
355	SMESG000001368.1	SMED30014809	0.087	0.016	-0.356	0.064	-0.155	3.32	0	0	0	0	0	0.438394	0.89261	0.00254088	0.591762	0.187293	0.67782	0.947384	0.0415181	0.698702	0.405517	SMESG000001368.1	Unknown protein	sm_rc_329062	.	.	.	.	NA	NA	NA	NA	NA	NA
356	SMESG000001376.1	SMED30003353	0.053	0.036	0.043	0.159	0.07	3.47	0	0	0	0	0	0.602679	0.731078	0.672094	0.133433	0.494115	0.792666	0.862392	0.853463	0.223368	0.70707	SMESG000001376.1	26S proteasome non-ATPase regulatory subunit 2	SMEDS2F2_0002414	P56701	26S proteasome non-ATPase regulatory subunit 2	EKC22447.1	26S proteasome non-ATPase regulatory subunit 2 [Crassostrea gigas]	RPN-1 (rpn-1)	FBpp0074662	Regulatory particle non-ATPase 1	proteasome (prosome, macropain) 26S subunit, non-ATPase, 2	proteasome (prosome, macropain) 26S subunit, non-ATPase, 2	26S proteasome non-ATPase regulatory subunit 2
357	SMESG000001395.1	SMED30014809	0.087	-0.176	-0.253	-0.239	-0.155	1.27	0	0	0	0	0	0.656247	0.399102	0.218493	0.282423	0.455169	0.826727	0.627064	0.497677	0.403969	0.677003	SMESG000001395.1	Unknown protein	sm_rc_329062	.	.	.	.	NA	NA	NA	NA	NA	NA
358	SMESG000001413.1	SMED30005490	-0.066	-0.717	0.035	0.026	-0.574	0.53	0	0	0	0	0	0.834174	0.0399701	0.911182	0.937602	0.0930603	0.927452	0.155456	0.971454	0.959946	0.258141	SMESG000001413.1	Unknown protein	isotig01480	.	.	.	.	NA	NA	NA	NA	NA	NA
359	SMESG000001427.1	SMED30033852	-0.838	-0.375	-0.396	0.028	-0.001	0.65	-1	0	0	0	0	0.00304799	0.159506	0.127279	0.913499	0.996207	0.0397267	0.371346	0.375147	0.945296	0.997749	SMESG000001427.1	N-glycosylase/DNA lyase	SMEDS2F2_0002096	O08760	N-glycosylase/DNA lyase	AEM59540.1	8-oxoguanine DNA glycosylase [Tigriopus japonicus]	NA	FBpp0071168	Ogg1	8-oxoguanine DNA glycosylase	8-oxoguanine DNA-glycosylase 1	N-glycosylase/DNA lyase
360	SMESG000001429.1	SMED30019296	-0.214	-0.332	-0.096	-0.37	-0.305	4.41	0	0	0	0	0	0.0791968	0.0071798	0.42903	0.0033067	0.0133025	0.264437	0.050802	0.692932	0.00989839	0.0688658	SMESG000001429.1	Hemicentin 1	SMEDS2F2_0002236	Q92626	Peroxidasin homolog	EUB61307.1	Roundabout [Echinococcus granulosus]	SAX-3, isoform b (sax-3)	FBpp0077587	robo3	peroxidasin	peroxidasin homolog (Drosophila)	Peroxidasin homolog
361	SMESG000001429.1	SMED30022579	-0.214	-0.332	-0.096	-0.37	-0.305	4.41	0	0	0	0	0	0.0791968	0.0071798	0.42903	0.0033067	0.0133025	0.264437	0.050802	0.692932	0.00989839	0.0688658	SMESG000001429.1	Hemicentin 1	SMEDS2F2_0002237	Q3UH53	Protein sidekick-1	CCD79873.1	axon guidance protein [Schistosoma mansoni]	NA	FBpp0111712	Leukocyte-antigen-related-like	sidekick cell adhesion molecule 1	sidekick homolog 1 (chicken)	Protein sidekick-1
362	SMESG000001429.1	SMED30035414	-0.214	-0.332	-0.096	-0.37	-0.305	4.41	0	0	0	0	0	0.0791968	0.0071798	0.42903	0.0033067	0.0133025	0.264437	0.050802	0.692932	0.00989839	0.0688658	SMESG000001429.1	Hemicentin 1	SMEDS2F2_0002236	O55005	Roundabout homolog 1	CDJ15784.1	roundabout 2 [Echinococcus granulosus]	RIG-6, isoform b.	NA	NA	titin	ABI gene family, member 3 (NESH) binding protein	Roundabout homolog 1
363	SMESG000001430.1	SMED30008579	-1.268	-0.326	-1.297	-3.543	-1.962	-1.95	0	0	0	0	0	0.226712	0.731534	0.213627	0.0158755	0.0907186	0.478113	0.862643	0.491505	0.0383349	0.254104	SMESG000001430.1	Hsc70-interacting protein	BRcontig53	Q5ZLF0	Hsc70-interacting protein	NP_001086627.1	suppression of tumorigenicity 13 (colon carcinoma) (Hsp70 interacting protein) [Xenopus laevis]	HIP-1 (hip-1)	FBpp0070572	Hsc/Hsp70-interacting protein related	suppression of tumorigenicity 13 (colon carcinoma) (Hsp70 interacting protein)	suppression of tumorigenicity 13	Hsc70-interacting protein
364	SMESG000001433.1	SMED30018693	0.023	-0.079	-0.051	-0.01	0.028	2.53	0	0	0	0	0	0.877395	0.613653	0.736931	0.949438	0.854439	0.948861	0.787971	0.886831	0.96662	0.935183	SMESG000001433.1	Elongation of very long chain fatty acids protein	SMEDS2F2_0002181	Q95K73	Elongation of very long chain fatty acids protein 4	ELU05135.1	hypothetical protein CAPTEDRAFT_214636 [Capitella teleta]	ELO-1, isoform a.	FBpp0112074	Elongase 68beta	ELOVL fatty acid elongase 4	elongation of very long chain fatty acids (FEN1/Elo2, SUR4/Elo3, yeast)-like 4	Elongation of very long chain fatty acids protein 4
365	SMESG000001434.1	SMED30006189	0.199	0.187	0.203	0.352	0.002	3.93	0	0	0	0	0	0.105768	0.130126	0.0962624	0.00491115	0.986341	0.311936	0.328045	0.325234	0.0139988	0.994283	SMESG000001434.1	Dynamin-binding protein	SMEDS2F2_0002181	.	.	.	.	NA	NA	NA	NA	NA	NA
366	SMESG000001434.1	SMED30010461	0.199	0.187	0.203	0.352	0.002	3.93	0	0	0	0	0	0.105768	0.130126	0.0962624	0.00491115	0.986341	0.311936	0.328045	0.325234	0.0139988	0.994283	SMESG000001434.1	Dynamin-binding protein	NA	.	.	ESO83291.1	hypothetical protein LOTGIDRAFT_236732 [Lottia gigantea]	NA	NA	NA	NA	NA	NA
367	SMESG000001435.1	SMED30026026	0.041	-0.144	0.038	-0.514	-0.174	4.18	0	0	0	0	0	0.738937	0.253178	0.756932	0.000104168	0.168628	0.872876	0.484151	0.895414	0.000469193	0.37922	SMESG000001435.1	Mitogen-activated protein kinase	SMEDS2F2_0002351	P27361	Mitogen-activated protein kinase 3	BAN20448.1	extracellular regulated MAP kinase [Riptortus pedestris]	MPK-1, isoform b.	FBpp0112423	rolled	mitogen-activated protein kinase 3	mitogen-activated protein kinase 1	Mitogen-activated protein kinase 3
368	SMESG000001436.1	SMED30032437	-0.634	0.375	-1.521	-1.962	-2.156	-1.78	0	0	0	0	0	0.461854	0.622167	0.114791	0.0805187	0.0463303	0.696371	0.791987	0.357023	0.148909	0.162014	SMESG000001436.1	Serine incorporator 3	SMEDS2F2_0002265	Q13530	Serine incorporator 3	XP_005569140.1	serine incorporator 3 isoform X1 [Macaca fascicularis]	Y57E12AL.1, isoform a (Y57E12AL.1)	FBpp0302689	TMS1	serine incorporator 3	serine incorporator 1	Serine incorporator 3
369	SMESG000001437.1	SMED30018730	-1.992	-0.032	-0.821	-1.75	-1.944	-1.91	0	0	0	0	0	0.0730687	0.970355	0.382868	0.132313	0.0830305	0.253318	0.985773	0.662006	0.221848	0.23925	SMESG000001437.1	SOCS box	sm_245058	.	.	GAA50229.1	hypothetical protein CLF_104262 [Clonorchis sinensis]	NA	NA	NA	NA	NA	NA
370	SMESG000001445.1	SMED30018730	-1.196	-0.006	-0.493	-0.721	-0.606	-0.62	0	0	0	0	0	0.0117234	0.987163	0.23615	0.126747	0.163872	0.0898353	0.993962	0.519331	0.214746	0.372499	SMESG000001445.1	SOCS box	sm_245058	.	.	GAA50229.1	hypothetical protein CLF_104262 [Clonorchis sinensis]	NA	NA	NA	NA	NA	NA
371	SMESG000001455.1	SMED30013821	-0.285	-0.258	0.04	-0.476	-0.421	3.61	0	0	0	0	0	0.0453177	0.0718324	0.774546	0.00142063	0.0036123	0.194322	0.224857	0.90412	0.00470749	0.0267581	SMESG000001455.1	Protocadherin 11	sm_203343	Q6KEQ9	Protocadherin-11 X-linked	EUB59636.1	Protocadherin-7 [Echinococcus granulosus]	FMI-1 (fmi-1)	FBpp0077167	fat	protocadherin 9	protocadherin 9	Protocadherin-11 X-linked
372	SMESG000001461.1	SMED30017500	-0.019	-0.084	-0.14	-0.399	-0.102	1.95	0	0	0	0	0	0.906387	0.62279	0.403674	0.0335328	0.547326	0.960753	0.792269	0.676838	0.0721114	0.747282	SMESG000001461.1	Unknown protein	sm_142875	.	.	.	.	NA	NA	NA	NA	NA	NA
373	SMESG000001462.1	SMED30001330	-1.471	0.925	-0.174	-0.289	0.34	-1.49	0	0	0	0	0	0.168975	0.277428	0.850698	0.769591	0.702555	0.408103	0.509761	0.940588	0.840405	0.84512	SMESG000001462.1	SUN domain-containing protein	SMEDS2F2_0001551	Q8BJS4	SUN domain-containing protein 2	GAA50480.1	SUN domain-containing protein 2 [Clonorchis sinensis]	UNC-84, isoform a.	FBpp0307481	klaroid	Sad1 and UNC84 domain containing 2	Sad1 and UNC84 domain containing 2	SUN domain-containing protein 2
374	SMESG000001466.1	SMED30003887	0.335	0.215	0.24	0.702	0.272	7.58	0	0	0	0	0	0.00124923	0.0383704	0.0208508	1.56e-11	0.00880886	0.02257	0.1515	0.137955	3.85e-10	0.0511443	SMESG000001466.1	c-Myc-binding protein	SMEDS2F2_0002934	Q9EQS3	C-Myc-binding protein	ESO89356.1	hypothetical protein LOTGIDRAFT_210400 [Lottia gigantea]	NA	FBpp0082638	NA	Protein GJA9-MYCBP {ECO:0000313|Ensembl:ENSP00000479064}	c-myc binding protein	C-Myc-binding protein
375	SMESG000001471.1	SMED30030048	-0.433	-0.137	-0.288	-0.828	-0.224	0.62	0	0	0	0	0	0.177808	0.663893	0.358455	0.0201209	0.480204	0.419366	0.818916	0.641495	0.0468942	0.695597	SMESG000001471.1	Unknown protein	sm_40615	.	.	.	.	NA	NA	NA	NA	NA	NA
13675	SMESG000051996.1	SMED30014476	-0.374	-1.552	0.61	0.144	-0.302	3.87	0	-1	0	0	0	0.174912	8.06e-08	0.025104	0.599916	0.27371	0.415988	9.96e-06	0.152737	0.706265	0.506772	SMESG000051996.1	Unknown protein	isotig05896	.	.	.	.	NA	NA	NA	NA	NA	NA
377	SMESG000001486.1	SMED30005146	-0.134	-0.208	-0.177	-0.315	-0.258	6.14	0	0	0	0	0	0.0632236	0.00425463	0.0141627	2.36e-05	0.000398818	0.233775	0.0356383	0.110967	0.000124126	0.00557844	SMESG000001486.1	Unknown protein	SMEDS2F2_0001890	.	.	XP_005094944.1	uncharacterized protein LOC101846274 [Aplysia californica]	NA	NA	NA	NA	NA	NA
378	SMESG000001486.1	SMED30028719	-0.134	-0.208	-0.177	-0.315	-0.258	6.14	0	0	0	0	0	0.0632236	0.00425463	0.0141627	2.36e-05	0.000398818	0.233775	0.0356383	0.110967	0.000124126	0.00557844	SMESG000001486.1	Unknown protein	SMEDS2F2_0001890	Q9VPW1	Protein asteroid [Drosophila melanogaster]	EKC28990.1	hypothetical protein CGI_10014990 [Crassostrea gigas]	NA	FBpp0077617	asteroid	NA	NA	Protein asteroid [Drosophila melanogaster]
379	SMESG000001493.1	SMED30033865	-0.239	-0.358	-0.319	-0.48	-0.215	3.68	0	0	0	0	0	0.0402117	0.00261435	0.00623813	0.000115179	0.0660793	0.181463	0.025893	0.0701065	0.000512415	0.205449	SMESG000001493.1	Serine/threonine-protein kinase haspin	SMEDS2F2_0001937	Q2KIP2	Serine/threonine-protein kinase haspin	CDJ19533.1	serine:threonine protein kinase haspin [Echinococcus granulosus]	C01H6.9 (C01H6.9)	FBpp0112507	Haspin	germ cell associated 2 (haspin)	germ cell-specific gene 2	Serine/threonine-protein kinase haspin
380	SMESG000001495.1	SMED30015008	0.246	0.075	0.298	0.704	0.326	4.82	0	0	0	0	0	0.0308078	0.515282	0.00863897	5.99e-10	0.00428691	0.156486	0.71736	0.0837424	9.97e-09	0.0303515	SMESG000001495.1	Unknown protein	sm_rc_305478	.	.	.	.	NA	NA	NA	NA	NA	NA
381	SMESG000001495.1	SMED30026544	0.246	0.075	0.298	0.704	0.326	4.82	0	0	0	0	0	0.0308078	0.515282	0.00863897	5.99e-10	0.00428691	0.156486	0.71736	0.0837424	9.97e-09	0.0303515	SMESG000001495.1	Unknown protein	isotig21715	Q6ZVL6	UPF0606 protein KIAA1549L [Homo sapiens]	ELU06822.1	hypothetical protein CAPTEDRAFT_194469, partial [Capitella teleta]	NA	NA	NA	KIAA1549-like	RIKEN cDNA D430041D05 gene	UPF0606 protein KIAA1549L [Homo sapiens]
382	SMESG000001496.1	SMED30015008	0.406	-0.139	-0.307	-1.226	0.221	-1.84	0	0	0	0	0	0.690041	0.896041	0.776048	0.342579	0.836513	0.845106	0.949061	0.904694	0.468563	0.926524	SMESG000001496.1	Unknown protein	sm_rc_305478	.	.	.	.	NA	NA	NA	NA	NA	NA
383	SMESG000001496.1	SMED30026544	0.406	-0.139	-0.307	-1.226	0.221	-1.84	0	0	0	0	0	0.690041	0.896041	0.776048	0.342579	0.836513	0.845106	0.949061	0.904694	0.468563	0.926524	SMESG000001496.1	Unknown protein	isotig21715	Q6ZVL6	UPF0606 protein KIAA1549L [Homo sapiens]	ELU06822.1	hypothetical protein CAPTEDRAFT_194469, partial [Capitella teleta]	NA	NA	NA	KIAA1549-like	RIKEN cDNA D430041D05 gene	UPF0606 protein KIAA1549L [Homo sapiens]
384	SMESG000001498.1	SMED30010921	0.475	0.326	0.811	0.357	0.718	-0.1	0	0	0	0	0	0.234227	0.433039	0.0306791	0.410639	0.0645035	0.486289	0.654863	0.171567	0.537145	0.202105	SMESG000001498.1	Unknown protein	SMEDS2F2_0002481	Q28F39	Coiled-coil domain-containing protein 134	XP_003703277.1	coiled-coil domain-containing protein 134-like [Megachile rotundata]	NA	NA	NA	coiled-coil domain containing 134	coiled-coil domain containing 134	Coiled-coil domain-containing protein 134
385	SMESG000001506.1	SMED30021004	-0.081	-0.017	-0.1	-0.3	-0.1	4.49	0	0	0	0	0	0.404241	0.860787	0.300824	0.00338096	0.307294	0.650774	0.932053	0.590355	0.0100884	0.540269	SMESG000001506.1	G2/mitotic-specific cyclin-B3	AAA.454ESTABI.12	P36630	G2/mitotic-specific cyclin cig2 [Schizosaccharomyces pombe 972h-]	GAA30132.2	G2/mitotic-specific cyclin-B3 [Clonorchis sinensis]	CYB-3, isoform a (cyb-3)	NA	NA	NA	NA	G2/mitotic-specific cyclin cig2 [Schizosaccharomyces pombe 972h-]
386	SMESG000001510.1	SMED30014022	-0.105	-0.024	-0.019	-0.062	-0.037	5.2	0	0	0	0	0	0.150494	0.739338	0.797185	0.414879	0.613417	0.380961	0.868429	0.913189	0.54086	0.790241	SMESG000001510.1	Golgin subfamily A member 1	smed016211	Q92805	Golgin subfamily A member 1	XP_003723291.1	golgin subfamily A member 1-like isoform 1 [Strongylocentrotus purpuratus]	NA	FBpp0086786	centrosomin's beautiful sister	golgin A1	golgi autoantigen, golgin subfamily a, 1	Golgin subfamily A member 1
387	SMESG000001510.1	SMED30023188	-0.105	-0.024	-0.019	-0.062	-0.037	5.2	0	0	0	0	0	0.150494	0.739338	0.797185	0.414879	0.613417	0.380961	0.868429	0.913189	0.54086	0.790241	SMESG000001510.1	Golgin subfamily A member 1	smed016211	Q92805	Golgin subfamily A member 1	EFN68055.1	Golgin subfamily A member 1 [Camponotus floridanus]	NA	FBpp0086786	centrosomin's beautiful sister	golgin A1	NA	Golgin subfamily A member 1
388	SMESG000001529.1	SMED30002067	-0.154	-0.176	-0.184	-0.412	-0.204	5.02	0	0	0	0	0	0.0874807	0.0520486	0.0402657	1.2e-05	0.0241058	0.279154	0.183997	0.19992	6.78e-05	0.103494	SMESG000001529.1	SH2 domain-containing protein 5	smed016573	Q6ZV89	SH2 domain-containing protein 5 [Homo sapiens]	ESO89958.1	hypothetical protein LOTGIDRAFT_234069 [Lottia gigantea]	SHC-2, isoform b.	FBpp0290256	NA	SH2 domain containing 5	SH2 domain containing 5	SH2 domain-containing protein 5 [Homo sapiens]
389	SMESG000001532.1	SMED30009538	-0.321	0.349	-0.55	-1.77	-0.446	-1.36	0	0	0	0	0	0.647924	0.595011	0.443928	0.0567369	0.536968	0.82107	0.775062	0.704551	0.111813	0.740419	SMESG000001532.1	Cysteine and histidine-rich protein 1	NA	Q08CH8	Cysteine and histidine-rich protein 1	EUB56910.1	Cysteine and histidine-rich protein [Echinococcus granulosus]	NA	FBpp0072874	NA	cysteine/histidine-rich 1	cysteine and histidine rich 1	Cysteine and histidine-rich protein 1 [Danio rerio]
390	SMESG000001542.1	SMED30031136	-0.222	-0.333	-0.247	-0.645	-0.052	1.56	0	0	0	0	0	0.288908	0.122797	0.235233	0.00606489	0.801043	0.544272	0.316619	0.518374	0.0167555	0.907355	SMESG000001542.1	CRE-HHAT-1 protein	smed006520	Q5VTY9	Protein-cysteine N-palmitoyltransferase HHAT	ERG85821.1	protein-cysteine n-palmitoyltransferase hhat [Ascaris suum]	HHAT-1 (hhat-1)	FBpp0072893	rasp	hedgehog acyltransferase	hedgehog acyltransferase	Protein-cysteine N-palmitoyltransferase HHAT
391	SMESG000001545.1	SMED30026239	0.014	0.038	-0.01	0.058	0.095	7.5	0	0	0	0	0	0.808937	0.522055	0.866279	0.324724	0.10293	0.912518	0.723044	0.948786	0.450623	0.276126	SMESG000001545.1	Lysine--tRNA ligase	SMEDS2F2_0000817	Q99MN1	Lysine--tRNA ligase	XP_005110696.1	lysine--tRNA ligase-like isoform X4 [Aplysia californica]	KARS-1, isoform a.	FBpp0071301	Lysyl-tRNA synthetase	lysyl-tRNA synthetase	lysyl-tRNA synthetase	Lysine--tRNA ligase
392	SMESG000001554.1	SMED30026027	-0.023	0.041	-0.014	-0.083	-0.008	5.59	0	0	0	0	0	0.728257	0.532367	0.824831	0.221755	0.899444	0.868075	0.729604	0.927622	0.335235	0.955102	SMESG000001554.1	Dynactin subunit 2-like protein	SMEDS2F2_0000817	Q6IRB3	Dynactin subunit 2-B	NP_001279319.1	dynactin 2 (p50) [Callorhinchus milii]	DNC-2 (dnc-2)	FBpp0087722	Dynamitin	dynactin 2 (p50)	dynactin 2	Dynactin subunit 2-B [Xenopus laevis]
393	SMESG000001555.1	SMED30003355	0.097	0.145	0.037	-0.111	-0.074	5.54	0	0	0	0	0	0.141511	0.0282637	0.580385	0.110642	0.274906	0.368084	0.123125	0.798922	0.192369	0.508086	SMESG000001555.1	Slit-2	SMEDS2F2_0003011	Q6WRI0	Immunoglobulin superfamily member 10	CDJ09317.1	variable lymphocyte receptor [Hymenolepis microstoma]	LRON-9, isoform b (lron-9)	FBpp0303578	slit	immunoglobulin superfamily, member 10	immunoglobulin superfamily, member 10	Immunoglobulin superfamily member 10
394	SMESG000001556.1	SMED30003355	-0.099	-1.389	-0.156	0.635	0.66	-1.49	0	0	0	0	0	0.895405	0.137829	0.834926	0.372291	0.327115	0.955895	0.340229	0.931981	0.498988	0.560147	SMESG000001556.1	Guanine nucleotide-binding protein G(O) subunit alpha	SMEDS2F2_0003011	Q6WRI0	Immunoglobulin superfamily member 10	CDJ09317.1	variable lymphocyte receptor [Hymenolepis microstoma]	LRON-9, isoform b (lron-9)	FBpp0303578	slit	immunoglobulin superfamily, member 10	immunoglobulin superfamily, member 10	Immunoglobulin superfamily member 10
395	SMESG000001561.1	SMED30015071	-0.344	-0.412	0.159	-0.127	-0.191	2.13	0	0	0	0	0	0.0355417	0.0142073	0.289778	0.449422	0.236901	0.169315	0.0797529	0.577606	0.572501	0.466249	SMESG000001561.1	Eyes absent homolog	SMEDS2F2_0000225	Q99502	Eyes absent homolog 1 [Homo sapiens]	CAD89531.1	eyes absent protein [Dugesia japonica]	EYA-1, isoform a (eya-1)	FBpp0297250	eyes absent	EYA transcriptional coactivator and phosphatase 1	eyes absent 1 homolog (Drosophila)	Eyes absent homolog 1 [Homo sapiens]
396	SMESG000001565.1	SMED30009657	-0.292	-0.136	-0.251	-0.583	0.099	5.03	0	0	0	0	0	0.00557083	0.196511	0.0166131	1.1e-07	0.338264	0.0572309	0.418512	0.121675	1.02e-06	0.571533	SMESG000001565.1	TNF receptor associated factor 3	SMEDS2F2_0000225	Q13114	TNF receptor-associated factor 3	XP_004665632.1	TNF receptor-associated factor 3 isoform X1 [Jaculus jaculus]	TRF-1 (trf-1)	FBpp0306504	TNF-receptor-associated factor 4	TNF receptor-associated factor 3	TNF receptor-associated factor 3	TNF receptor-associated factor 3
397	SMESG000001576.1	SMED30011242	0.118	0.051	0.128	0.344	0.16	6.47	0	0	0	0	0	0.0962629	0.471989	0.0701771	1.51e-06	0.0241412	0.295068	0.685933	0.271561	1.06e-05	0.103617	SMESG000001576.1	Synaptosomal-associated protein 29	SMEDS2F2_0000225	Q5R5K4	Synaptosomal-associated protein 29	CCD60752.1	synaptosomal associated protein, putative [Schistosoma mansoni]	SNAP-29 (snap-29)	FBpp0072145	Synaptosomal-associated protein 29kDa	synaptosomal-associated protein, 29kDa	synaptosomal-associated protein 29	Synaptosomal-associated protein 29
398	SMESG000001579.1	SMED30025920	-0.146	-0.138	-0.121	0.129	0.186	3.49	0	0	0	0	0	0.201849	0.234494	0.284757	0.266508	0.0934979	0.449203	0.461528	0.572865	0.385483	0.258911	SMESG000001579.1	SET and MYND domain-containing protein 5	SMEDS2F2_0000225	Q3TYX3	SET and MYND domain-containing protein 5	XP_008213730.1	SET and MYND domain-containing protein 5 [Nasonia vitripennis]	SET-18, isoform a (set-18)	FBpp0083507	NA	SMYD family member 5	SET and MYND domain containing 5	SET and MYND domain-containing protein 5
399	SMESG000001583.1	SMED30006692	-0.415	-0.954	-0.837	0.289	0.473	-0.28	0	0	0	0	0	0.343047	0.0468811	0.0686643	0.491592	0.229571	0.596683	0.172629	0.268241	0.610941	0.457798	SMESG000001583.1	ATP-dependent RNA helicase DHH1	SMEDS2F2_0000225	Q95YF3	ATP-dependent RNA helicase cgh-1	CDJ22435.1	ATP dependent RNA helicase DDX6 [Echinococcus granulosus]	CGH-1 (cgh-1)	FBpp0079566	maternal expression at 31B	DEAD (Asp-Glu-Ala-Asp) box helicase 6	DEAD (Asp-Glu-Ala-Asp) box polypeptide 6	ATP-dependent RNA helicase cgh-1
400	SMESG000001585.1	SMED30030051	-0.444	0.215	-0.244	-0.334	0.709	-1.33	0	0	0	0	0	0.596028	0.785893	0.762928	0.701662	0.346111	0.788738	0.894532	0.898448	0.788804	0.579394	SMESG000001585.1	Unknown protein	NA	.	.	.	.	NA	NA	NA	NA	NA	NA
401	SMESG000001588.1	SMED30007717	-0.133	0.147	0.262	0.192	0.372	0.34	0	0	0	0	0	0.692786	0.653962	0.403113	0.572784	0.237513	0.846136	0.812345	0.676363	0.682175	0.467195	SMESG000001588.1	Unknown protein	SMEDS2F2_0000225	.	.	.	.	NA	NA	NA	NA	NA	NA
402	SMESG000001590.1	SMED30025928	0.05	0.151	0.296	0.394	0.139	4.26	0	0	0	0	0	0.624899	0.135618	0.00264697	0.000106673	0.170485	0.80591	0.336782	0.0428577	0.000479046	0.381771	SMESG000001590.1	Unknown protein	sm_289343	.	.	.	.	NA	NA	NA	NA	NA	NA
403	SMESG000001596.1	SMED30034983	-0.021	0.077	0.341	0.375	-0.1	3.59	0	0	0	0	0	0.872618	0.564193	0.00845266	0.0050631	0.460511	0.946516	0.753756	0.0827941	0.0143514	0.681001	SMESG000001596.1	Unknown protein	sm_340756	.	.	.	.	NA	NA	NA	NA	NA	NA
404	SMESG000001611.1	SMED30002210	-0.267	-0.232	-0.1	-0.364	-0.175	4.29	0	0	0	0	0	0.0101692	0.0262165	0.324822	0.000805285	0.0913408	0.0824011	0.117526	0.611537	0.00285698	0.255377	SMESG000001611.1	Exportin-5	SMEDS2F2_0000299	Q9HAV4	Exportin-5	XP_007530478.1	exportin-5 [Erinaceus europaeus]	NA	FBpp0074528	Ranbp21	exportin 5	exportin 5	Exportin-5
405	SMESG000001612.1	SMED30030667	0.13	-0.024	1.213	0.685	-0.749	-1.45	0	0	0	0	0	0.882141	0.977641	0.114283	0.424192	0.442336	0.950621	0.989394	0.356191	0.549695	0.666033	SMESG000001612.1	Synaptic vesicle 2-related protein	SMEDS2F2_0000298	Q6PDF3	Putative transporter SVOPL	XP_004851302.1	putative transporter SVOPL [Heterocephalus glaber]	SVOP-1 (svop-1)	FBpp0310004	NA	SVOP-like	SV2 related protein homolog (rat)-like	Putative transporter SVOPL
406	SMESG000001618.1	SMED30015750	-0.066	0.054	-0.061	-0.09	0.017	6.41	0	0	0	0	0	0.330059	0.425589	0.366545	0.193301	0.802863	0.584034	0.648821	0.647617	0.301686	0.908193	SMESG000001618.1	Alanine--tRNA ligase	SMEDS2F2_0000298	Q9VLM8	Alanine--tRNA ligase, cytoplasmic	ESO83071.1	hypothetical protein LOTGIDRAFT_197664 [Lottia gigantea]	AARS-2 (aars-2)	FBpp0079326	Alanyl-tRNA synthetase	alanyl-tRNA synthetase	alanyl-tRNA synthetase	Alanine--tRNA ligase, cytoplasmic
407	SMESG000001621.1	SMED30005861	0.054	-0.172	-0.05	0.058	-0.018	6.23	0	0	0	0	0	0.396462	0.00749566	0.426531	0.369378	0.783298	0.643792	0.0520985	0.691662	0.496132	0.896393	SMESG000001621.1	Rhomboid-like protein	JCR.RhombD	A2AGA4	Rhomboid-related protein 2	CDJ09838.1	stem cell tumor [Hymenolepis microstoma]	ROM-1 (rom-1)	FBpp0073365	rhomboid-4	rhomboid, veinlet-like 2 (Drosophila)	rhomboid, veinlet-like 2 (Drosophila)	Rhomboid-related protein 2
408	SMESG000001624.1	SMED30011203	0.279	0.185	0.068	0.609	0.252	3.64	0	0	0	0	0	0.0487567	0.197775	0.631969	1.82e-05	0.0763692	0.202523	0.419726	0.829468	9.83e-05	0.226546	SMESG000001624.1	Unknown protein	SMEDS2F2_0001627	Q8HZ57	Coiled-coil alpha-helical rod protein 1	XP_005106726.1	coiled-coil alpha-helical rod protein 1-like [Aplysia californica]	NA	NA	NA	coiled-coil alpha-helical rod protein 1	coiled-coil alpha-helical rod protein 1	Coiled-coil alpha-helical rod protein 1
409	SMESG000001632.1	SMED30003439	-0.74	0.086	-0.034	-0.178	0.245	0.54	0	0	0	0	0	0.0295225	0.780966	0.910861	0.593611	0.414046	0.152351	0.892678	0.971287	0.700512	0.640859	SMESG000001632.1	Acidic fibroblast growth factor intracellular binding protein	sm_672406	Q96RW7	Hemicentin-1	CDJ20253.1	acidic fibroblast growth factor intracellular [Echinococcus granulosus]	F09F9.4 (F09F9.4)	FBpp0077167	fat	hemicentin 1	notch 3	Hemicentin-1
410	SMESG000001635.1	SMED30013470	-0.069	-0.03	-0.027	-0.247	-0.039	7.62	0	0	0	0	0	0.293163	0.644709	0.672676	0.000192705	0.5521	0.548039	0.806647	0.853654	0.000807808	0.750514	SMESG000001635.1	Rho-related GTP-binding protein RhoA-A	SMEDS2F2_0001847	Q9QUI0	Transforming protein RhoA	ADZ73519.1	Rho2 GTPase [Dugesia japonica]	RHO-1 (rho-1)	FBpp0089130	Rho1	ras homolog family member A	ras homolog gene family, member A	Transforming protein RhoA
411	SMESG000001644.1	SMED30002108	0.118	0.046	0.062	0.186	0.217	4.41	0	0	0	0	0	0.245554	0.650908	0.542339	0.0732517	0.031574	0.498747	0.810727	0.774994	0.13804	0.124711	SMESG000001644.1	Adenylyltransferase and sulfurtransferase MOCS3	SMEDS2F2_0002220	A1A4L8	Adenylyltransferase and sulfurtransferase MOCS3	XP_003224033.1	adenylyltransferase and sulfurtransferase MOCS3 [Anolis carolinensis]	MOC-3 (moc-3)	FBpp0305606	NA	molybdenum cofactor synthesis 3	molybdenum cofactor synthesis 3	Adenylyltransferase and sulfurtransferase MOCS3
412	SMESG000001654.1	SMED30032865	0.105	0.587	0.989	1.002	0.378	-1.34	0	0	0	0	0	0.891049	0.415805	0.13259	0.155388	0.610723	0.954454	0.640891	0.382286	0.252489	0.789225	SMESG000001654.1	Unknown protein	SMEDS2F2_0001316	Q8BMT9	Protein-cysteine N-palmitoyltransferase HHAT	XP_002632601.1	C. briggsae CBR-HHAT-2 protein [Caenorhabditis briggsae]	HHAT-1 (hhat-1)	FBpp0072893	rasp	hedgehog acyltransferase	hedgehog acyltransferase	Protein-cysteine N-palmitoyltransferase HHAT
413	SMESG000001662.1	SMED30012770	-0.305	-0.061	0.423	0.3	0.444	0.53	0	0	0	0	0	0.33575	0.843936	0.131338	0.327286	0.119472	0.589468	0.924771	0.380715	0.453147	0.304032	SMESG000001662.1	TNF receptor associated factor 4	SMEDS2F2_0001549	O00463	TNF receptor-associated factor 5	XP_001627337.1	predicted protein [Nematostella vectensis]	TRF-1 (trf-1)	FBpp0306504	TNF-receptor-associated factor 4	TNF receptor-associated factor 5	TNF receptor-associated factor 5	TNF receptor-associated factor 5
414	SMESG000001662.1	SMED30032865	-0.305	-0.061	0.423	0.3	0.444	0.53	0	0	0	0	0	0.33575	0.843936	0.131338	0.327286	0.119472	0.589468	0.924771	0.380715	0.453147	0.304032	SMESG000001662.1	TNF receptor associated factor 4	SMEDS2F2_0001316	Q8BMT9	Protein-cysteine N-palmitoyltransferase HHAT	XP_002632601.1	C. briggsae CBR-HHAT-2 protein [Caenorhabditis briggsae]	HHAT-1 (hhat-1)	FBpp0072893	rasp	hedgehog acyltransferase	hedgehog acyltransferase	Protein-cysteine N-palmitoyltransferase HHAT
415	SMESG000001665.1	SMED30032865	-0.307	0.064	0.783	0.151	0.037	-0.59	0	0	0	0	0	0.575704	0.904047	0.0983498	0.782382	0.944756	0.774991	0.953045	0.32872	0.849773	0.97486	SMESG000001665.1	Unknown protein	SMEDS2F2_0001316	Q8BMT9	Protein-cysteine N-palmitoyltransferase HHAT	XP_002632601.1	C. briggsae CBR-HHAT-2 protein [Caenorhabditis briggsae]	HHAT-1 (hhat-1)	FBpp0072893	rasp	hedgehog acyltransferase	hedgehog acyltransferase	Protein-cysteine N-palmitoyltransferase HHAT
416	SMESG000001671.1	SMED30032865	0.886	0.627	1.077	1.152	0.179	-0.44	0	0	0	0	0	0.103533	0.268445	0.0425243	0.0367694	0.763156	0.307898	0.500159	0.206331	0.0778847	0.884109	SMESG000001671.1	Unknown protein	SMEDS2F2_0001316	Q8BMT9	Protein-cysteine N-palmitoyltransferase HHAT	XP_002632601.1	C. briggsae CBR-HHAT-2 protein [Caenorhabditis briggsae]	HHAT-1 (hhat-1)	FBpp0072893	rasp	hedgehog acyltransferase	hedgehog acyltransferase	Protein-cysteine N-palmitoyltransferase HHAT
417	SMESG000001673.1	SMED30010441	0.055	-0.067	-0.12	0.019	0.033	7.12	0	0	0	0	0	0.356357	0.269982	0.0464173	0.751364	0.586525	0.609869	0.502115	0.217503	0.826901	0.774826	SMESG000001673.1	Ubiquitin carboxyl-terminal hydrolase	SMEDS2F2_0000747	P45974	Ubiquitin carboxyl-terminal hydrolase 5	EKC19946.1	Ubiquitin carboxyl-terminal hydrolase 5 [Crassostrea gigas]	USP-5 (usp-5)	FBpp0072976	NA	ubiquitin specific peptidase 5 (isopeptidase T)	ubiquitin specific peptidase 5 (isopeptidase T)	Ubiquitin carboxyl-terminal hydrolase 5
418	SMESG000001686.1	SMED30024840	0.25	0.062	0.036	0.318	0.03	6.61	0	0	0	0	0	0.0203017	0.569736	0.741251	0.00334411	0.780834	0.122268	0.75746	0.888257	0.00999353	0.895069	SMESG000001686.1	Lactadherin	SMEDS2F2_0000747	P21956	Lactadherin	CCD79312.1	putative dock [Schistosoma mansoni]	DDR-1 (ddr-1)	FBpp0305234	Hemolectin	milk fat globule-EGF factor 8 protein	milk fat globule-EGF factor 8 protein	Lactadherin
419	SMESG000001687.1	SMED30023736	-0.554	0.002	0.032	-0.025	0.588	1.08	0	0	0	0	0	0.0606447	0.994425	0.907556	0.932147	0.0241755	0.227765	0.997005	0.969544	0.956906	0.103714	SMESG000001687.1	Sine oculis-1/2	SMEDS2F2_0000773	Q6NZ04	Homeobox protein six1b	AFC87779.1	sine oculis-1/2 [Schmidtea mediterranea]	CEH-33 (ceh-33)	FBpp0089177	sine oculis	SIX homeobox 1	sine oculis-related homeobox 1	Homeobox protein six1b
420	SMESG000001693.1	SMED30025195	0.163	0.162	0.002	0.493	0.297	4.3	0	0	0	0	0	0.139641	0.145716	0.982992	9.39e-06	0.00712558	0.364971	0.351261	0.992739	5.5e-05	0.0441543	SMESG000001693.1	Unknown protein	SMEDS2F2_0000773	F1NVK6	Transmembrane protein 237 [Gallus gallus]	ESN99035.1	hypothetical protein HELRODRAFT_162513 [Helobdella robusta]	NA	NA	NA	transmembrane protein 237	transmembrane protein 237	Transmembrane protein 237 [Gallus gallus]
421	SMESG000001696.1	SMED30017003	0.195	-0.026	0.401	0.035	-0.155	2.17	0	0	0	0	0	0.430533	0.917903	0.100375	0.890989	0.542053	0.671371	0.958735	0.331918	0.929033	0.743739	SMESG000001696.1	Potassium/sodium hyperpolarization-activated cyclic nucleotide-gated channel 4	SMEDS2F2_0000773	Q9JKA9	Potassium/sodium hyperpolarization-activated cyclic nucleotide-gated channel 2 [Rattus norvegicus]	CDJ18473.1	hyperpolarization activated cyclic [Echinococcus granulosus]	UNC-103, isoform a (unc-103)	FBpp0288731	I[[h]] channel	hyperpolarization activated cyclic nucleotide gated potassium channel 2	hyperpolarization-activated, cyclic nucleotide-gated K+ 2	Potassium/sodium hyperpolarization-activated cyclic nucleotide-gated channel 2 [Rattus norvegicus]
422	SMESG000001708.1	SMED30032456	0.062	-0.022	-0.168	-0.628	-0.089	10.17	0	0	0	0	0	0.458645	0.788195	0.0432224	6.07e-14	0.283713	0.693763	0.895565	0.20841	3.05e-12	0.517	SMESG000001708.1	Aldehyde dehydrogenase,putative	SMEDS2F2_0002062	P81178	Aldehyde dehydrogenase, mitochondrial	CCD59265.1	aldehyde dehydrogenase,putative [Schistosoma mansoni]	ALH-1, isoform a.	FBpp0084452	NA	aldehyde dehydrogenase 2 family (mitochondrial)	aldehyde dehydrogenase 2, mitochondrial	Aldehyde dehydrogenase, mitochondrial
423	SMESG000001722.1	SMED30021916	0.352	0.358	0.066	0.52	0.073	3.12	0	0	0	0	0	0.0395532	0.037584	0.704866	0.0027618	0.677522	0.180184	0.149378	0.871003	0.00847122	0.829773	SMESG000001722.1	Unknown protein	SMEDS2F2_0000825	.	.	EUB58143.1	hypothetical protein EGR_06973 [Echinococcus granulosus]	NA	NA	NA	NA	NA	NA
424	SMESG000001723.1	SMED30024545	-0.023	0.113	-0.062	-0.643	0.009	6.87	0	0	0	0	0	0.821462	0.274303	0.552627	1.28e-09	0.928345	0.919695	0.506198	0.782268	1.95e-08	0.967643	SMESG000001723.1	Aldehyde dehydrogenase,putative	sm_rc_617308	.	.	.	.	NA	NA	NA	NA	NA	NA
425	SMESG000001725.1	SMED30008335	0.429	0.452	0.306	0.039	0.502	5.61	0	0	0	0	0	4.81e-06	1.59e-06	0.00115941	0.687102	9.06e-08	0.000406789	0.000113749	0.0257074	0.777521	8.34e-06	SMESG000001725.1	PiggyBac transposable element-derived protein 5	SMEDS2F2_0000357	.	.	XP_003097520.1	hypothetical protein CRE_17460 [Caenorhabditis remanei]	Y40C7B.1 (Y40C7B.1)	NA	NA	NA	NA	NA
426	SMESG000001725.1	SMED30022330	0.429	0.452	0.306	0.039	0.502	5.61	0	0	0	0	0	4.81e-06	1.59e-06	0.00115941	0.687102	9.06e-08	0.000406789	0.000113749	0.0257074	0.777521	8.34e-06	SMESG000001725.1	PiggyBac transposable element-derived protein 5	SMEDS2F2_0001009	.	.	XP_004213349.1	uncharacterized protein LOC101236700, partial [Hydra vulgaris]	NA	NA	NA	NA	NA	NA
427	SMESG000001725.1	SMED30032789	0.429	0.452	0.306	0.039	0.502	5.61	0	0	0	0	0	4.81e-06	1.59e-06	0.00115941	0.687102	9.06e-08	0.000406789	0.000113749	0.0257074	0.777521	8.34e-06	SMESG000001725.1	PiggyBac transposable element-derived protein 5	smed022691	P34457	Putative uncharacterized transposon-derived protein F54H12.3	ACE75265.1	integrase core domain-containing protein [Glyptapanteles flavicoxis]	NA	NA	NA	NA	NA	Putative uncharacterized transposon-derived protein F54H12.3 [Caenorhabditis elegans]
428	SMESG000001726.1	SMED30000040	0.068	0.131	0.143	0.068	0.055	6.36	0	0	0	0	0	0.351843	0.0725643	0.0484548	0.35867	0.452505	0.605295	0.22573	0.222431	0.485116	0.674659	SMESG000001726.1	Unknown protein	SMEDS2F2_0001565	.	.	XP_004208930.1	probable G-protein coupled receptor 157-like [Hydra vulgaris]	NA	NA	NA	NA	G protein-coupled receptor 157	NA
429	SMESG000001726.1	SMED30000689	0.068	0.131	0.143	0.068	0.055	6.36	0	0	0	0	0	0.351843	0.0725643	0.0484548	0.35867	0.452505	0.605295	0.22573	0.222431	0.485116	0.674659	SMESG000001726.1	Unknown protein	SMEDS2F2_0001565	.	.	EKC22831.1	hypothetical protein CGI_10001398 [Crassostrea gigas]	NA	NA	NA	NA	NA	NA
430	SMESG000001726.1	SMED30003912	0.068	0.131	0.143	0.068	0.055	6.36	0	0	0	0	0	0.351843	0.0725643	0.0484548	0.35867	0.452505	0.605295	0.22573	0.222431	0.485116	0.674659	SMESG000001726.1	Unknown protein	SMEDS2F2_0001565	.	.	AFA34361.1	G protein coupled receptor 157, partial [Ostrea edulis]	NA	NA	NA	NA	G protein-coupled receptor 157	NA
431	SMESG000001727.1	SMED30000040	-0.04	-0.28	-0.357	-1.083	-0.17	3.84	0	0	0	-1	0	0.794391	0.0727383	0.0215611	1.23e-10	0.273674	0.904199	0.225991	0.140796	2.43e-09	0.506772	SMESG000001727.1	Unknown protein	SMEDS2F2_0001565	.	.	XP_004208930.1	probable G-protein coupled receptor 157-like [Hydra vulgaris]	NA	NA	NA	NA	G protein-coupled receptor 157	NA
432	SMESG000001727.1	SMED30000689	-0.04	-0.28	-0.357	-1.083	-0.17	3.84	0	0	0	-1	0	0.794391	0.0727383	0.0215611	1.23e-10	0.273674	0.904199	0.225991	0.140796	2.43e-09	0.506772	SMESG000001727.1	Unknown protein	SMEDS2F2_0001565	.	.	EKC22831.1	hypothetical protein CGI_10001398 [Crassostrea gigas]	NA	NA	NA	NA	NA	NA
433	SMESG000001727.1	SMED30013487	-0.04	-0.28	-0.357	-1.083	-0.17	3.84	0	0	0	-1	0	0.794391	0.0727383	0.0215611	1.23e-10	0.273674	0.904199	0.225991	0.140796	2.43e-09	0.506772	SMESG000001727.1	Unknown protein	SMEDS2F2_0002427	.	.	EKC22832.1	hypothetical protein CGI_10001399 [Crassostrea gigas]	NA	NA	NA	NA	NA	NA
434	SMESG000001729.1	SMED30004355	-0.086	0.107	0.002	-0.119	-0.046	4.14	0	0	0	0	0	0.383518	0.273906	0.985778	0.247625	0.639605	0.633778	0.506031	0.993626	0.364336	0.806619	SMESG000001729.1	cAMP-specific 3',5'-cyclic phosphodiesterase	SMEDS2F2_0001810	Q08493	cAMP-specific 3',5'-cyclic phosphodiesterase 4C	XP_007560456.1	cAMP-specific 3',5'-cyclic phosphodiesterase 4A isoform X2 [Poecilia formosa]	PDE-4, isoform b.	FBpp0070496	dunce	phosphodiesterase 4D, cAMP-specific	phosphodiesterase 4B, cAMP specific	cAMP-specific 3',5'-cyclic phosphodiesterase 4C
435	SMESG000001730.1	SMED30007523	0.004	-0.199	-0.27	0.2	-0.136	3.09	0	0	0	0	0	0.971073	0.108889	0.0275794	0.101724	0.269544	0.985485	0.292451	0.161871	0.179642	0.502091	SMESG000001730.1	TNF receptor associated factor-2	SMEDS2F2_0001810	Q6IWL4	TNF receptor-associated factor 6	AFJ24792.1	TNF receptor associated factor-2, partial [Schmidtea mediterranea]	NA	FBpp0310256	NA	TNF receptor-associated factor 4	TNF receptor-associated factor 6	TNF receptor-associated factor 6
436	SMESG000001731.1	SMED30026764	-0.102	0.134	-0.028	-0.557	-0.588	0.7	0	0	0	0	0	0.705184	0.612437	0.914657	0.0704455	0.0452208	0.85377	0.787307	0.973466	0.13383	0.159417	SMESG000001731.1	NPYR-12	smed010444	Q8SPN1	Prokineticin receptor 2	GAA43353.1	neuropeptide FF receptor 2, partial [Clonorchis sinensis]	NPR-2, isoform a.	FBpp0304913	short neuropeptide F receptor	prokineticin receptor 2	prolactin releasing hormone receptor	Prokineticin receptor 2
437	SMESG000001733.1	SMED30023598	-0.188	-0.156	-0.13	-0.255	-0.114	4.26	0	0	0	0	0	0.0420126	0.0937472	0.155256	0.00885705	0.217803	0.186224	0.265305	0.416873	0.0232243	0.443997	SMESG000001733.1	Unknown protein	SMEDS2F2_0000825	.	.	EUB58143.1	hypothetical protein EGR_06973 [Echinococcus granulosus]	NA	NA	NA	NA	NA	NA
438	SMESG000001734.1	SMED30017278	-0.129	-0.285	-0.059	-0.554	-0.242	4.22	0	0	0	0	0	0.360831	0.0469753	0.674534	0.000183008	0.0901699	0.613862	0.172725	0.855339	0.000772257	0.252997	SMESG000001734.1	Variable lymphocyte receptor	SMEDS2F2_0002400	P0C192	Leucine-rich repeat-containing protein 4B	AFJ24869.1	slit-2 [Schmidtea mediterranea]	SLT-1 (slt-1)	FBpp0303578	slit	leucine rich repeat containing 4B	leucine rich repeat containing 4B	Leucine-rich repeat-containing protein 4B
439	SMESG000001750.1	SMED30019186	0.077	-0.324	-0.312	-0.724	-0.661	1.31	0	0	0	0	0	0.747268	0.197741	0.205556	0.00850596	0.0113974	0.877241	0.419726	0.480912	0.0224161	0.0615873	SMESG000001750.1	Unknown protein	SMEDS2F2_0001595	Q93009	Ubiquitin carboxyl-terminal hydrolase 7	EKC19292.1	Ubiquitin carboxyl-terminal hydrolase 7 [Crassostrea gigas]	MATH-33, isoform c (math-33)	FBpp0073474	Ubiquitin-specific protease 7	ubiquitin specific peptidase 7 (herpes virus-associated)	ubiquitin specific peptidase 7	Ubiquitin carboxyl-terminal hydrolase 7
440	SMESG000001751.1	SMED30019186	-0.007	-0.069	-0.123	-0.157	-0.179	6.09	0	0	0	0	0	0.90986	0.2974	0.0624788	0.0210413	0.00737706	0.962139	0.530895	0.254525	0.0486692	0.0452483	SMESG000001751.1	Ubiquitin carboxyl-terminal hydrolase 7	SMEDS2F2_0001595	Q93009	Ubiquitin carboxyl-terminal hydrolase 7	EKC19292.1	Ubiquitin carboxyl-terminal hydrolase 7 [Crassostrea gigas]	MATH-33, isoform c (math-33)	FBpp0073474	Ubiquitin-specific protease 7	ubiquitin specific peptidase 7 (herpes virus-associated)	ubiquitin specific peptidase 7	Ubiquitin carboxyl-terminal hydrolase 7
441	SMESG000001774.1	SMED30023015	-0.368	-0.098	-0.307	-0.14	0.37	3.94	0	0	0	0	0	0.0033479	0.427145	0.0132779	0.270193	0.00193906	0.041797	0.650238	0.106235	0.389545	0.0170768	SMESG000001774.1	LIM/homeobox protein Lhx9	SMEDS2F2_0000324	Q80W90	LIM/homeobox protein Lhx9	ELT97041.1	hypothetical protein CAPTEDRAFT_43751, partial [Capitella teleta]	TTX-3, isoform a.	FBpp0085394	apterous	LIM homeobox 9	LIM homeobox protein 9	LIM/homeobox protein Lhx9
442	SMESG000001775.1	SMED30030243	-0.037	-0.49	0.299	-1.153	-0.519	-1.37	0	0	0	0	0	0.954675	0.493495	0.628024	0.169096	0.467626	0.97829	0.701812	0.826977	0.270346	0.685985	SMESG000001775.1	Unknown protein	NA	.	.	.	.	NA	NA	NA	NA	NA	NA
443	SMESG000001778.1	SMED30003430	-0.163	-0.24	-0.455	-0.573	-0.195	2.6	0	0	0	0	0	0.32462	0.153039	0.00703567	0.00147322	0.242169	0.57873	0.362529	0.0748087	0.00486007	0.472225	SMESG000001778.1	Unknown protein	NA	O70401	Tetraspanin-6	NP_001135033.1	Tetraspanin-7 [Salmo salar]	NA	FBpp0074920	Tetraspanin 74F	tetraspanin 6	tetraspanin 6	Tetraspanin-6
444	SMESG000001786.1	SMED30003430	-0.072	-0.176	-0.188	-0.26	-0.177	3.48	0	0	0	0	0	0.54697	0.147992	0.115767	0.040794	0.143907	0.757029	0.355066	0.358932	0.0849958	0.343361	SMESG000001786.1	Unknown protein	NA	O70401	Tetraspanin-6	NP_001135033.1	Tetraspanin-7 [Salmo salar]	NA	FBpp0074920	Tetraspanin 74F	tetraspanin 6	tetraspanin 6	Tetraspanin-6
445	SMESG000001786.1	SMED30009323	-0.072	-0.176	-0.188	-0.26	-0.177	3.48	0	0	0	0	0	0.54697	0.147992	0.115767	0.040794	0.143907	0.757029	0.355066	0.358932	0.0849958	0.343361	SMESG000001786.1	Unknown protein	SMEDS2F2_0001936	.	.	.	.	NA	NA	NA	NA	NA	NA
446	SMESG000001786.1	SMED30030480	-0.072	-0.176	-0.188	-0.26	-0.177	3.48	0	0	0	0	0	0.54697	0.147992	0.115767	0.040794	0.143907	0.757029	0.355066	0.358932	0.0849958	0.343361	SMESG000001786.1	Unknown protein	SMEDS2F2_0000061	P58465	CTD small phosphatase-like protein	GAA56681.1	CTD small phosphatase-like protein [Clonorchis sinensis]	SCPL-1, isoform b.	FBpp0075276	NA	CTD (carboxy-terminal domain, RNA polymerase II, polypeptide A) small phosphatase-like	CTD (carboxy-terminal domain, RNA polymerase II, polypeptide A) small phosphatase-like	CTD small phosphatase-like protein
447	SMESG000001789.1	SMED30002034	-0.133	-0.141	-0.143	-0.382	-0.158	4.3	0	0	0	0	0	0.130981	0.113075	0.102521	5.88e-05	0.0758292	0.35046	0.299859	0.335972	0.000283692	0.225396	SMESG000001789.1	Unknown protein	sm_rc_35740	.	.	.	.	NA	NA	NA	NA	NA	NA
448	SMESG000001790.1	SMED30006714	0.121	0.209	-0.008	0.221	0.114	8.19	0	0	0	0	0	0.0803033	0.00258022	0.913753	0.00154748	0.100939	0.266548	0.025655	0.972853	0.00508004	0.272513	SMESG000001790.1	Unknown protein	sm_rc_14888	.	.	.	.	NA	NA	NA	NA	NA	NA
449	SMESG000001793.1	SMED30005609	0.049	0.284	0.345	0.239	0.171	3.16	0	0	0	0	0	0.713388	0.0304657	0.0070937	0.0798167	0.197598	0.859064	0.129854	0.0752008	0.147857	0.419602	SMESG000001793.1	Unknown protein	sm_rc_214837	.	.	.	.	NA	NA	NA	NA	NA	NA
450	SMESG000001797.1	SMED30004939	-0.176	-0.319	-0.316	-0.653	-0.308	6.68	0	0	0	0	0	0.0828051	0.00179307	0.00187937	3.05e-10	0.00251313	0.270857	0.0200991	0.0346232	5.44e-09	0.0206687	SMESG000001797.1	Unknown protein	AAA.454ESTABI.37	.	.	.	.	NA	NA	NA	NA	NA	NA
451	SMESG000001799.1	SMED30019815	-0.195	0.173	-0.159	-0.433	0.65	0.03	0	0	0	0	0	0.589422	0.615858	0.654409	0.28253	0.040327	0.784772	0.788788	0.843906	0.404089	0.147331	SMESG000001799.1	RING/U-box superfamily protein	SMEDS2F2_0002633	Q9BWF2	E3 ubiquitin-protein ligase TRAIP	XP_006002702.1	TRAF-interacting protein isoform X1 [Latimeria chalumnae]	B0432.13 (B0432.13)	FBpp0085929	no poles	TRAF interacting protein	TRAF-interacting protein	E3 ubiquitin-protein ligase TRAIP
452	SMESG000001806.1	SMED30028140	0.027	0.054	0.031	0.207	0.171	8.98	0	0	0	0	0	0.685978	0.422656	0.641035	0.00199876	0.0105492	0.842653	0.646753	0.835494	0.00640022	0.058352	SMESG000001806.1	60S ribosomal protein L22	SMEDS2F2_0003816	Q90YU6	60S ribosomal protein L22	XP_005996654.1	60S ribosomal protein L22-like isoform X2 [Latimeria chalumnae]	RPL-22, isoform a.	FBpp0070143	Ribosomal protein L22	ribosomal protein L22	ribosomal protein L22	60S ribosomal protein L22 [Ictalurus punctatus]
453	SMESG000001807.1	SMED30000596	-0.066	0.069	0.261	0.277	-0.052	3.77	0	0	0	0	0	0.570243	0.554947	0.0202691	0.0181079	0.654662	0.771899	0.746904	0.135723	0.0429229	0.815483	SMESG000001807.1	Peroxiredoxin	SMEDS2F2_0002295	Q90384	Peroxiredoxin	XP_006631553.1	peroxiredoxin-1-like [Lepisosteus oculatus]	PRDX-2, isoform a (prdx-2)	FBpp0308757	thioredoxin peroxidase 1	peroxiredoxin 1	peroxiredoxin 2	Peroxiredoxin
454	SMESG000001807.1	SMED30021483	-0.066	0.069	0.261	0.277	-0.052	3.77	0	0	0	0	0	0.570243	0.554947	0.0202691	0.0181079	0.654662	0.771899	0.746904	0.135723	0.0429229	0.815483	SMESG000001807.1	Peroxiredoxin	AAA.454ESTABI.14	.	.	.	.	NA	NA	NA	NA	NA	NA
455	SMESG000001813.1	SMED30013080	0.216	-0.42	0.342	0.142	-0.045	1.04	0	0	0	0	0	0.329525	0.0962169	0.111222	0.554569	0.849766	0.583496	0.270307	0.350709	0.665887	0.932885	SMESG000001813.1	G-protein coupled receptor	smed009737	.	.	GAA55345.1	hypothetical protein CLF_107641 [Clonorchis sinensis]	NA	NA	NA	NA	NA	NA
456	SMESG000001830.1	SMED30020525	0.078	-0.255	-0.07	0.12	0.002	2.11	0	0	0	0	0	0.635874	0.147553	0.67582	0.488347	0.988669	0.81404	0.354389	0.855993	0.607716	0.995214	SMESG000001830.1	Dynein intermediate chain 2, ciliary	SMEDS2F2_0003821	Q16959	Dynein intermediate chain 2, ciliary	XP_006814059.1	dynein intermediate chain 2, ciliary-like isoform X4 [Saccoglossus kowalevskii]	DYCI-1 (dyci-1)	FBpp0071450	NA	dynein, axonemal, intermediate chain 1	dynein, axonemal, intermediate chain 1	Dynein intermediate chain 2, ciliary [Heliocidaris crassispina]
457	SMESG000001835.1	SMED30011023	-0.452	-0.499	-0.047	-0.25	0.266	-1.01	0	0	0	0	0	0.434145	0.40023	0.930433	0.676624	0.610224	0.674556	0.62817	0.979925	0.769414	0.789225	SMESG000001835.1	WD repeat-containing protein	sm_152508	A7Z052	WD repeat-containing protein 6	XP_005089954.1	WD repeat-containing protein 6-like [Aplysia californica]	NA	FBpp0300435	NA	WD repeat domain 6	WD repeat domain 6	WD repeat-containing protein 6 [Bos taurus]
458	SMESG000001839.1	SMED30020525	0.11	0.374	0.671	-1.167	-0.552	-1.49	0	0	0	0	0	0.884797	0.614005	0.336873	0.23621	0.514402	0.951545	0.787971	0.621709	0.352027	0.722586	SMESG000001839.1	dynein intermediate chain 2, ciliary	SMEDS2F2_0003821	Q16959	Dynein intermediate chain 2, ciliary	XP_006814059.1	dynein intermediate chain 2, ciliary-like isoform X4 [Saccoglossus kowalevskii]	DYCI-1 (dyci-1)	FBpp0071450	NA	dynein, axonemal, intermediate chain 1	dynein, axonemal, intermediate chain 1	Dynein intermediate chain 2, ciliary [Heliocidaris crassispina]
459	SMESG000001845.1	SMED30011023	-0.975	-0.677	-0.6	-0.616	-1.049	-0.29	0	0	0	0	0	0.0163879	0.0865273	0.115461	0.133252	0.011737	0.107865	0.252095	0.358356	0.223128	0.0628762	SMESG000001845.1	WD repeat-containing protein	sm_152508	A7Z052	WD repeat-containing protein 6	XP_005089954.1	WD repeat-containing protein 6-like [Aplysia californica]	NA	FBpp0300435	NA	WD repeat domain 6	WD repeat domain 6	WD repeat-containing protein 6 [Bos taurus]
460	SMESG000001877.1	SMED30036032	0.188	0.394	-0.067	0.477	0.105	0.16	0	0	0	0	0	0.566117	0.220342	0.843924	0.151578	0.755217	0.769559	0.44532	0.937002	0.247566	0.879602	SMESG000001877.1	GCR057	sm_300474	Q9VZW5	FMRFamide receptor	EKC35658.1	FMRFamide receptor [Crassostrea gigas]	SPRR-2 (sprr-2)	FBpp0070744	Sex peptide receptor	NA	neuromedin U receptor 1	FMRFamide receptor
461	SMESG000001878.1	SMED30025832	0.484	0.546	0.329	0.806	0.321	7.62	0	0	0	0	0	4.52e-05	4.26e-06	0.00552716	1.3e-11	0.00675016	0.00241888	0.000244302	0.0655541	3.3e-10	0.0424812	SMESG000001878.1	Unknown protein	sm_10368	.	.	.	.	NA	NA	NA	NA	NA	NA
462	SMESG000001889.1	SMED30015622	-0.047	0.094	0.118	-0.098	-0.179	4.44	0	0	0	0	0	0.653722	0.367372	0.254586	0.368213	0.093461	0.82489	0.600789	0.540034	0.494897	0.258889	SMESG000001889.1	Small G protein signaling modulator 1	SMEDS2F2_0001547	Q2NKQ1	Small G protein signaling modulator 1	ELT89436.1	hypothetical protein CAPTEDRAFT_101633 [Capitella teleta]	TBC-8, isoform a.	FBpp0309347	NA	small G protein signaling modulator 1	small G protein signaling modulator 1	Small G protein signaling modulator 1
463	SMESG000001895.1	SMED30030592	0.086	-0.044	-1.126	-1.019	-0.107	-1.27	0	0	0	0	0	0.908922	0.95464	0.18494	0.255656	0.891064	0.961726	0.977889	0.456235	0.373311	0.951375	SMESG000001895.1	One cut domain family member	SMEDS2F2_0001315	O08755	Hepatocyte nuclear factor 6	GAA37091.2	hepatocyte nuclear factor 6 [Clonorchis sinensis]	CEH-48 (ceh-48)	FBpp0302730	onecut	one cut homeobox 1	one cut domain, family member 1	Hepatocyte nuclear factor 6
464	SMESG000001897.1	SMED30006241	0.175	0.493	0.234	0.299	0.157	4.59	0	0	0	0	0	0.0948855	1.71e-06	0.0239173	0.0051069	0.135328	0.292992	0.00012046	0.148638	0.0144594	0.330413	SMESG000001897.1	Protein SERAC1	SMEDS2F2_0002353	Q5SNQ7	Protein SERAC1	CDJ18432.1	protein serac1 [Echinococcus granulosus]	F17H10.1 (F17H10.1)	FBpp0088571	NA	serine active site containing 1	serine active site containing 1	Protein SERAC1
465	SMESG000001897.1	SMED30016287	0.175	0.493	0.234	0.299	0.157	4.59	0	0	0	0	0	0.0948855	1.71e-06	0.0239173	0.0051069	0.135328	0.292992	0.00012046	0.148638	0.0144594	0.330413	SMESG000001897.1	Protein SERAC1	AAA.454ESTABI.42	.	.	CAX83713.1	reverse transcriptase [Schistosoma japonicum]	NA	NA	NA	NA	NA	NA
466	SMESG000001901.1	SMED30009376	-0.142	0.608	0.536	-0.281	0.489	-0.96	0	0	0	0	0	0.810607	0.251934	0.305638	0.665781	0.364444	0.913629	0.483013	0.594555	0.760439	0.597647	SMESG000001901.1	PiggyBac transposable element-derived protein 4	AAA.454ESTABI.78	A6UTF6	TATA-box-binding protein	EFA12589.1	hypothetical protein TcasGA2_TC001828 [Tribolium castaneum]	Y57G11C.18 (Y57G11C.18)	NA	NA	NA	NA	TATA-box-binding protein
467	SMESG000001901.1	SMED30015622	-0.142	0.608	0.536	-0.281	0.489	-0.96	0	0	0	0	0	0.810607	0.251934	0.305638	0.665781	0.364444	0.913629	0.483013	0.594555	0.760439	0.597647	SMESG000001901.1	PiggyBac transposable element-derived protein 4	SMEDS2F2_0001547	Q2NKQ1	Small G protein signaling modulator 1	ELT89436.1	hypothetical protein CAPTEDRAFT_101633 [Capitella teleta]	TBC-8, isoform a.	FBpp0309347	NA	small G protein signaling modulator 1	small G protein signaling modulator 1	Small G protein signaling modulator 1
468	SMESG000001901.1	SMED30027804	-0.142	0.608	0.536	-0.281	0.489	-0.96	0	0	0	0	0	0.810607	0.251934	0.305638	0.665781	0.364444	0.913629	0.483013	0.594555	0.760439	0.597647	SMESG000001901.1	PiggyBac transposable element-derived protein 4	NA	.	.	EGT56863.1	hypothetical protein CAEBREN_08012 [Caenorhabditis brenneri]	NA	NA	NA	NA	NA	NA
469	SMESG000001909.1	SMED30030592	-1.115	-0.304	-1.154	-0.086	0.521	-2	0	0	0	0	0	0.344731	0.778012	0.324456	0.938016	0.583569	0.598597	0.891591	0.61133	0.959946	0.77301	SMESG000001909.1	One cut domain family member	SMEDS2F2_0001315	O08755	Hepatocyte nuclear factor 6	GAA37091.2	hepatocyte nuclear factor 6 [Clonorchis sinensis]	CEH-48 (ceh-48)	FBpp0302730	onecut	one cut homeobox 1	one cut domain, family member 1	Hepatocyte nuclear factor 6
470	SMESG000001913.1	SMED30027299	-0.203	-0.15	-0.064	-0.269	-0.115	5.22	0	0	0	0	0	0.0128911	0.0668319	0.423318	0.00143958	0.157391	0.0947704	0.215633	0.689744	0.00476093	0.363719	SMESG000001913.1	Pre-B-cell leukemia transcription factor	SMEDS2F2_0001315	Q7PMT1	Homeobox protein extradenticle [Anopheles gambiae]	AGH32779.1	PBX [Schmidtea mediterranea]	CEH-20 (ceh-20)	FBpp0305514	extradenticle	pre-B-cell leukemia homeobox 3	pre B cell leukemia homeobox 3	Homeobox protein extradenticle [Anopheles gambiae]
471	SMESG000001919.1	SMED30006799	0.094	-0.198	-0.061	-0.003	0.225	2.37	0	0	0	0	0	0.534901	0.219289	0.693947	0.9871	0.136543	0.749067	0.444487	0.865558	0.99141	0.331802	SMESG000001919.1	DEAH-box helicase 8	SMEDS2F2_0001005	Q14562	ATP-dependent RNA helicase DHX8	ADF47438.1	DEAH box polypeptide 8-like protein A, partial [Dugesia japonica]	MOG-5 (mog-5)	FBpp0086647	peanuts	DEAH (Asp-Glu-Ala-His) box polypeptide 8	DEAH (Asp-Glu-Ala-His) box polypeptide 8	ATP-dependent RNA helicase DHX8
472	SMESG000001925.1	SMED30022594	-0.053	-0.359	-0.237	-0.254	-0.092	3.41	0	0	0	0	0	0.623054	0.00170638	0.0315234	0.0306381	0.402809	0.805094	0.0193964	0.174478	0.0667424	0.631271	SMESG000001925.1	isochorismatase domain-containing protein 1-like	sm_320390	A6QLY4	Isochorismatase domain-containing protein 1	XP_002735417.1	isochorismatase domain-containing protein 1-like [Saccoglossus kowalevskii]	F35G2.2 (F35G2.2)	FBpp0072230	NA	isochorismatase domain containing 1	isochorismatase domain containing 1	Isochorismatase domain-containing protein 1 [Bos taurus]
473	SMESG000001939.1	SMED30006858	-0.022	-0.311	-0.211	-0.698	-0.145	4.96	0	0	0	0	0	0.825592	0.00277488	0.0395434	1.34e-10	0.159481	0.92212	0.0269132	0.197584	2.62e-09	0.366452	SMESG000001939.1	5'-AMP-activated protein kinase subunit gamma	SMEDS2F2_0001013	P58108	5'-AMP-activated protein kinase subunit gamma-1	CCD58568.1	unnamed protein product [Schistosoma mansoni]	AAKG-1 (aakg-1)	FBpp0083427	SNF4/AMP-activated protein kinase gamma subunit	protein kinase, AMP-activated, gamma 1 non-catalytic subunit	protein kinase, AMP-activated, gamma 2 non-catalytic subunit	5'-AMP-activated protein kinase subunit gamma-1
474	SMESG000001945.1	SMED30004404	0.143	0.077	-0.152	-0.017	-0.17	5.17	0	0	0	0	0	0.0579791	0.315909	0.0478959	0.828092	0.0294267	0.222673	0.550935	0.22111	0.882316	0.118816	SMESG000001945.1	Unknown protein	SMEDS2F2_0000896	.	.	.	.	NA	NA	NA	NA	NA	NA
475	SMESG000001953.1	SMED30032727	-0.123	-0.19	-0.235	-0.195	-0.305	5.59	0	0	0	0	0	0.118998	0.0171541	0.0029942	0.0166648	0.000140881	0.332719	0.0899071	0.046189	0.0399928	0.00257672	SMESG000001953.1	YTH domain-containing family protein 2	smed004787	Q0VCZ3	YTH domain-containing family protein 2 [Bos taurus]	XP_003386824.1	YTH domain family protein 2-like [Amphimedon queenslandica]	NA	FBpp0084169	NA	YTH N(6)-methyladenosine RNA binding protein 2	YTH domain family 2	YTH domain-containing family protein 2 [Bos taurus]
476	SMESG000001954.1	SMED30036032	0.111	0.272	0.225	0.275	0.895	-0.27	0	0	0	0	0	0.793768	0.518021	0.585141	0.533136	0.0178936	0.90374	0.719989	0.801834	0.646968	0.0842604	SMESG000001954.1	GCR057	sm_300474	Q9VZW5	FMRFamide receptor	EKC35658.1	FMRFamide receptor [Crassostrea gigas]	SPRR-2 (sprr-2)	FBpp0070744	Sex peptide receptor	NA	neuromedin U receptor 1	FMRFamide receptor
477	SMESG000001959.1	SMED30006424	0.052	-0.026	-0.165	-0.142	-0.042	3.72	0	0	0	0	0	0.642616	0.820724	0.147867	0.233194	0.711674	0.818075	0.912669	0.406177	0.348498	0.851193	SMESG000001959.1	Elongation factor EF-1 alpha subunit	SMEDS2F2_0001244	Q9VJJ7	Transient receptor potential-gamma protein	CDJ17365.1	transient receptor potential gamma protein [Echinococcus granulosus]	TRP-2, isoform b (trp-2)	FBpp0307143	Transient receptor potential cation channel gamma	transient receptor potential cation channel, subfamily C, member 4	transient receptor potential cation channel, subfamily C, member 4	Transient receptor potential-gamma protein
478	SMESG000001972.1	SMED30011049	0.018	-0.18	-0.055	-0.19	-0.071	3.86	0	0	0	0	0	0.87799	0.125907	0.628745	0.1184	0.540984	0.948928	0.322346	0.827355	0.203026	0.743168	SMESG000001972.1	Alpha-1,3-glucosyltransferase	SMEDS2F2_0000851	Q9BVK2	Probable dolichyl pyrophosphate Glc1Man9GlcNAc2 alpha-1,3-glucosyltransferase	XP_008331627.1	LOW QUALITY PROTEIN: probable dolichyl pyrophosphate Glc1Man9GlcNAc2 alpha-1,3-glucosyltransferase [Cynoglossus semilaevis]	C08H9.3, isoform a.	FBpp0070931	xiantuan	ALG8, alpha-1,3-glucosyltransferase	asparagine-linked glycosylation 8 (alpha-1,3-glucosyltransferase)	Probable dolichyl pyrophosphate Glc1Man9GlcNAc2 alpha-1,3-glucosyltransferase
479	SMESG000001975.1	SMED30031688	0.159	0.139	0.273	0.418	0.216	4.66	0	0	0	0	0	0.116532	0.173316	0.00652373	4.55e-05	0.0334722	0.329089	0.390719	0.0716361	0.000226099	0.129843	SMESG000001975.1	Trimethylguanosine synthase	SMEDS2F2_0001874	P85107	Trimethylguanosine synthase	ESO98940.1	hypothetical protein LOTGIDRAFT_113851 [Lottia gigantea]	T08G11.4, isoform a.	FBpp0310356	Trimethylguanosine synthase 1 ortholog (H. sapiens)	trimethylguanosine synthase 1	predicted gene 5117	Trimethylguanosine synthase
480	SMESG000002004.1	SMED30000316	-0.126	-0.474	-0.154	-0.469	-0.515	3.53	0	0	0	0	0	0.261971	6.38e-05	0.170251	0.000132163	1.43e-05	0.516505	0.00192553	0.439164	0.000579144	0.000461128	SMESG000002004.1	Interferon-induced GTP-binding protein Mx1	SMEDS2F2_0001162	Q91192	Interferon-induced GTP-binding protein Mx	CDQ91101.1	unnamed protein product [Oncorhynchus mykiss]	DYN-1, isoform a (dyn-1)	FBpp0073929	shibire	MX dynamin-like GTPase 2	MX dynamin-like GTPase 1	Interferon-induced GTP-binding protein Mx1
481	SMESG000002020.1	SMED30029142	0.101	0.158	0.046	0.149	0.026	7.48	0	0	0	0	0	0.0829117	0.00686922	0.428596	0.0118998	0.657635	0.271006	0.0492406	0.69259	0.0299823	0.817003	SMESG000002020.1	Sorting nexin 25	SMEDS2F2_0001136	Q9H3E2	Sorting nexin-25 [Homo sapiens]	ELU04949.1	hypothetical protein CAPTEDRAFT_89225 [Capitella teleta]	NA	FBpp0071048	snazarus	sorting nexin 25	sorting nexin 25	Sorting nexin-25 [Homo sapiens]
482	SMESG000002021.1	SMED30005979	0.3	0.211	0.116	0.714	0.156	5.14	0	0	0	0	0	0.0108504	0.0745551	0.325352	1.38e-09	0.189627	0.0859235	0.229379	0.612076	2.07e-08	0.408664	SMESG000002021.1	Unknown protein	SMEDS2F2_0001162	.	.	.	.	NA	NA	NA	NA	NA	NA
483	SMESG000002021.1	SMED30022529	0.3	0.211	0.116	0.714	0.156	5.14	0	0	0	0	0	0.0108504	0.0745551	0.325352	1.38e-09	0.189627	0.0859235	0.229379	0.612076	2.07e-08	0.408664	SMESG000002021.1	Unknown protein	SMEDS2F2_0001162	.	.	.	.	NA	NA	NA	NA	NA	NA
484	SMESG000002022.1	SMED30001190	0.058	-0.031	0.001	0.343	-0.036	4.14	0	0	0	0	0	0.560425	0.760828	0.991976	0.000682518	0.725909	0.765957	0.882553	0.996265	0.00246823	0.861094	SMESG000002022.1	Unknown protein	SMEDS2F2_0001943	P39055	Dynamin [Caenorhabditis elegans]	XP_004030071.1	hypothetical protein IMG5_168710 [Ichthyophthirius multifiliis]	DYN-1, isoform a (dyn-1)	FBpp0089277	shibire	dynamin 2	dynamin 2	Dynamin [Caenorhabditis elegans]
485	SMESG000002022.1	SMED30005979	0.058	-0.031	0.001	0.343	-0.036	4.14	0	0	0	0	0	0.560425	0.760828	0.991976	0.000682518	0.725909	0.765957	0.882553	0.996265	0.00246823	0.861094	SMESG000002022.1	Unknown protein	SMEDS2F2_0001162	.	.	.	.	NA	NA	NA	NA	NA	NA
486	SMESG000002022.1	SMED30013661	0.058	-0.031	0.001	0.343	-0.036	4.14	0	0	0	0	0	0.560425	0.760828	0.991976	0.000682518	0.725909	0.765957	0.882553	0.996265	0.00246823	0.861094	SMESG000002022.1	Unknown protein	SMEDS2F2_0001162	Q6PW23	Interferon-induced GTP-binding protein Mx	CDQ91101.1	unnamed protein product [Oncorhynchus mykiss]	DYN-1, isoform a (dyn-1)	FBpp0305866	shibire	MX dynamin-like GTPase 2	MX dynamin-like GTPase 2	Interferon-induced GTP-binding protein Mx2
487	SMESG000002022.1	SMED30015300	0.058	-0.031	0.001	0.343	-0.036	4.14	0	0	0	0	0	0.560425	0.760828	0.991976	0.000682518	0.725909	0.765957	0.882553	0.996265	0.00246823	0.861094	SMESG000002022.1	Unknown protein	AAA.454ESTABI.35	Q8C6K9	Collagen alpha-6(VI) chain	EKC40283.1	Collagen alpha-5(VI) chain [Crassostrea gigas]	NA	NA	NA	collagen, type VI, alpha 6	collagen, type VI, alpha 6	Collagen alpha-6(VI) chain
488	SMESG000002022.1	SMED30022529	0.058	-0.031	0.001	0.343	-0.036	4.14	0	0	0	0	0	0.560425	0.760828	0.991976	0.000682518	0.725909	0.765957	0.882553	0.996265	0.00246823	0.861094	SMESG000002022.1	Unknown protein	SMEDS2F2_0001162	.	.	.	.	NA	NA	NA	NA	NA	NA
489	SMESG000002022.1	SMED30029545	0.058	-0.031	0.001	0.343	-0.036	4.14	0	0	0	0	0	0.560425	0.760828	0.991976	0.000682518	0.725909	0.765957	0.882553	0.996265	0.00246823	0.861094	SMESG000002022.1	Unknown protein	SMEDS2F2_0001538	Q8BSU7	MOB kinase activator 3A	AHJ60963.1	MATS1 [Schmidtea mediterranea]	T12B3.4 (T12B3.4)	FBpp0079573	NA	MOB kinase activator 3A	MOB kinase activator 3A	MOB kinase activator 3A
490	SMESG000002023.1	SMED30000316	-0.057	-0.213	-0.304	0.002	-0.221	3.23	0	0	0	0	0	0.653168	0.104965	0.0197361	0.985932	0.0928827	0.824483	0.285813	0.133756	0.990333	0.25794	SMESG000002023.1	Interferon-induced GTP-binding protein Mx1	SMEDS2F2_0001162	Q91192	Interferon-induced GTP-binding protein Mx	CDQ91101.1	unnamed protein product [Oncorhynchus mykiss]	DYN-1, isoform a (dyn-1)	FBpp0073929	shibire	MX dynamin-like GTPase 2	MX dynamin-like GTPase 1	Interferon-induced GTP-binding protein Mx1
491	SMESG000002023.1	SMED30013661	-0.057	-0.213	-0.304	0.002	-0.221	3.23	0	0	0	0	0	0.653168	0.104965	0.0197361	0.985932	0.0928827	0.824483	0.285813	0.133756	0.990333	0.25794	SMESG000002023.1	Interferon-induced GTP-binding protein Mx1	SMEDS2F2_0001162	Q6PW23	Interferon-induced GTP-binding protein Mx	CDQ91101.1	unnamed protein product [Oncorhynchus mykiss]	DYN-1, isoform a (dyn-1)	FBpp0305866	shibire	MX dynamin-like GTPase 2	MX dynamin-like GTPase 2	Interferon-induced GTP-binding protein Mx2
492	SMESG000002023.1	SMED30027887	-0.057	-0.213	-0.304	0.002	-0.221	3.23	0	0	0	0	0	0.653168	0.104965	0.0197361	0.985932	0.0928827	0.824483	0.285813	0.133756	0.990333	0.25794	SMESG000002023.1	Interferon-induced GTP-binding protein Mx1	SMEDS2F2_0001162	Q91192	Interferon-induced GTP-binding protein Mx	XP_007064533.1	interferon-induced GTP-binding protein Mx-like [Chelonia mydas]	DYN-1, isoform a (dyn-1)	FBpp0305866	shibire	MX dynamin-like GTPase 2	MX dynamin-like GTPase 1	Interferon-induced GTP-binding protein Mx1
493	SMESG000002025.1	SMED30022529	0.107	-0.164	-0.05	0.065	-0.117	5.23	0	0	0	0	0	0.27141	0.0970948	0.607447	0.509324	0.232953	0.526779	0.272092	0.815958	0.625545	0.461417	SMESG000002025.1	Interferon-induced GTP-binding protein Mx1	SMEDS2F2_0001162	.	.	.	.	NA	NA	NA	NA	NA	NA
494	SMESG000002025.1	SMED30027887	0.107	-0.164	-0.05	0.065	-0.117	5.23	0	0	0	0	0	0.27141	0.0970948	0.607447	0.509324	0.232953	0.526779	0.272092	0.815958	0.625545	0.461417	SMESG000002025.1	Interferon-induced GTP-binding protein Mx1	SMEDS2F2_0001162	Q91192	Interferon-induced GTP-binding protein Mx	XP_007064533.1	interferon-induced GTP-binding protein Mx-like [Chelonia mydas]	DYN-1, isoform a (dyn-1)	FBpp0305866	shibire	MX dynamin-like GTPase 2	MX dynamin-like GTPase 1	Interferon-induced GTP-binding protein Mx1
495	SMESG000002030.1	SMED30001190	0.199	0.31	0.402	0.72	0.205	5.67	0	0	0	0	0	0.0776167	0.00590529	0.000334602	1.61e-10	0.0699922	0.261393	0.0444283	0.0118497	3.07e-09	0.213636	SMESG000002030.1	Interferon-induced GTP-binding protein Mx	SMEDS2F2_0001943	P39055	Dynamin [Caenorhabditis elegans]	XP_004030071.1	hypothetical protein IMG5_168710 [Ichthyophthirius multifiliis]	DYN-1, isoform a (dyn-1)	FBpp0089277	shibire	dynamin 2	dynamin 2	Dynamin [Caenorhabditis elegans]
496	SMESG000002030.1	SMED30013661	0.199	0.31	0.402	0.72	0.205	5.67	0	0	0	0	0	0.0776167	0.00590529	0.000334602	1.61e-10	0.0699922	0.261393	0.0444283	0.0118497	3.07e-09	0.213636	SMESG000002030.1	Interferon-induced GTP-binding protein Mx	SMEDS2F2_0001162	Q6PW23	Interferon-induced GTP-binding protein Mx	CDQ91101.1	unnamed protein product [Oncorhynchus mykiss]	DYN-1, isoform a (dyn-1)	FBpp0305866	shibire	MX dynamin-like GTPase 2	MX dynamin-like GTPase 2	Interferon-induced GTP-binding protein Mx2
497	SMESG000002031.1	SMED30029665	-0.139	-0.253	-0.138	-0.366	-0.207	6.34	0	0	0	0	0	0.102372	0.00314976	0.105225	2.53e-05	0.015588	0.305673	0.0292472	0.340004	0.000132107	0.0767018	SMESG000002031.1	Cation-transporting ATPase	SMEDS2F2_0002413	Q9H7F0	Probable cation-transporting ATPase 13A3	EKC40831.1	Putative cation-transporting ATPase 13A3 [Crassostrea gigas]	CATP-6, isoform c.	FBpp0305364	NA	ATPase type 13A3	ATPase type 13A3	Probable cation-transporting ATPase 13A3
498	SMESG000002032.1	SMED30000316	-0.058	-0.289	0.455	0.098	-0.13	1.17	0	0	0	0	0	0.813269	0.26045	0.0447033	0.699079	0.603966	0.914975	0.491897	0.212704	0.786547	0.786091	SMESG000002032.1	Interferon-induced GTP-binding protein Mx	SMEDS2F2_0001162	Q91192	Interferon-induced GTP-binding protein Mx	CDQ91101.1	unnamed protein product [Oncorhynchus mykiss]	DYN-1, isoform a (dyn-1)	FBpp0073929	shibire	MX dynamin-like GTPase 2	MX dynamin-like GTPase 1	Interferon-induced GTP-binding protein Mx1
499	SMESG000002032.1	SMED30001190	-0.058	-0.289	0.455	0.098	-0.13	1.17	0	0	0	0	0	0.813269	0.26045	0.0447033	0.699079	0.603966	0.914975	0.491897	0.212704	0.786547	0.786091	SMESG000002032.1	Interferon-induced GTP-binding protein Mx	SMEDS2F2_0001943	P39055	Dynamin [Caenorhabditis elegans]	XP_004030071.1	hypothetical protein IMG5_168710 [Ichthyophthirius multifiliis]	DYN-1, isoform a (dyn-1)	FBpp0089277	shibire	dynamin 2	dynamin 2	Dynamin [Caenorhabditis elegans]
500	SMESG000002032.1	SMED30013661	-0.058	-0.289	0.455	0.098	-0.13	1.17	0	0	0	0	0	0.813269	0.26045	0.0447033	0.699079	0.603966	0.914975	0.491897	0.212704	0.786547	0.786091	SMESG000002032.1	Interferon-induced GTP-binding protein Mx	SMEDS2F2_0001162	Q6PW23	Interferon-induced GTP-binding protein Mx	CDQ91101.1	unnamed protein product [Oncorhynchus mykiss]	DYN-1, isoform a (dyn-1)	FBpp0305866	shibire	MX dynamin-like GTPase 2	MX dynamin-like GTPase 2	Interferon-induced GTP-binding protein Mx2
501	SMESG000002032.1	SMED30027887	-0.058	-0.289	0.455	0.098	-0.13	1.17	0	0	0	0	0	0.813269	0.26045	0.0447033	0.699079	0.603966	0.914975	0.491897	0.212704	0.786547	0.786091	SMESG000002032.1	Interferon-induced GTP-binding protein Mx	SMEDS2F2_0001162	Q91192	Interferon-induced GTP-binding protein Mx	XP_007064533.1	interferon-induced GTP-binding protein Mx-like [Chelonia mydas]	DYN-1, isoform a (dyn-1)	FBpp0305866	shibire	MX dynamin-like GTPase 2	MX dynamin-like GTPase 1	Interferon-induced GTP-binding protein Mx1
502	SMESG000002033.1	SMED30001478	0.349	0.169	0.032	0.559	0.089	8.14	0	0	0	0	0	0.00143487	0.12322	0.772656	3.54e-07	0.419481	0.0245539	0.317535	0.903346	2.91e-06	0.646036	SMESG000002033.1	Interferon-induced GTP-binding protein Mx1	isotig00387	Q9U1M9	Dynamin-B [Dictyostelium discoideum]	XP_003090003.1	hypothetical protein CRE_13811 [Caenorhabditis remanei]	DYN-1, isoform a (dyn-1)	FBpp0073929	shibire	dynamin 3	dynamin 1	Dynamin-B [Dictyostelium discoideum]
503	SMESG000002033.1	SMED30001680	0.349	0.169	0.032	0.559	0.089	8.14	0	0	0	0	0	0.00143487	0.12322	0.772656	3.54e-07	0.419481	0.0245539	0.317535	0.903346	2.91e-06	0.646036	SMESG000002033.1	Interferon-induced GTP-binding protein Mx1	SMEDS2F2_0001943	.	.	.	.	NA	NA	NA	NA	NA	NA
504	SMESG000002045.1	SMED30033846	0.113	0.25	0.205	0.299	0.154	5.96	0	0	0	0	0	0.156182	0.00165274	0.00943856	0.000203737	0.0529552	0.389706	0.0189809	0.0881257	0.000850289	0.17734	SMESG000002045.1	Inositol 2-dehydrogenase	smed007128	O05389	Uncharacterized oxidoreductase YrbE [Bacillus subtilis subsp. subtilis str. 168]	ELT98452.1	hypothetical protein CAPTEDRAFT_159099 [Capitella teleta]	NA	FBpp0077468	NA	dihydrodiol dehydrogenase (dimeric)	dihydrodiol dehydrogenase (dimeric)	Uncharacterized oxidoreductase YrbE [Bacillus subtilis subsp. subtilis str. 168]
505	SMESG000002048.1	SMED30020562	0.026	-0.03	0.074	0.089	0.149	3.95	0	0	0	0	0	0.768614	0.739056	0.402066	0.340751	0.0917238	0.889604	0.868231	0.675607	0.466565	0.255973	SMESG000002048.1	Ribonuclease H1	SMEDS2F2_0000295	O60930	Ribonuclease H1	NP_001039970.2	ribonuclease H1 isoform 2 [Bos taurus]	RNH-1.0, isoform c.	FBpp0089188	ribonuclease H1	ribonuclease H1	ribonuclease H1	Ribonuclease H1
506	SMESG000002053.1	SMED30027220	0.309	0.125	0.16	0.747	0.292	4.13	0	0	0	0	0	0.00888992	0.298831	0.17702	2.21e-10	0.0142601	0.075801	0.532531	0.447806	4.11e-09	0.0722061	SMESG000002053.1	Tectonic-2	SMEDS2F2_0001410	Q2MV58	Tectonic-1	XP_006149390.1	tectonic-1 isoform X1 [Tupaia chinensis]	NA	NA	NA	tectonic family member 1	tectonic family member 1	Tectonic-1
507	SMESG000002055.1	SMED30025617	-0.334	-0.393	0.005	0.534	-0.233	0.81	0	0	0	0	0	0.270109	0.204167	0.985872	0.0612565	0.439892	0.5259	0.427727	0.993641	0.119331	0.663978	SMESG000002055.1	Unknown protein	rc_smed29023	.	.	CAJ00250.1	TPA: pol polyprotein [Schistosoma mansoni]	NA	NA	NA	NA	NA	NA
508	SMESG000002057.1	SMED30004897	0.199	0.308	0.347	0.336	-0.004	3	0	0	0	0	0	0.169075	0.0333396	0.0144836	0.0236507	0.980808	0.408164	0.137873	0.112486	0.0537309	0.991451	SMESG000002057.1	Beta-1,4-galactosyltransferase 4	SMEDS2F2_0003130	A8Y1P7	Beta-1,4-N-acetylgalactosaminyltransferase bre-4	XP_002432687.1	xylosylprotein beta4-galactosyltransferase, putative [Pediculus humanus corporis]	BRE-4 (bre-4)	FBpp0086668	beta4GalNAcTA	UDP-Gal:betaGlcNAc beta 1,4- galactosyltransferase, polypeptide 2	UDP-Gal:betaGlcNAc beta 1,4- galactosyltransferase, polypeptide 1	Beta-1,4-N-acetylgalactosaminyltransferase bre-4
509	SMESG000002058.1	SMED30021815	0.048	-0.009	0.302	0.432	0.052	1.25	0	0	0	0	0	0.822961	0.967713	0.140723	0.0464102	0.813234	0.920406	0.984548	0.396268	0.0946068	0.914117	SMESG000002058.1	Unknown protein	SMEDS2F2_0001825	.	.	.	.	NA	NA	NA	NA	NA	NA
510	SMESG000002059.1	SMED30009664	-0.023	0.012	0.14	0.004	0.045	5.97	0	0	0	0	0	0.714986	0.848858	0.0261227	0.950901	0.479068	0.859965	0.927124	0.156631	0.967157	0.694765	SMESG000002059.1	Macoilin	SMEDS2F2_0000410	Q4V7D3	Macoilin	ESO94855.1	hypothetical protein LOTGIDRAFT_232281 [Lottia gigantea]	MACO-1 (maco-1)	FBpp0303269	NA	transmembrane protein 57	transmembrane protein 57	Macoilin
511	SMESG000002064.1	SMED30024590	-0.005	-0.102	0.015	0.094	-0.041	5.76	0	0	0	0	0	0.940881	0.110853	0.812999	0.145275	0.516429	0.973687	0.296041	0.921687	0.239649	0.724116	SMESG000002064.1	Unknown protein	SMEDS2F2_0002298	.	.	.	.	NA	NA	NA	NA	NA	NA
512	SMESG000002068.1	SMED30032721	-0.782	0.384	-0.854	-0.419	-0.051	-1.54	0	0	0	0	0	0.412779	0.657526	0.370672	0.664576	0.956382	0.657462	0.814854	0.65046	0.759747	0.980539	SMESG000002068.1	Casein kinase I	SMEDS2F2_0000410	P67827	Casein kinase I isoform alpha	GAA29696.1	casein kinase I isoform delta [Clonorchis sinensis]	KIN-19 (kin-19)	FBpp0073513	Casein kinase Ialpha	casein kinase 1, alpha 1	casein kinase 1, alpha 1	Casein kinase I isoform alpha
513	SMESG000002069.1	SMED30026602	0.001	0.07	0.145	0.333	0.126	3.72	0	0	0	0	0	0.99113	0.580921	0.239945	0.00842116	0.314846	0.995836	0.765461	0.524047	0.0222223	0.548382	SMESG000002069.1	Protein Wnt	SMEDS2F2_0000410	Q07E18	Protein Wnt-2	ACJ64868.1	Wnt2-1 [Schmidtea mediterranea]	CWN-2 (cwn-2)	FBpp0087596	Wnt oncogene analog 2	wingless-type MMTV integration site family, member 2B	wingless-type MMTV integration site family, member 2	Protein Wnt-2
514	SMESG000002070.1	SMED30005852	0.028	0.017	0.026	0.277	0.071	5.68	0	0	0	0	0	0.693204	0.817158	0.7153	0.000127377	0.319757	0.846356	0.910469	0.876385	0.000560797	0.553196	SMESG000002070.1	Slc30a-10	SMEDS2F2_0000410	Q2HJ10	Zinc transporter 2	ESP02659.1	hypothetical protein LOTGIDRAFT_180179 [Lottia gigantea]	CDF-2 (cdf-2)	FBpp0292109	Zinc transporter 33D	solute carrier family 30 (zinc transporter), member 3	solute carrier family 30 (zinc transporter), member 2	Zinc transporter 2
515	SMESG000002071.1	SMED30027460	0.224	0.271	0.262	0.37	0.157	10.87	0	0	0	0	0	0.00479489	0.000650368	0.000990111	3.42e-06	0.049025	0.0520095	0.0098654	0.0231695	2.21e-05	0.168364	SMESG000002071.1	Troponin i	rc_smed26748	Q7M3Y3	Troponin I	CDJ10443.1	troponin i [Hymenolepis microstoma]	TNI-4 (tni-4)	FBpp0300557	wings up A	troponin I type 3 (cardiac)	troponin I, cardiac 3	Troponin I
516	SMESG000002072.1	SMED30022934	-0.554	-1.7	0.052	-0.729	-3.315	-1.93	0	0	0	0	0	0.57907	0.148293	0.955397	0.503982	0.0157133	0.777311	0.355497	0.987115	0.62156	0.0771051	SMESG000002072.1	Unknown protein	NA	.	.	.	.	NA	NA	NA	NA	NA	NA
517	SMESG000002073.1	SMED30032082	0.12	0.135	0.111	0.226	0.282	5.88	0	0	0	0	0	0.0643578	0.0379533	0.0868639	0.000639795	1.17e-05	0.235762	0.150392	0.305735	0.00233318	0.00040221	SMESG000002073.1	Signal recognition particle 9 kDa protein	SMEDS2F2_0000411	P49962	Signal recognition particle 9 kDa protein	EKC26510.1	Signal recognition particle 9 kDa protein [Crassostrea gigas]	ZK512.4 (ZK512.4)	FBpp0076467	Signal recognition particle protein 9	signal recognition particle 9kDa	signal recognition particle 9	Signal recognition particle 9 kDa protein
518	SMESG000002074.1	SMED30005066	0.152	0.479	0.079	0.059	-0.048	7.01	0	0	0	0	0	0.0996893	2.05e-07	0.39231	0.525656	0.60311	0.301254	2.12e-05	0.667786	0.640383	0.785623	SMESG000002074.1	Multiple epidermal growth factor-like domains protein 6	SMEDS2F2_0000411	Q80V70	Multiple epidermal growth factor-like domains protein 6	CDJ22699.1	laminin [Echinococcus granulosus]	Y64G10A.7, isoform b (Y64G10A.7)	FBpp0306205	draper	multiple EGF-like-domains 6	multiple EGF-like-domains 6	Multiple epidermal growth factor-like domains protein 6
519	SMESG000002076.1	SMED30026732	0.094	-0.015	0.106	0.114	0.139	7.06	0	0	0	0	0	0.146809	0.812983	0.103206	0.0818574	0.0329482	0.375266	0.908156	0.336935	0.151102	0.128202	SMESG000002076.1	NADH dehydrogenase iron-sulfur protein 8, mitochondrial	SMEDS2F2_0000485	Q8K3J1	NADH dehydrogenase [ubiquinone] iron-sulfur protein 8, mitochondrial	XP_002400836.1	NADH:ubiquinone oxidoreductase, NDUFS8/23 kDa subunit, putative [Ixodes scapularis]	T20H4.5 (T20H4.5)	FBpp0082645	NADH:ubiquinone reductase 23kD subunit precursor	NADH dehydrogenase (ubiquinone) Fe-S protein 8, 23kDa (NADH-coenzyme Q reductase)	NADH dehydrogenase (ubiquinone) Fe-S protein 8	NADH dehydrogenase [ubiquinone] iron-sulfur protein 8, mitochondrial
520	SMESG000002090.1	SMED30000431	-0.023	0.038	-0.006	-0.078	-0.229	5.06	0	0	0	0	0	0.803412	0.685472	0.945224	0.419402	0.0166051	0.909401	0.833757	0.984671	0.545079	0.0800013	SMESG000002090.1	Unknown protein	SMEDS2F2_0000345	P16157	Ankyrin-1	XP_003728154.1	serine/threonine-protein phosphatase 6 regulatory ankyrin repeat subunit A-like [Strongylocentrotus purpuratus]	UNC-44, isoform a (unc-44)	FBpp0088240	Ankyrin	ankyrin 1, erythrocytic	ankyrin 1, erythroid	Ankyrin-1
521	SMESG000002090.1	SMED30001716	-0.023	0.038	-0.006	-0.078	-0.229	5.06	0	0	0	0	0	0.803412	0.685472	0.945224	0.419402	0.0166051	0.909401	0.833757	0.984671	0.545079	0.0800013	SMESG000002090.1	Unknown protein	NA	P57078	Receptor-interacting serine/threonine-protein kinase 4	EJY57493.1	AAEL017480-PA, partial [Aedes aegypti]	TRP-4 (trp-4)	FBpp0088240	Ankyrin	receptor-interacting serine-threonine kinase 4	receptor-interacting serine-threonine kinase 4	Receptor-interacting serine/threonine-protein kinase 4
522	SMESG000002090.1	SMED30003477	-0.023	0.038	-0.006	-0.078	-0.229	5.06	0	0	0	0	0	0.803412	0.685472	0.945224	0.419402	0.0166051	0.909401	0.833757	0.984671	0.545079	0.0800013	SMESG000002090.1	Unknown protein	NA	B2RXR6	Serine/threonine-protein phosphatase 6 regulatory ankyrin repeat subunit B	EJY57493.1	AAEL017480-PA, partial [Aedes aegypti]	TRP-4 (trp-4)	FBpp0078709	no mechanoreceptor potential C	ankyrin repeat domain 44	ankyrin repeat domain 44	Serine/threonine-protein phosphatase 6 regulatory ankyrin repeat subunit B
523	SMESG000002090.1	SMED30003492	-0.023	0.038	-0.006	-0.078	-0.229	5.06	0	0	0	0	0	0.803412	0.685472	0.945224	0.419402	0.0166051	0.909401	0.833757	0.984671	0.545079	0.0800013	SMESG000002090.1	Unknown protein	SMEDS2F2_0000718	G5E8K5	Ankyrin-3	XP_785013.3	serine/threonine-protein phosphatase 6 regulatory ankyrin repeat subunit A-like, partial [Strongylocentrotus purpuratus]	UNC-44, isoform a (unc-44)	FBpp0306187	Ankyrin 2	ankyrin repeat domain 2 (stretch responsive muscle)	ankyrin 2, brain	Ankyrin-3
524	SMESG000002090.1	SMED30009892	-0.023	0.038	-0.006	-0.078	-0.229	5.06	0	0	0	0	0	0.803412	0.685472	0.945224	0.419402	0.0166051	0.909401	0.833757	0.984671	0.545079	0.0800013	SMESG000002090.1	Unknown protein	NA	P16157	Ankyrin-1	XP_001649474.1	ankyrin 2,3/unc44 [Aedes aegypti]	UNC-44, isoform a (unc-44)	FBpp0306187	Ankyrin 2	ankyrin 1, erythrocytic	ankyrin 1, erythroid	Ankyrin-1
525	SMESG000002090.1	SMED30011176	-0.023	0.038	-0.006	-0.078	-0.229	5.06	0	0	0	0	0	0.803412	0.685472	0.945224	0.419402	0.0166051	0.909401	0.833757	0.984671	0.545079	0.0800013	SMESG000002090.1	Unknown protein	NA	P16157	Ankyrin-1	EJY57493.1	AAEL017480-PA, partial [Aedes aegypti]	UNC-44, isoform a (unc-44)	FBpp0306187	Ankyrin 2	ankyrin 1, erythrocytic	ankyrin 1, erythroid	Ankyrin-1
526	SMESG000002091.1	SMED30000431	0.108	0.145	0.265	0.322	0.077	3.73	0	0	0	0	0	0.447519	0.307282	0.0580372	0.0251654	0.590433	0.684816	0.541843	0.244209	0.0565815	0.776734	SMESG000002091.1	Unknown protein	SMEDS2F2_0000345	P16157	Ankyrin-1	XP_003728154.1	serine/threonine-protein phosphatase 6 regulatory ankyrin repeat subunit A-like [Strongylocentrotus purpuratus]	UNC-44, isoform a (unc-44)	FBpp0088240	Ankyrin	ankyrin 1, erythrocytic	ankyrin 1, erythroid	Ankyrin-1
527	SMESG000002091.1	SMED30004190	0.108	0.145	0.265	0.322	0.077	3.73	0	0	0	0	0	0.447519	0.307282	0.0580372	0.0251654	0.590433	0.684816	0.541843	0.244209	0.0565815	0.776734	SMESG000002091.1	Unknown protein	SMEDS2F2_0000345	B0G124	Ankyrin repeat-containing protein DDB_G0279043 [Dictyostelium discoideum]	NP_048355.2	hypothetical protein [Paramecium bursaria Chlorella virus 1]	C46H3.3 (C46H3.3)	FBpp0084264	tankyrase	ankyrin 2, neuronal	RIKEN cDNA 4931423N10 gene	Ankyrin repeat-containing protein DDB_G0279043 [Dictyostelium discoideum]
528	SMESG000002091.1	SMED30017415	0.108	0.145	0.265	0.322	0.077	3.73	0	0	0	0	0	0.447519	0.307282	0.0580372	0.0251654	0.590433	0.684816	0.541843	0.244209	0.0565815	0.776734	SMESG000002091.1	Unknown protein	SMEDS2F2_0000345	Q9SS90	E3 ubiquitin-protein ligase RGLG1	XP_006119268.1	E3 ubiquitin-protein ligase MIB2 [Pelodiscus sinensis]	F42G2.5 (F42G2.5)	FBpp0289929	NA	baculoviral IAP repeat containing 7	mindbomb homolog 2 (Drosophila)	E3 ubiquitin-protein ligase RGLG1
529	SMESG000002091.1	SMED30026868	0.108	0.145	0.265	0.322	0.077	3.73	0	0	0	0	0	0.447519	0.307282	0.0580372	0.0251654	0.590433	0.684816	0.541843	0.244209	0.0565815	0.776734	SMESG000002091.1	Unknown protein	SMEDS2F2_0000345	B0G124	Ankyrin repeat-containing protein DDB_G0279043 [Dictyostelium discoideum]	XP_001321937.1	ankyrin repeat protein [Trichomonas vaginalis G3]	KDIN-1, isoform a (kdin-1)	FBpp0305718	NA	ankyrin repeat and death domain containing 1A	RIKEN cDNA 4931423N10 gene	Ankyrin repeat-containing protein DDB_G0279043 [Dictyostelium discoideum]
530	SMESG000002106.1	SMED30000431	0.125	0.211	0.135	0.351	0.033	5.43	0	0	0	0	0	0.14668	0.0141098	0.114384	5.3e-05	0.708333	0.375152	0.0795406	0.356313	0.000257935	0.848848	SMESG000002106.1	Unknown protein	SMEDS2F2_0000345	P16157	Ankyrin-1	XP_003728154.1	serine/threonine-protein phosphatase 6 regulatory ankyrin repeat subunit A-like [Strongylocentrotus purpuratus]	UNC-44, isoform a (unc-44)	FBpp0088240	Ankyrin	ankyrin 1, erythrocytic	ankyrin 1, erythroid	Ankyrin-1
531	SMESG000002106.1	SMED30001716	0.125	0.211	0.135	0.351	0.033	5.43	0	0	0	0	0	0.14668	0.0141098	0.114384	5.3e-05	0.708333	0.375152	0.0795406	0.356313	0.000257935	0.848848	SMESG000002106.1	Unknown protein	NA	P57078	Receptor-interacting serine/threonine-protein kinase 4	EJY57493.1	AAEL017480-PA, partial [Aedes aegypti]	TRP-4 (trp-4)	FBpp0088240	Ankyrin	receptor-interacting serine-threonine kinase 4	receptor-interacting serine-threonine kinase 4	Receptor-interacting serine/threonine-protein kinase 4
532	SMESG000002106.1	SMED30004190	0.125	0.211	0.135	0.351	0.033	5.43	0	0	0	0	0	0.14668	0.0141098	0.114384	5.3e-05	0.708333	0.375152	0.0795406	0.356313	0.000257935	0.848848	SMESG000002106.1	Unknown protein	SMEDS2F2_0000345	B0G124	Ankyrin repeat-containing protein DDB_G0279043 [Dictyostelium discoideum]	NP_048355.2	hypothetical protein [Paramecium bursaria Chlorella virus 1]	C46H3.3 (C46H3.3)	FBpp0084264	tankyrase	ankyrin 2, neuronal	RIKEN cDNA 4931423N10 gene	Ankyrin repeat-containing protein DDB_G0279043 [Dictyostelium discoideum]
533	SMESG000002106.1	SMED30009892	0.125	0.211	0.135	0.351	0.033	5.43	0	0	0	0	0	0.14668	0.0141098	0.114384	5.3e-05	0.708333	0.375152	0.0795406	0.356313	0.000257935	0.848848	SMESG000002106.1	Unknown protein	NA	P16157	Ankyrin-1	XP_001649474.1	ankyrin 2,3/unc44 [Aedes aegypti]	UNC-44, isoform a (unc-44)	FBpp0306187	Ankyrin 2	ankyrin 1, erythrocytic	ankyrin 1, erythroid	Ankyrin-1
534	SMESG000002106.1	SMED30017415	0.125	0.211	0.135	0.351	0.033	5.43	0	0	0	0	0	0.14668	0.0141098	0.114384	5.3e-05	0.708333	0.375152	0.0795406	0.356313	0.000257935	0.848848	SMESG000002106.1	Unknown protein	SMEDS2F2_0000345	Q9SS90	E3 ubiquitin-protein ligase RGLG1	XP_006119268.1	E3 ubiquitin-protein ligase MIB2 [Pelodiscus sinensis]	F42G2.5 (F42G2.5)	FBpp0289929	NA	baculoviral IAP repeat containing 7	mindbomb homolog 2 (Drosophila)	E3 ubiquitin-protein ligase RGLG1
535	SMESG000002106.1	SMED30026868	0.125	0.211	0.135	0.351	0.033	5.43	0	0	0	0	0	0.14668	0.0141098	0.114384	5.3e-05	0.708333	0.375152	0.0795406	0.356313	0.000257935	0.848848	SMESG000002106.1	Unknown protein	SMEDS2F2_0000345	B0G124	Ankyrin repeat-containing protein DDB_G0279043 [Dictyostelium discoideum]	XP_001321937.1	ankyrin repeat protein [Trichomonas vaginalis G3]	KDIN-1, isoform a (kdin-1)	FBpp0305718	NA	ankyrin repeat and death domain containing 1A	RIKEN cDNA 4931423N10 gene	Ankyrin repeat-containing protein DDB_G0279043 [Dictyostelium discoideum]
536	SMESG000002107.1	SMED30004923	0.35	0.291	0.198	0.529	0.292	6.43	0	0	0	0	0	0.000164647	0.00180504	0.0330763	1.5e-08	0.00170603	0.00594355	0.0201665	0.179005	1.76e-07	0.0156501	SMESG000002107.1	Cysteine--tRNA ligase, cytoplasmic	SMEDS2F2_0000345	Q5F408	Cysteine--tRNA ligase, cytoplasmic	ETN61399.1	cysteinyl-tRNA synthetase [Anopheles darlingi]	CARS-1, isoform a (cars-1)	FBpp0086373	Cysteinyl-tRNA synthetase	cysteinyl-tRNA synthetase	cysteinyl-tRNA synthetase	Cysteine--tRNA ligase, cytoplasmic
537	SMESG000002124.1	SMED30007972	0.301	0.229	0.177	0.407	0.11	6.71	0	0	0	0	0	0.0101801	0.0511704	0.131101	0.000547367	0.351188	0.0824517	0.182046	0.380524	0.00203494	0.583851	SMESG000002124.1	Interferon-induced GTP-binding protein Mx1	SMEDS2F2_0000346	.	.	.	.	NA	NA	NA	NA	NA	NA
538	SMESG000002124.1	SMED30014649	0.301	0.229	0.177	0.407	0.11	6.71	0	0	0	0	0	0.0101801	0.0511704	0.131101	0.000547367	0.351188	0.0824517	0.182046	0.380524	0.00203494	0.583851	SMESG000002124.1	Interferon-induced GTP-binding protein Mx1	SMEDS2F2_0000346	.	.	.	.	NA	NA	NA	NA	NA	NA
539	SMESG000002124.1	SMED30030103	0.301	0.229	0.177	0.407	0.11	6.71	0	0	0	0	0	0.0101801	0.0511704	0.131101	0.000547367	0.351188	0.0824517	0.182046	0.380524	0.00203494	0.583851	SMESG000002124.1	Interferon-induced GTP-binding protein Mx1	Rcontig04924	.	.	.	.	NA	NA	NA	NA	NA	NA
540	SMESG000002127.1	SMED30025823	0.104	0.129	0.139	0.229	-0.056	5.19	0	0	0	0	0	0.251714	0.156873	0.125128	0.013233	0.545455	0.505616	0.367781	0.372306	0.0329213	0.746213	SMESG000002127.1	Centrosomal protein of 76 kDa	smed009973	Q5RCP7	Centrosomal protein of 76 kDa	AFB74716.1	CEP76, partial [Schmidtea mediterranea]	NA	NA	NA	centrosomal protein 76kDa	centrosomal protein 76	Centrosomal protein of 76 kDa
541	SMESG000002128.1	SMED30011739	-0.34	-0.251	0.389	-0.011	0.165	-1.5	0	0	0	0	0	0.672797	0.756536	0.588338	0.989877	0.826791	0.835848	0.879698	0.803154	0.993621	0.920912	SMESG000002128.1	Unknown protein	NA	.	.	XP_001626803.1	predicted protein [Nematostella vectensis]	NA	NA	NA	signal peptide, CUB domain, EGF-like 3	signal peptide, CUB domain, EGF-like 3	NA
542	SMESG000002129.1	SMED30009521	0.206	0.179	-0.112	0.528	0.145	4.58	0	0	0	0	0	0.102655	0.157759	0.380501	3.11e-05	0.253052	0.306259	0.368788	0.660493	0.000159876	0.484332	SMESG000002129.1	Unknown protein	smed005944	Q6R2W3	SCAN domain-containing protein 3	XP_005455302.1	zinc finger BED domain-containing protein 5-like [Oreochromis niloticus]	NA	NA	NA	zinc finger, BED-type containing 9	zinc finger, MYM-type 6	SCAN domain-containing protein 3
543	SMESG000002137.1	SMED30001498	-1.82	1.935	0.933	0.305	1.267	-0.85	0	1	0	0	0	0.0498317	0.000873846	0.143091	0.677732	0.0411654	0.205071	0.0121559	0.399538	0.770201	0.149538	SMESG000002137.1	Unknown protein	SMEDS2F2_0000439	.	.	.	.	NA	NA	NA	NA	NA	NA
544	SMESG000002138.1	SMED30030201	-0.134	-0.409	0.05	0.151	0.073	1.33	0	0	0	0	0	0.536169	0.0763826	0.809916	0.495436	0.730106	0.749769	0.232682	0.920427	0.614388	0.863872	SMESG000002138.1	Unknown protein	smed004097	.	.	.	.	NA	NA	NA	NA	NA	NA
545	SMESG000002145.1	SMED30019837	0.105	0.259	0.098	0.256	0.094	4.55	0	0	0	0	0	0.33388	0.0164184	0.363208	0.0201895	0.390277	0.587486	0.0871821	0.645512	0.0470294	0.620026	SMESG000002145.1	Receptor-type tyrosine-protein phosphatase-like N	SMEDS2F2_0000389	P56722	Receptor-type tyrosine-protein phosphatase-like N	XP_003142242.1	protein-tyrosine-phosphatase [Loa loa]	IDA-1 (ida-1)	FBpp0290630	IA-2 ortholog	protein tyrosine phosphatase, receptor type, N	protein tyrosine phosphatase, receptor type, N	Receptor-type tyrosine-protein phosphatase-like N
546	SMESG000002146.1	SMED30034775	0.108	0.127	0.015	0.079	0.021	6.43	0	0	0	0	0	0.0856354	0.0449623	0.80632	0.220011	0.743146	0.275453	0.167752	0.918509	0.333505	0.872474	SMESG000002146.1	Ras-associated and pleckstrin homology domains-containing protein 1	SMEDS2F2_0000390	Q5ICW4	Growth factor receptor-bound protein 14	CDJ09250.1	Ras associated and pleckstrin y [Hymenolepis microstoma]	MIG-10, isoform c.	FBpp0292964	pico	Ras association (RalGDS/AF-6) and pleckstrin homology domains 1	Ras association (RalGDS/AF-6) and pleckstrin homology domains 1	Growth factor receptor-bound protein 14
547	SMESG000002152.1	SMED30003242	-0.397	-0.37	-0.274	-0.546	-0.116	3.78	0	0	0	0	0	0.000184138	0.000560862	0.00843459	1.49e-06	0.26435	0.0063442	0.00888681	0.0827539	1.04e-05	0.496107	SMESG000002152.1	WD repeat-containing protein 3	SMEDS2F2_0000390	Q8BHB4	WD repeat-containing protein 3 [Mus musculus]	AHY82403.1	WD repeat-containing protein 3, partial [Schmidtea mediterranea]	F13H8.2 (F13H8.2)	FBpp0082995	NA	WD repeat domain 3	WD repeat domain 3	WD repeat-containing protein 3 [Mus musculus]
548	SMESG000002154.1	SMED30007755	0.195	0.273	0.199	0.37	0.166	7.23	0	0	0	0	0	0.00413026	6e-05	0.00345048	6.72e-08	0.0147706	0.0472204	0.00185464	0.0509914	6.6e-07	0.0738051	SMESG000002154.1	LIM and SH3 domain protein 1	AAA.454ESTABI.13	Q99MZ8	LIM and SH3 domain protein 1	XP_002156849.1	LIM and SH3 domain protein 1-like [Hydra vulgaris]	F42H10.3, isoform a (F42H10.3)	FBpp0297282	Lasp	LIM and SH3 protein 1	LIM and SH3 protein 1	LIM and SH3 domain protein 1
549	SMESG000002155.1	SMED30002359	-0.042	0.165	0.017	-0.062	-0.067	1.56	0	0	0	0	0	0.847613	0.447329	0.936535	0.789101	0.764751	0.933583	0.666941	0.981663	0.85478	0.884736	SMESG000002155.1	Kv channel-interacting protein 2	SMEDS2F2_0000390	Q9JJ57	Kv channel-interacting protein 1	XP_008280630.1	Kv channel-interacting protein 2 isoform X2 [Stegastes partitus]	NCS-7 (ncs-7)	FBpp0308302	NA	Kv channel interacting protein 2	Kv channel-interacting protein 1	Kv channel-interacting protein 1
550	SMESG000002157.1	SMED30034592	-0.153	-0.257	0.15	-0.284	-0.617	3.13	0	0	0	0	-1	0.213217	0.0417985	0.202501	0.0309167	2.86e-06	0.463413	0.160081	0.477994	0.067234	0.000132895	SMESG000002157.1	Slit-2	SMEDS2F2_0002730	Q50LG9	Leucine-rich repeat-containing protein 24	AFJ24869.1	slit-2 [Schmidtea mediterranea]	SLT-1 (slt-1)	FBpp0303574	slit	leucine rich repeat containing 24	slit homolog 2 (Drosophila)	Leucine-rich repeat-containing protein 24
551	SMESG000002159.1	SMED30030683	-0.063	0.125	-0.005	-0.02	0.155	1.8	0	0	0	0	0	0.751888	0.525686	0.979983	0.924606	0.427873	0.879686	0.725595	0.99164	0.952603	0.653611	SMESG000002159.1	Unknown protein	SMEDS2F2_0001770	.	.	.	.	NA	NA	NA	NA	NA	NA
552	SMESG000002162.1	SMED30018210	-0.25	-0.336	-0.046	-0.411	0.182	3.53	0	0	0	0	0	0.0776182	0.0197245	0.742563	0.00574691	0.188022	0.261393	0.0979775	0.888617	0.0160013	0.406502	SMESG000002162.1	Unknown protein	SMEDS2F2_0001652	.	.	XP_005104400.1	kinetochore-associated protein 1-like [Aplysia californica]	NA	NA	NA	NA	NA	NA
553	SMESG000002168.1	SMED30022632	-0.023	-0.175	-0.041	-0.019	-0.13	2.27	0	0	0	0	0	0.903568	0.370682	0.828405	0.922503	0.503831	0.959161	0.603634	0.929056	0.951058	0.714682	SMESG000002168.1	Coiled-coil domain-containing protein	SMEDS2F2_0000174	Q2KI19	G patch domain-containing protein 11	EFN80832.1	Coiled-coil domain-containing protein 75 [Harpegnathos saltator]	T04H1.5 (T04H1.5)	FBpp0308784	NA	G patch domain containing 11	G patch domain containing 11	G patch domain-containing protein 11
554	SMESG000002170.1	SMED30031782	-0.414	-0.596	-0.435	-1.009	0.012	2.17	0	0	0	-1	0	0.040662	0.00420866	0.0309728	7.37e-06	0.949123	0.182825	0.0355371	0.172524	4.44e-05	0.97668	SMESG000002170.1	Unknown protein	smed015404	.	.	.	.	NA	NA	NA	NA	NA	NA
555	SMESG000002176.1	SMED30011587	0.401	0.119	0.101	0.935	0.368	5.15	0	0	0	0	0	0.00261233	0.374987	0.449677	2.21e-12	0.00582659	0.0356666	0.606654	0.708092	7.12e-11	0.0380408	SMESG000002176.1	Unknown protein	SMEDS2F2_0000174	Q84TF5	RING-H2 zinc finger protein RHA4a [Arabidopsis thaliana]	XP_311414.4	AGAP010697-PA [Anopheles gambiae str. PEST]	NA	FBpp0078401	NA	PHD and ring finger domains 1	PHD and ring finger domains 1	RING-H2 zinc finger protein RHA4a [Arabidopsis thaliana]
556	SMESG000002177.1	SMED30034679	-0.847	-0.352	-0.632	-0.847	-0.267	-1.05	0	0	0	0	0	0.141378	0.516558	0.251764	0.170894	0.616937	0.367942	0.718573	0.537127	0.272872	0.791815	SMESG000002177.1	Cleavage and polyadenylation specificity factor subunit 3	SMEDS2F2_0000174	Q9UKF6	Cleavage and polyadenylation specificity factor subunit 3	AAX27764.2	SJCHGC03746 protein [Schistosoma japonicum]	CPSF-3 (cpsf-3)	FBpp0083105	Cleavage and polyadenylation specificity factor 73	cleavage and polyadenylation specific factor 3, 73kDa	cleavage and polyadenylation specificity factor 3	Cleavage and polyadenylation specificity factor subunit 3
557	SMESG000002187.1	SMED30025023	0.234	0.187	0.506	0.58	0.111	0.93	0	0	0	0	0	0.392901	0.50328	0.0530705	0.034727	0.692584	0.640473	0.708417	0.232272	0.0743649	0.838344	SMESG000002187.1	Unknown protein	AAA.454ESTABI.79	Q9D6J3	Coiled-coil domain-containing protein 94	EUB58055.1	Coiled-coil domain-containing protein 94 [Echinococcus granulosus]	F37C12.1 (F37C12.1)	FBpp0086387	NA	coiled-coil domain containing 94	coiled-coil domain containing 94	Coiled-coil domain-containing protein 94 [Mus musculus]
558	SMESG000002187.1	SMED30032144	0.234	0.187	0.506	0.58	0.111	0.93	0	0	0	0	0	0.392901	0.50328	0.0530705	0.034727	0.692584	0.640473	0.708417	0.232272	0.0743649	0.838344	SMESG000002187.1	Unknown protein	SMEDS2F2_0003768	.	.	.	.	NA	NA	NA	NA	NA	NA
559	SMESG000002190.1	SMED30025023	0.123	0.157	0.008	0.064	0.082	3.53	0	0	0	0	0	0.349427	0.234604	0.950446	0.642858	0.539657	0.602883	0.461627	0.985436	0.740923	0.742215	SMESG000002190.1	Unknown protein	AAA.454ESTABI.79	Q9D6J3	Coiled-coil domain-containing protein 94	EUB58055.1	Coiled-coil domain-containing protein 94 [Echinococcus granulosus]	F37C12.1 (F37C12.1)	FBpp0086387	NA	coiled-coil domain containing 94	coiled-coil domain containing 94	Coiled-coil domain-containing protein 94 [Mus musculus]
560	SMESG000002190.1	SMED30032144	0.123	0.157	0.008	0.064	0.082	3.53	0	0	0	0	0	0.349427	0.234604	0.950446	0.642858	0.539657	0.602883	0.461627	0.985436	0.740923	0.742215	SMESG000002190.1	Unknown protein	SMEDS2F2_0003768	.	.	.	.	NA	NA	NA	NA	NA	NA
561	SMESG000002192.1	SMED30017459	0.127	0.101	0.138	0.293	0.111	5.88	0	0	0	0	0	0.0909373	0.179604	0.0654631	0.000114925	0.14086	0.285633	0.397682	0.261275	0.000511678	0.338263	SMESG000002192.1	RanBP-type and C3HC4-type zinc finger-containing protein 1	SMEDS2F2_0000173	E6ZIJ1	RanBP-type and C3HC4-type zinc finger-containing protein 1	ACN58593.1	RanBP-type and C3HC4-type zinc finger-containing protein 1 [Salmo salar]	NA	FBpp0303662	NA	RanBP-type and C3HC4-type zinc finger containing 1	RanBP-type and C3HC4-type zinc finger containing 1	RanBP-type and C3HC4-type zinc finger-containing protein 1
562	SMESG000002195.1	SMED30018162	-0.043	-0.303	-0.238	-0.781	0.275	-1.33	0	0	0	0	0	0.95268	0.689832	0.746514	0.35693	0.694283	0.978096	0.836612	0.890826	0.483283	0.839543	SMESG000002195.1	cysteinyl leukotriene receptor 2-like	NA	.	.	EKC26244.1	Somatostatin receptor type 4 [Crassostrea gigas]	NA	NA	NA	NA	NA	NA
563	SMESG000002199.1	SMED30008078	-0.253	-0.07	-0.184	-0.072	-0.057	5.14	0	0	0	0	0	0.00126938	0.365714	0.0176209	0.369048	0.460512	0.0227432	0.599342	0.125607	0.495839	0.681001	SMESG000002199.1	Interferon-induced GTP-binding protein Mx1	smed010806	Q9N0Y2	Interferon-induced GTP-binding protein Mx2	XP_006745623.1	interferon-induced GTP-binding protein Mx2-like [Leptonychotes weddellii]	EAT-3 (eat-3)	FBpp0077424	Dynamin related protein 1	MX dynamin-like GTPase 1	MX dynamin-like GTPase 1	Interferon-induced GTP-binding protein Mx2
564	SMESG000002199.1	SMED30033039	-0.253	-0.07	-0.184	-0.072	-0.057	5.14	0	0	0	0	0	0.00126938	0.365714	0.0176209	0.369048	0.460512	0.0227432	0.599342	0.125607	0.495839	0.681001	SMESG000002199.1	Interferon-induced GTP-binding protein Mx1	smed010806	.	.	.	.	NA	NA	NA	NA	NA	NA
565	SMESG000002211.1	SMED30013661	0.142	-0.099	-0.105	0.144	0.006	1.84	0	0	0	0	0	0.387315	0.572073	0.536985	0.413065	0.973097	0.636545	0.758803	0.772525	0.539287	0.987433	SMESG000002211.1	Interferon-induced GTP-binding protein Mx	SMEDS2F2_0001162	Q6PW23	Interferon-induced GTP-binding protein Mx	CDQ91101.1	unnamed protein product [Oncorhynchus mykiss]	DYN-1, isoform a (dyn-1)	FBpp0305866	shibire	MX dynamin-like GTPase 2	MX dynamin-like GTPase 2	Interferon-induced GTP-binding protein Mx2
566	SMESG000002213.1	SMED30000316	-0.075	-0.255	-0.189	-0.273	-0.52	1.9	0	0	0	0	0	0.658511	0.152385	0.270634	0.144087	0.00479044	0.828169	0.361598	0.557642	0.237954	0.0329329	SMESG000002213.1	Unknown protein	SMEDS2F2_0001162	Q91192	Interferon-induced GTP-binding protein Mx	CDQ91101.1	unnamed protein product [Oncorhynchus mykiss]	DYN-1, isoform a (dyn-1)	FBpp0073929	shibire	MX dynamin-like GTPase 2	MX dynamin-like GTPase 1	Interferon-induced GTP-binding protein Mx1
567	SMESG000002213.1	SMED30013661	-0.075	-0.255	-0.189	-0.273	-0.52	1.9	0	0	0	0	0	0.658511	0.152385	0.270634	0.144087	0.00479044	0.828169	0.361598	0.557642	0.237954	0.0329329	SMESG000002213.1	Unknown protein	SMEDS2F2_0001162	Q6PW23	Interferon-induced GTP-binding protein Mx	CDQ91101.1	unnamed protein product [Oncorhynchus mykiss]	DYN-1, isoform a (dyn-1)	FBpp0305866	shibire	MX dynamin-like GTPase 2	MX dynamin-like GTPase 2	Interferon-induced GTP-binding protein Mx2
568	SMESG000002213.1	SMED30027887	-0.075	-0.255	-0.189	-0.273	-0.52	1.9	0	0	0	0	0	0.658511	0.152385	0.270634	0.144087	0.00479044	0.828169	0.361598	0.557642	0.237954	0.0329329	SMESG000002213.1	Unknown protein	SMEDS2F2_0001162	Q91192	Interferon-induced GTP-binding protein Mx	XP_007064533.1	interferon-induced GTP-binding protein Mx-like [Chelonia mydas]	DYN-1, isoform a (dyn-1)	FBpp0305866	shibire	MX dynamin-like GTPase 2	MX dynamin-like GTPase 1	Interferon-induced GTP-binding protein Mx1
569	SMESG000002216.1	SMED30000316	-0.114	-0.372	-0.109	-0.21	-0.455	4.41	0	0	0	0	0	0.272429	0.000481819	0.292046	0.0509283	2.17e-05	0.527644	0.00799928	0.579623	0.102022	0.000634695	SMESG000002216.1	Interferon-induced GTP-binding protein Mx1	SMEDS2F2_0001162	Q91192	Interferon-induced GTP-binding protein Mx	CDQ91101.1	unnamed protein product [Oncorhynchus mykiss]	DYN-1, isoform a (dyn-1)	FBpp0073929	shibire	MX dynamin-like GTPase 2	MX dynamin-like GTPase 1	Interferon-induced GTP-binding protein Mx1
570	SMESG000002217.1	SMED30000316	-0.025	-0.048	-0.096	0.272	0.034	2.63	0	0	0	0	0	0.875619	0.770357	0.556313	0.0979304	0.835866	0.947989	0.887793	0.784361	0.174484	0.926438	SMESG000002217.1	Unknown protein	SMEDS2F2_0001162	Q91192	Interferon-induced GTP-binding protein Mx	CDQ91101.1	unnamed protein product [Oncorhynchus mykiss]	DYN-1, isoform a (dyn-1)	FBpp0073929	shibire	MX dynamin-like GTPase 2	MX dynamin-like GTPase 1	Interferon-induced GTP-binding protein Mx1
571	SMESG000002217.1	SMED30022257	-0.025	-0.048	-0.096	0.272	0.034	2.63	0	0	0	0	0	0.875619	0.770357	0.556313	0.0979304	0.835866	0.947989	0.887793	0.784361	0.174484	0.926438	SMESG000002217.1	Unknown protein	NA	Q96DM1	PiggyBac transposable element-derived protein 4	EYB90668.1	hypothetical protein Y032_0216g2375 [Ancylostoma ceylanicum]	NA	NA	NA	piggyBac transposable element derived 4	NA	PiggyBac transposable element-derived protein 4 [Homo sapiens]
572	SMESG000002219.1	SMED30000316	-0.3	-0.507	-0.369	-0.816	-0.783	2.17	0	0	0	0	-1	0.0411071	0.00102601	0.0122494	1.67e-06	1.06e-06	0.183899	0.0136904	0.101477	1.16e-05	6.03e-05	SMESG000002219.1	Interferon-induced GTP-binding protein Mx1	SMEDS2F2_0001162	Q91192	Interferon-induced GTP-binding protein Mx	CDQ91101.1	unnamed protein product [Oncorhynchus mykiss]	DYN-1, isoform a (dyn-1)	FBpp0073929	shibire	MX dynamin-like GTPase 2	MX dynamin-like GTPase 1	Interferon-induced GTP-binding protein Mx1
573	SMESG000002219.1	SMED30013661	-0.3	-0.507	-0.369	-0.816	-0.783	2.17	0	0	0	0	-1	0.0411071	0.00102601	0.0122494	1.67e-06	1.06e-06	0.183899	0.0136904	0.101477	1.16e-05	6.03e-05	SMESG000002219.1	Interferon-induced GTP-binding protein Mx1	SMEDS2F2_0001162	Q6PW23	Interferon-induced GTP-binding protein Mx	CDQ91101.1	unnamed protein product [Oncorhynchus mykiss]	DYN-1, isoform a (dyn-1)	FBpp0305866	shibire	MX dynamin-like GTPase 2	MX dynamin-like GTPase 2	Interferon-induced GTP-binding protein Mx2
574	SMESG000002221.1	SMED30000316	-0.096	0.175	0.013	-0.224	-0.577	0.8	0	0	0	0	0	0.720749	0.502344	0.960838	0.440753	0.0472953	0.863823	0.707717	0.987742	0.564939	0.16419	SMESG000002221.1	Unknown protein	SMEDS2F2_0001162	Q91192	Interferon-induced GTP-binding protein Mx	CDQ91101.1	unnamed protein product [Oncorhynchus mykiss]	DYN-1, isoform a (dyn-1)	FBpp0073929	shibire	MX dynamin-like GTPase 2	MX dynamin-like GTPase 1	Interferon-induced GTP-binding protein Mx1
575	SMESG000002221.1	SMED30013661	-0.096	0.175	0.013	-0.224	-0.577	0.8	0	0	0	0	0	0.720749	0.502344	0.960838	0.440753	0.0472953	0.863823	0.707717	0.987742	0.564939	0.16419	SMESG000002221.1	Unknown protein	SMEDS2F2_0001162	Q6PW23	Interferon-induced GTP-binding protein Mx	CDQ91101.1	unnamed protein product [Oncorhynchus mykiss]	DYN-1, isoform a (dyn-1)	FBpp0305866	shibire	MX dynamin-like GTPase 2	MX dynamin-like GTPase 2	Interferon-induced GTP-binding protein Mx2
576	SMESG000002221.1	SMED30027887	-0.096	0.175	0.013	-0.224	-0.577	0.8	0	0	0	0	0	0.720749	0.502344	0.960838	0.440753	0.0472953	0.863823	0.707717	0.987742	0.564939	0.16419	SMESG000002221.1	Unknown protein	SMEDS2F2_0001162	Q91192	Interferon-induced GTP-binding protein Mx	XP_007064533.1	interferon-induced GTP-binding protein Mx-like [Chelonia mydas]	DYN-1, isoform a (dyn-1)	FBpp0305866	shibire	MX dynamin-like GTPase 2	MX dynamin-like GTPase 1	Interferon-induced GTP-binding protein Mx1
577	SMESG000002226.1	SMED30033335	0.08	0.214	0.094	0.351	0.173	4.3	0	0	0	0	0	0.472839	0.0540167	0.39841	0.00180918	0.119169	0.704798	0.188038	0.672656	0.00584899	0.30361	SMESG000002226.1	Unknown protein	SMEDS2F2_0001136	.	.	.	.	NA	NA	NA	NA	NA	NA
578	SMESG000002230.1	SMED30006812	-3.54	0.43	-0.174	-0.468	-0.024	-1.72	0	0	0	0	0	0.0119684	0.666232	0.864597	0.674369	0.979941	0.0908549	0.820297	0.94782	0.767783	0.991114	SMESG000002230.1	Unknown protein	NA	.	.	.	.	NA	NA	NA	NA	NA	NA
579	SMESG000002232.1	SMED30012661	-0.001	0.049	0.135	-0.159	-0.005	3.11	0	0	0	0	0	0.99234	0.706016	0.286396	0.253326	0.966909	0.996462	0.847162	0.575166	0.370577	0.984914	SMESG000002232.1	Ski oncogene	isotig05645	.	.	.	.	NA	NA	NA	NA	NA	NA
580	SMESG000002236.1	SMED30010357	0.21	-0.293	0.051	-0.2	-1.409	-1.16	0	0	0	0	0	0.726453	0.654277	0.932715	0.766462	0.0650467	0.867119	0.812489	0.980686	0.838172	0.203234	SMESG000002236.1	Unknown protein	NA	.	.	.	.	NA	NA	NA	NA	NA	NA
581	SMESG000002239.1	SMED30014788	-0.199	-0.188	-0.369	-0.411	-0.384	1.25	0	0	0	0	0	0.504624	0.532603	0.221268	0.194531	0.208733	0.72913	0.72987	0.501296	0.303366	0.433556	SMESG000002239.1	Unknown protein	rc_smed019088	.	.	.	.	NA	NA	NA	NA	NA	NA
582	SMESG000002239.1	SMED30029118	-0.199	-0.188	-0.369	-0.411	-0.384	1.25	0	0	0	0	0	0.504624	0.532603	0.221268	0.194531	0.208733	0.72913	0.72987	0.501296	0.303366	0.433556	SMESG000002239.1	Unknown protein	smed021882	.	.	.	.	NA	NA	NA	NA	NA	NA
583	SMESG000002261.1	SMED30001237	-0.033	0.772	0.61	0.586	0.122	8.62	0	1	1	0	0	0.775974	3.69e-11	1.63e-07	4.98e-07	0.294267	0.893544	1.53e-08	6.42e-05	3.96e-06	0.527421	SMESG000002261.1	Tubulin polymerization promoting protein family	SMEDS2F2_0000720	Q3T077	Tubulin polymerization-promoting protein family member 2	GAA32777.1	tubulin polymerization-promoting protein family member 2 [Clonorchis sinensis]	C32E8.3 (C32E8.3)	FBpp0310768	NA	tubulin polymerization-promoting protein family member 3	tubulin polymerization-promoting protein family member 2	Tubulin polymerization-promoting protein family member 2 [Bos taurus]
584	SMESG000002296.1	SMED30028461	-0.245	0.093	-0.152	-0.114	-0.018	4.13	0	0	0	0	0	0.0205717	0.368497	0.145311	0.292903	0.861582	0.123107	0.601739	0.402522	0.416048	0.937878	SMESG000002296.1	Sin3 histone deacetylase corepressor complex component	smed015254	.	.	CDJ12707.1	Sin3 histone deacetylase corepressor complex [Hymenolepis microstoma]	NA	NA	NA	NA	NA	NA
585	SMESG000002297.1	SMED30035387	-0.334	-0.377	-0.207	-0.145	-0.108	1.55	0	0	0	0	0	0.107643	0.075044	0.305516	0.496755	0.594019	0.314647	0.230142	0.594555	0.615427	0.778942	SMESG000002297.1	Transmembrane protein 194A	smed007097	Q6ZQE4	Transmembrane protein 194A	EFX72444.1	hypothetical protein DAPPUDRAFT_308237 [Daphnia pulex]	F10C5.2 (F10C5.2)	FBpp0074150	NA	transmembrane protein 194A	transmembrane protein 194	Transmembrane protein 194A [Mus musculus]
586	SMESG000002310.1	SMED30003133	-0.447	-0.066	0.237	-0.973	-1.98	-1.74	0	0	0	0	0	0.638421	0.943793	0.785275	0.368093	0.0881683	0.815678	0.972441	0.908092	0.494855	0.249	SMESG000002310.1	Guanine nucleotide-binding protein G(o) subunit alpha	SMEDS2F2_0000024	P38404	Guanine nucleotide-binding protein G(o) subunit alpha	EUB58065.1	Guanine nucleotide-binding protein G(o) subunit alpha [Echinococcus granulosus]	GOA-1 (goa-1)	FBpp0089315	G protein alpha o subunit	guanine nucleotide binding protein (G protein), alpha activating activity polypeptide O	guanine nucleotide binding protein, alpha O	Guanine nucleotide-binding protein G(o) subunit alpha [Locusta migratoria]
587	SMESG000002315.1	SMED30030487	0.484	-0.039	0.394	0.552	0.021	0.22	0	0	0	0	0	0.119541	0.911312	0.206546	0.0924551	0.950761	0.333401	0.956064	0.482329	0.166853	0.977538	SMESG000002315.1	Unknown protein	SMEDS2F2_0000024	Q9W6A8	Opsin-1, short-wave-sensitive 2	.	.	NA	NA	NA	NA	olfactory receptor 285	Opsin-1, short-wave-sensitive 2
588	SMESG000002323.1	SMED30027491	-0.25	-0.096	-0.28	-0.123	-0.218	2.9	0	0	0	0	0	0.0917051	0.516849	0.0583853	0.421655	0.143399	0.28698	0.718866	0.245036	0.547247	0.342517	SMESG000002323.1	Unknown protein	SMEDS2F2_0000025	.	.	.	.	NA	NA	NA	NA	NA	NA
589	SMESG000002342.1	SMED30011948	-0.165	-0.21	-0.089	-0.015	-0.169	2.64	0	0	0	0	0	0.29218	0.188793	0.563898	0.927066	0.286896	0.547257	0.409611	0.789182	0.954223	0.520399	SMESG000002342.1	F-box/WD repeat-containing protein 10	SMEDS2F2_0000025	Q5XX13	F-box/WD repeat-containing protein 10	ELT88931.1	hypothetical protein CAPTEDRAFT_142339, partial [Capitella teleta]	LIN-23 (lin-23)	FBpp0073103	archipelago	F-box and WD repeat domain containing 10	F-box and WD-40 domain protein 10	F-box/WD repeat-containing protein 10
590	SMESG000002351.1	SMED30011948	0.255	0.068	0.21	0.603	0.151	4.95	0	0	0	0	0	0.0276407	0.561372	0.0702045	2.15e-07	0.195188	0.146635	0.751874	0.271561	1.85e-06	0.416329	SMESG000002351.1	F-box/WD repeat-containing protein 10	SMEDS2F2_0000025	Q5XX13	F-box/WD repeat-containing protein 10	ELT88931.1	hypothetical protein CAPTEDRAFT_142339, partial [Capitella teleta]	LIN-23 (lin-23)	FBpp0073103	archipelago	F-box and WD repeat domain containing 10	F-box and WD-40 domain protein 10	F-box/WD repeat-containing protein 10
591	SMESG000002360.1	SMED30008905	0.034	0.01	-0.019	-0.061	-0.01	4.36	0	0	0	0	0	0.729978	0.919335	0.850362	0.560324	0.918377	0.868936	0.959434	0.940582	0.670804	0.964388	SMESG000002360.1	Splicing factor U2AF 35 kDa subunit	SMEDS2F2_0000308	Q94535	Splicing factor U2af 38 kDa subunit	EGI60953.1	Splicing factor U2af 38 kDa subunit [Acromyrmex echinatior]	UAF-2 (uaf-2)	FBpp0305600	U2 small nuclear riboprotein auxiliary factor 38	U2 small nuclear RNA auxiliary factor 1	U2 small nuclear ribonucleoprotein auxiliary factor (U2AF) 1	Splicing factor U2af 38 kDa subunit
592	SMESG000002374.1	SMED30007890	-0.046	0.067	0.102	0.142	0.188	5.43	0	0	0	0	0	0.521426	0.349762	0.144886	0.0499714	0.00764138	0.74002	0.584038	0.401776	0.100486	0.0463908	SMESG000002374.1	Splicing factor U2af 38 kDa subunit	smed27209	.	.	.	.	NA	NA	NA	NA	NA	NA
593	SMESG000002374.1	SMED30015202	-0.046	0.067	0.102	0.142	0.188	5.43	0	0	0	0	0	0.521426	0.349762	0.144886	0.0499714	0.00764138	0.74002	0.584038	0.401776	0.100486	0.0463908	SMESG000002374.1	Splicing factor U2af 38 kDa subunit	SMEDS2F2_0000308	Q94535	Splicing factor U2af 38 kDa subunit	XP_005112030.1	splicing factor U2AF 35 kDa subunit-like [Aplysia californica]	UAF-2 (uaf-2)	FBpp0305600	U2 small nuclear riboprotein auxiliary factor 38	U2 small nuclear RNA auxiliary factor 1	U2 small nuclear ribonucleoprotein auxiliary factor (U2AF) 1	Splicing factor U2af 38 kDa subunit
594	SMESG000002387.1	SMED30020237	0.138	0.094	0.01	0.233	0.058	7.12	0	0	0	0	0	0.0421908	0.168158	0.878016	0.000679149	0.391951	0.186677	0.383661	0.955428	0.00245654	0.621265	SMESG000002387.1	Thioredoxin reductase-like selenoprotein T	SMEDS2F2_0000308	Q6PHY8	Selenoprotein T1b	NP_001186812.1	selenoprotein T [Saccoglossus kowalevskii]	C35C5.3, isoform b (C35C5.3)	FBpp0304684	NA	selenoprotein T precursor	selenoprotein T	Selenoprotein T1b
595	SMESG000002398.1	SMED30024866	-0.529	0.768	0.042	0.045	-0.24	-1.39	0	0	0	0	0	0.525235	0.286886	0.956156	0.954719	0.768174	0.742639	0.519905	0.987198	0.969387	0.88718	SMESG000002398.1	Enolase	SMEDS2F2_0000864	Q27655	Enolase	ABI26619.1	enolase [Echinostoma caproni]	ENOL-1, isoform c.	FBpp0077575	Enolase	enolase 1, (alpha)	enolase 2, gamma neuronal	Enolase
596	SMESG000002408.1	SMED30024010	-1.758	-0.459	-1.797	-3.308	0.41	-1.93	0	0	0	0	0	0.107034	0.617206	0.0969039	0.0202535	0.606511	0.313769	0.789403	0.326156	0.0471662	0.787493	SMESG000002408.1	Glutathione peroxidase	NA	Q00277	Glutathione peroxidase	ABK58679.1	PHGPx isoform 1 [Clonorchis sinensis]	GPX-6, isoform b.	FBpp0072931	PHGPx	glutathione peroxidase 4	glutathione peroxidase 4	Glutathione peroxidase
597	SMESG000002410.1	SMED30028083	-0.333	-0.044	0.143	0.144	0.021	1.25	0	0	0	0	0	0.276869	0.883596	0.624106	0.636456	0.944684	0.532273	0.942948	0.825105	0.736169	0.974843	SMESG000002410.1	Unknown protein	SMEDS2F2_0001709	.	.	.	.	NA	NA	NA	NA	NA	NA
598	SMESG000002416.1	SMED30030557	-0.356	-0.779	-0.65	-1.321	-0.586	2.1	0	-1	-1	-1	0	0.0513007	5.79e-05	0.000507447	8.79e-10	0.0018971	0.208272	0.00181216	0.0154064	1.4e-08	0.0168381	SMESG000002416.1	Transmembrane channel-like protein 5	SMEDS2F2_0000981	Q6UXY8	Transmembrane channel-like protein 5 [Homo sapiens]	XP_005523226.1	transmembrane channel-like protein 5 [Pseudopodoces humilis]	NA	NA	NA	transmembrane channel-like 5	transmembrane channel-like gene family 5	Transmembrane channel-like protein 5 [Homo sapiens]
599	SMESG000002432.1	SMED30015744	-0.068	-0.076	-0.146	-0.182	-0.051	4.32	0	0	0	0	0	0.420835	0.376113	0.0848351	0.0436647	0.551097	0.66349	0.607527	0.30176	0.0898983	0.749944	SMESG000002432.1	Mahogunin ring finger 1	SMEDS2F2_0000424	Q5XIQ4	E3 ubiquitin-protein ligase MGRN1	EKC42037.1	hypothetical protein CGI_10028226 [Crassostrea gigas]	C11H1.3 (C11H1.3)	FBpp0073674	NA	mahogunin ring finger 1, E3 ubiquitin protein ligase	mahogunin, ring finger 1	E3 ubiquitin-protein ligase MGRN1
600	SMESG000002441.1	SMED30014774	-0.725	-0.294	-0.09	-0.068	-0.09	0.49	0	0	0	0	0	0.0262618	0.345226	0.761032	0.828653	0.764846	0.142778	0.579494	0.897368	0.88246	0.884781	SMESG000002441.1	Unknown protein	smed007137	.	.	CDI95639.1	hypothetical protein HmN_000903900 [Hymenolepis microstoma]	NA	NA	NA	NA	NA	NA
601	SMESG000002442.1	SMED30014774	0.018	0.074	-0.065	0.501	0.081	5.31	0	0	0	0	0	0.855766	0.442983	0.498012	1.9e-07	0.399367	0.938371	0.662797	0.743308	1.67e-06	0.627991	SMESG000002442.1	Tumor protein d52, putative	smed007137	.	.	CDI95639.1	hypothetical protein HmN_000903900 [Hymenolepis microstoma]	NA	NA	NA	NA	NA	NA
602	SMESG000002442.1	SMED30030317	0.018	0.074	-0.065	0.501	0.081	5.31	0	0	0	0	0	0.855766	0.442983	0.498012	1.9e-07	0.399367	0.938371	0.662797	0.743308	1.67e-06	0.627991	SMESG000002442.1	Tumor protein d52, putative	SMEDS2F2_0000424	P55326	Uncharacterized protein F13E6.1 [Caenorhabditis elegans]	AAX27446.1	unknown [Schistosoma japonicum]	F13E6.1 (F13E6.1)	FBpp0085868	NA	tumor protein D52-like 2	tumor protein D52-like 2	Uncharacterized protein F13E6.1 [Caenorhabditis elegans]
603	SMESG000002442.1	SMED30033456	0.018	0.074	-0.065	0.501	0.081	5.31	0	0	0	0	0	0.855766	0.442983	0.498012	1.9e-07	0.399367	0.938371	0.662797	0.743308	1.67e-06	0.627991	SMESG000002442.1	Tumor protein d52, putative	SMEDS2F2_0000424	P55326	Uncharacterized protein F13E6.1 [Caenorhabditis elegans]	AAX27446.1	unknown [Schistosoma japonicum]	F13E6.1 (F13E6.1)	FBpp0085866	NA	tumor protein D52-like 2	tumor protein D52-like 2	Uncharacterized protein F13E6.1 [Caenorhabditis elegans]
604	SMESG000002444.1	SMED30031977	0.656	0.189	0.301	0.717	0.531	1	0	0	0	0	0	0.0148898	0.515723	0.282244	0.0106938	0.0550062	0.102172	0.717796	0.570688	0.0272918	0.181909	SMESG000002444.1	Obg-like ATPase 1	NA	Q9UL16	Coiled-coil domain-containing protein 19, mitochondrial	CAX72932.1	Coiled-coil domain-containing protein 19 [Schistosoma japonicum]	NA	FBpp0078155	NA	cilia and flagella associated protein 45	cilia and flagella associated protein 45	Cilia- and flagella-associated protein 45
605	SMESG000002444.1	SMED30032880	0.656	0.189	0.301	0.717	0.531	1	0	0	0	0	0	0.0148898	0.515723	0.282244	0.0106938	0.0550062	0.102172	0.717796	0.570688	0.0272918	0.181909	SMESG000002444.1	Obg-like ATPase 1	NA	.	.	XP_005461273.1	uncharacterized protein LOC102079069 [Oreochromis niloticus]	NA	NA	NA	NA	NA	NA
606	SMESG000002455.1	SMED30021022	-0.969	0.347	-0.49	-1.51	-0.617	-1.54	0	0	0	0	0	0.230023	0.609519	0.510611	0.10955	0.426715	0.481662	0.785334	0.752743	0.190864	0.652852	SMESG000002455.1	Tubulin alpha chain	NA	P30436	Tubulin alpha chain [Oncorhynchus keta]	AAP80596.1	putative alpha-tubulin [Oikopleura dioica]	TBA-2 (tba-2)	FBpp0081062	alpha-Tubulin at 84D	tubulin, alpha 3c	tubulin, alpha 1B	Tubulin alpha chain [Oncorhynchus keta]
607	SMESG000002455.1	SMED30033410	-0.969	0.347	-0.49	-1.51	-0.617	-1.54	0	0	0	0	0	0.230023	0.609519	0.510611	0.10955	0.426715	0.481662	0.785334	0.752743	0.190864	0.652852	SMESG000002455.1	Tubulin alpha chain	smed021627	P18258	Tubulin alpha-1 chain	GAA37663.2	tubulin alpha, partial [Clonorchis sinensis]	TBA-5 (tba-5)	FBpp0081565	alpha-Tubulin at 85E	tubulin, alpha 3c	tubulin, alpha 3A	Tubulin alpha-1 chain [Paracentrotus lividus]
608	SMESG000002498.1	SMED30034676	-0.166	0.01	0.199	0.023	-0.153	2.84	0	0	0	0	0	0.260577	0.945231	0.158091	0.88	0.306615	0.515303	0.973022	0.420865	0.921248	0.539811	SMESG000002498.1	Growth hormone secretagogue receptor type 1	SMEDS2F2_0002050	Q28596	Thyrotropin-releasing hormone receptor	CDJ10455.1	Orphan Rhodopsin-like G protein-coupled receptor [Hymenolepis microstoma]	FRPR-6 (frpr-6)	FBpp0076119	CNMamide Receptor	thyrotropin-releasing hormone receptor	neuromedin U receptor 1	Thyrotropin-releasing hormone receptor
609	SMESG000002519.1	SMED30004346	0.062	0.276	0.001	0.071	0	5.88	0	0	0	0	0	0.38672	9.73e-05	0.987866	0.328513	0.995965	0.63608	0.00257044	0.99469	0.454286	0.997677	SMESG000002519.1	Tyrosine-protein phosphatase non-receptor type	SMEDS2F2_0000609	O13016	Tyrosine-protein phosphatase non-receptor type 1	XP_008216120.1	tyrosine-protein phosphatase non-receptor type 1 isoform X2 [Nasonia vitripennis]	PTP-1, isoform a (ptp-1)	FBpp0072601	Protein tyrosine phosphatase 61F	protein tyrosine phosphatase, non-receptor type 2	protein tyrosine phosphatase, non-receptor type 1	Tyrosine-protein phosphatase non-receptor type 1
610	SMESG000002522.1	SMED30003701	-0.186	-0.263	-0.214	-0.35	-0.375	3.51	0	0	0	0	0	0.111535	0.0271293	0.0669667	0.00498259	0.00186336	0.320644	0.120066	0.265051	0.0141638	0.016655	SMESG000002522.1	Unknown protein	sm_58202	.	.	.	.	NA	NA	NA	NA	NA	NA
611	SMESG000002530.1	SMED30009992	-0.967	-1.241	0.195	-2.287	-1.753	-1.66	0	0	0	0	0	0.207171	0.129444	0.756099	0.0261195	0.0469554	0.455791	0.327122	0.8953	0.0583431	0.163425	SMESG000002530.1	Unknown protein	smed012198	.	.	.	.	NA	NA	NA	NA	NA	NA
612	SMESG000002533.1	SMED30019018	0.01	-0.079	-0.045	-0.417	-0.108	4.76	0	0	0	0	0	0.914049	0.383716	0.615765	1.56e-05	0.236812	0.963703	0.61479	0.820682	8.57e-05	0.466231	SMESG000002533.1	Ets-domain protein	NA	.	.	.	.	NA	NA	NA	NA	NA	NA
613	SMESG000002533.1	SMED30024304	0.01	-0.079	-0.045	-0.417	-0.108	4.76	0	0	0	0	0	0.914049	0.383716	0.615765	1.56e-05	0.236812	0.963703	0.61479	0.820682	8.57e-05	0.466231	SMESG000002533.1	Ets-domain protein	SMEDS2F2_0000237	P41969	ETS domain-containing protein Elk-1 [Mus musculus]	CDJ15321.1	ETS domain containing protein Elk 1 [Hymenolepis microstoma]	LIN-1 (lin-1)	FBpp0111767	Ets at 21C	ELK1, member of ETS oncogene family	ELK1, member of ETS oncogene family	ETS domain-containing protein Elk-1 [Mus musculus]
614	SMESG000002538.1	SMED30020330	-0.078	-0.06	-0.103	0.07	0.01	5.9	0	0	0	0	0	0.260669	0.392005	0.1362	0.3189	0.879726	0.515423	0.620963	0.388227	0.444763	0.946134	SMESG000002538.1	Fragile X mental retardation, autosomal homolog 2	SMEDS2F2_0000237	Q7ZTQ5	Fragile X mental retardation syndrome-related protein 1 homolog B	ESO92850.1	hypothetical protein LOTGIDRAFT_216506 [Lottia gigantea]	NA	FBpp0081675	Fmr1	fragile X mental retardation, autosomal homolog 1	fragile X mental retardation gene 1, autosomal homolog	Fragile X mental retardation syndrome-related protein 1 homolog B
615	SMESG000002539.1	SMED30033644	0.204	0.129	0.339	0.436	0.026	7.23	0	0	0	0	0	0.0200367	0.140747	0.000104171	7.04e-07	0.768625	0.121285	0.343897	0.00557835	5.41e-06	0.887369	SMESG000002539.1	titin homolog	SMEDS2F2_0000237	.	.	ELU01044.1	hypothetical protein CAPTEDRAFT_219271 [Capitella teleta]	NA	NA	NA	KIAA2012	predicted gene 973	Uncharacterized protein KIAA2012 [Homo sapiens]
616	SMESG000002541.1	SMED30019727	0.027	-0.051	-0.028	-0.085	-0.125	5.98	0	0	0	0	0	0.650949	0.405865	0.646225	0.177192	0.0432135	0.823345	0.633047	0.838927	0.280985	0.154827	SMESG000002541.1	Beta-catenin	KG_BCAT-2	Q29I35	Armadillo segment polarity protein	ABW79874.1	beta-catenin-like protein 2 [Schmidtea mediterranea]	HMP-2, isoform b.	FBpp0089033	armadillo	catenin (cadherin-associated protein), beta 1, 88kDa	catenin (cadherin associated protein), beta 1	Armadillo segment polarity protein [Drosophila pseudoobscura pseudoobscura]
617	SMESG000002543.1	SMED30031357	-0.036	-0.146	-0.288	-0.09	-0.001	3.35	0	0	0	0	0	0.747717	0.204648	0.011927	0.448102	0.995151	0.877419	0.42833	0.0999707	0.571402	0.997339	SMESG000002543.1	Unknown protein	SMEDS2F2_0000237	Q9Z2W9	Glutamate receptor 3	NP_001191669.1	glutamate receptor 8 [Aplysia californica]	GLR-3 (glr-3)	FBpp0110134	Glutamate receptor IIE	glutamate receptor, ionotropic, AMPA 3	glutamate receptor, ionotropic, AMPA3 (alpha 3)	Glutamate receptor 3
618	SMESG000002556.1	SMED30031357	0.252	0.051	0.132	0.667	0.278	5.01	0	0	0	0	0	0.0224342	0.646082	0.234618	1.62e-09	0.0122186	0.129537	0.807401	0.517756	2.38e-08	0.0648234	SMESG000002556.1	Ionotropic receptor	SMEDS2F2_0000237	Q9Z2W9	Glutamate receptor 3	NP_001191669.1	glutamate receptor 8 [Aplysia californica]	GLR-3 (glr-3)	FBpp0110134	Glutamate receptor IIE	glutamate receptor, ionotropic, AMPA 3	glutamate receptor, ionotropic, AMPA3 (alpha 3)	Glutamate receptor 3
619	SMESG000002557.1	SMED30013320	-0.124	-0.06	0.155	-0.151	-0.131	6.05	0	0	0	0	0	0.20551	0.541864	0.108529	0.128319	0.181407	0.45397	0.736825	0.345777	0.216622	0.397189	SMESG000002557.1	Collagen alpha-1(IV) chain	NA	P08120	Collagen alpha-1(IV) chain	GAA48580.1	collagen alpha-2(IV) chain [Clonorchis sinensis]	EMB-9, isoform a (emb-9)	FBpp0078642	Collagen type IV	collagen, type IV, alpha 1	collagen, type IV, alpha 2	Collagen alpha-1(IV) chain
620	SMESG000002559.1	SMED30002513	-0.506	0.302	-0.095	-0.41	0.311	4.28	0	0	0	0	0	2.18e-05	0.00781244	0.408576	0.000809667	0.00605571	0.00142157	0.0534533	0.67961	0.00287139	0.0391913	SMESG000002559.1	Histidine ammonia-lyase	SMEDS2F2_0002238	A7YWP4	Histidine ammonia-lyase	XP_002594930.1	hypothetical protein BRAFLDRAFT_209115 [Branchiostoma floridae]	HALY-1 (haly-1)	NA	NA	histidine ammonia-lyase	histidine ammonia lyase	Histidine ammonia-lyase
621	SMESG000002560.1	SMED30012377	-0.11	0.203	-1.021	0.217	0.717	-1.48	0	0	0	0	0	0.907381	0.825982	0.318616	0.818339	0.420746	0.961222	0.915823	0.606202	0.875252	0.647452	SMESG000002560.1	Unknown protein	NA	.	.	.	.	NA	NA	NA	NA	NA	NA
622	SMESG000002561.1	SMED30012159	-0.013	-0.138	-0.044	-0.186	-0.196	6.19	0	0	0	0	0	0.847093	0.0425479	0.510814	0.0073897	0.0040942	0.933388	0.161766	0.752743	0.019866	0.0294563	SMESG000002561.1	Lkb1 interacting protein	SMEDS2F2_0000167	Q6P4K6	Serine/threonine-protein kinase 11-interacting protein	NP_989177.1	serine/threonine-protein kinase 11-interacting protein [Xenopus (Silurana) tropicalis]	F13E9.1 (F13E9.1)	FBpp0271920	NA	serine/threonine kinase 11 interacting protein	serine/threonine kinase 11 interacting protein	Serine/threonine-protein kinase 11-interacting protein [Xenopus (Silurana) tropicalis]
623	SMESG000002563.1	SMED30005716	-0.578	-0.477	-0.571	-0.413	-0.055	1.36	0	0	0	0	0	0.00337495	0.0157758	0.00337051	0.0452063	0.761512	0.0420167	0.0850402	0.0502271	0.092579	0.883326	SMESG000002563.1	CREB-binding protein	rc_smed015646	Q92793	CREB-binding protein [Homo sapiens]	XP_001332718.4	histone acetyltransferase p300 isoform X1 [Danio rerio]	CBP-1, isoform c (cbp-1)	FBpp0291863	nejire	CREB binding protein	CREB binding protein	CREB-binding protein [Rattus norvegicus]
624	SMESG000002567.1	SMED30021761	0.101	1.78	1.119	1.672	1.64	-1.28	0	0	0	0	0	0.910831	0.0111727	0.141543	0.0247823	0.0217398	0.962578	0.06793	0.397215	0.0558686	0.0961657	SMESG000002567.1	Unknown protein	smed020539	.	.	.	.	NA	NA	NA	NA	NA	NA
625	SMESG000002571.1	SMED30019157	-0.073	-0.137	-0.049	-0.092	0.072	4.09	0	0	0	0	0	0.450168	0.167684	0.611433	0.366431	0.458031	0.686665	0.383162	0.818097	0.493105	0.678883	SMESG000002571.1	tRNA-dihydrouridine(47) synthase [NAD(P)(+)]-like	SMEDS2F2_0000167	Q7ZWS1	tRNA-dihydrouridine(47) synthase [NAD(P)(+)]-like	XP_001634218.1	predicted protein [Nematostella vectensis]	Y37E11B.5 (Y37E11B.5)	FBpp0080828	NA	dihydrouridine synthase 3-like (S. cerevisiae)	dihydrouridine synthase 3-like (S. cerevisiae)	tRNA-dihydrouridine(47) synthase [NAD(P)(+)]-like
626	SMESG000002573.1	SMED30034379	-1.913	-0.032	-0.631	-0.647	-0.522	-1.08	0	0	0	0	0	0.0103792	0.956649	0.311725	0.333123	0.404569	0.083418	0.978556	0.600402	0.459019	0.632356	SMESG000002573.1	Unknown protein	smed022326	.	.	.	.	NA	NA	NA	NA	NA	NA
627	SMESG000002574.1	SMED30033081	0.066	0.098	0.102	0.053	0.033	5.58	0	0	0	0	0	0.317397	0.136991	0.117574	0.436017	0.62054	0.572339	0.338866	0.361224	0.560486	0.794398	SMESG000002574.1	DNA topoisomerase	smed008077	O95985	DNA topoisomerase 3-beta-1	CCD78615.1	putative prokaryotic DNA topoisomerase [Schistosoma mansoni]	Y48C3A.14, isoform a.	FBpp0070891	Topoisomerase 3beta	topoisomerase (DNA) III beta	topoisomerase (DNA) III beta	DNA topoisomerase 3-beta-1
628	SMESG000002576.1	SMED30035636	-0.64	-0.377	-0.984	-0.778	-0.51	-0.63	0	0	0	0	0	0.195234	0.437299	0.0545509	0.144991	0.298169	0.440957	0.658392	0.23539	0.239202	0.530935	SMESG000002576.1	Tyrosinase	SMEDS2F2_0000166	P11344	Tyrosinase	AGC74039.1	tyrosinase precursor [Spirometra erinaceieuropaei]	TYR-6 (tyr-6)	NA	NA	tyrosinase	tyrosinase	Tyrosinase
629	SMESG000002586.1	SMED30006905	-0.179	-0.34	-0.037	-0.552	0.375	1.85	0	0	0	0	0	0.368071	0.0991878	0.847838	0.0127068	0.0460493	0.621293	0.275654	0.939271	0.0317857	0.161434	SMESG000002586.1	DNA endonuclease RBBP8	SMEDS2F2_0000247	Q9ZRT1	Protein gamma response 1	GAA56507.1	chaperone protein DnaJ 1 [Clonorchis sinensis]	COM-1 (com-1)	NA	NA	retinoblastoma binding protein 8	retinoblastoma binding protein 8	Protein gamma response 1
630	SMESG000002587.1	SMED30027819	-0.153	-0.22	-0.095	-0.332	-0.129	6.13	0	0	0	0	0	0.0617266	0.00744761	0.241449	7.21e-05	0.114182	0.230299	0.0519314	0.525728	0.000338532	0.295606	SMESG000002587.1	Sister chromatid cohesion protein PDS5 B-B	SMEDS2F2_0000247	Q4VA53	Sister chromatid cohesion protein PDS5 homolog B	GAA57001.1	sister chromatid cohesion protein PDS5 [Clonorchis sinensis]	EVL-14 (evl-14)	FBpp0297204	NA	PDS5 cohesin associated factor B	PDS5, regulator of cohesion maintenance, homolog B (S. cerevisiae)	Sister chromatid cohesion protein PDS5 homolog B
631	SMESG000002588.1	SMED30008915	0.345	0.369	0.203	0.531	0.254	3.96	0	0	0	0	0	0.0212366	0.0140895	0.176488	0.000454484	0.0935832	0.125722	0.0794677	0.447481	0.00172241	0.259106	SMESG000002588.1	Unknown protein	isotig17567	.	.	XP_004427404.1	UPF0722 protein C11orf88 homolog [Ceratotherium simum simum]	NA	NA	NA	chromosome 11 open reading frame 88	RIKEN cDNA 4833427G06 gene	NA
632	SMESG000002589.1	SMED30033508	0.099	0.107	0.102	0.262	0.32	4.84	0	0	0	0	0	0.229057	0.197676	0.211405	0.00176198	7.86e-05	0.480816	0.419726	0.488836	0.00571095	0.00166955	SMESG000002589.1	54S ribosomal protein L4, mitochondrial	smed001833	Q08DT6	39S ribosomal protein L47, mitochondrial	CCD77924.1	hypothetical protein Smp_102280 [Schistosoma mansoni]	MRPL-47, isoform a.	FBpp0081599	mitochondrial ribosomal protein L47	mitochondrial ribosomal protein L47	mitochondrial ribosomal protein L47	39S ribosomal protein L47, mitochondrial
633	SMESG000002613.1	SMED30024890	0.173	0.094	-0.035	0.3	0.01	5.73	0	0	0	0	0	0.0384389	0.262592	0.680024	0.000379142	0.905982	0.177601	0.493591	0.858293	0.00146466	0.958152	SMESG000002613.1	Protein kinase domain protein	SMEDS2F2_0000246	P32490	MAP kinase kinase MKK1/SSP32 [Saccharomyces cerevisiae S288c]	XP_004994592.1	STE/STE7 protein kinase [Salpingoeca rosetta]	CST-2 (cst-2)	FBpp0309113	Downstream of raf1	mitogen-activated protein kinase kinase 5	mitogen-activated protein kinase kinase kinase 19	MAP kinase kinase MKK1/SSP32 [Saccharomyces cerevisiae S288c]
634	SMESG000002616.1	SMED30028352	0.026	0.753	0.988	0.55	0.724	-0.42	0	0	0	0	0	0.95756	0.085646	0.0159624	0.247888	0.098404	0.979615	0.250513	0.119336	0.364602	0.268335	SMESG000002616.1	Unknown protein	isotig24223	.	.	.	.	NA	NA	NA	NA	NA	NA
635	SMESG000002617.1	SMED30019505	0.193	-0.161	-0.078	0.127	0.13	4.62	0	0	0	0	0	0.0174183	0.058833	0.344282	0.133887	0.114	0.112278	0.198588	0.629168	0.223917	0.295221	SMESG000002617.1	ADAMTS-like protein 3	isotig12873	Q8BLI0	ADAMTS-like protein 1	GAA47854.1	ADAMTS-like protein 3 [Clonorchis sinensis]	MADD-4, isoform c.	FBpp0308276	NA	ADAMTS-like 3	ADAMTS-like 1	ADAMTS-like protein 1
636	SMESG000002626.1	SMED30033569	0.031	0.016	-0.006	0.004	-0.075	6.89	0	0	0	0	0	0.613207	0.788178	0.915474	0.948552	0.216966	0.799698	0.895565	0.973764	0.965962	0.442984	SMESG000002626.1	Calcium-binding mitochondrial carrier protein Aralar1	smed006355	O75746	Calcium-binding mitochondrial carrier protein Aralar1	GAA48543.1	calcium-binding mitochondrial carrier protein Aralar1 [Clonorchis sinensis]	K02F3.2, isoform b (K02F3.2)	FBpp0303322	aralar1	solute carrier family 25 (aspartate/glutamate carrier), member 12	solute carrier family 25 (mitochondrial carrier, Aralar), member 12	Calcium-binding mitochondrial carrier protein Aralar1
637	SMESG000002628.1	SMED30034503	0.144	0.009	-0.033	0.005	0.066	10.02	0	0	0	0	0	0.0607693	0.911252	0.671484	0.943768	0.389796	0.228068	0.956064	0.852993	0.962832	0.619782	SMESG000002628.1	Granulins precursor	AAA.454ESTABI.14	P28799	Granulins		protein T22H2.6 [imported] - Caenorhabditis elegans	PGRN-1, isoform b (pgrn-1)	NA	NA	granulin	granulin	Granulins
638	SMESG000002631.1	SMED30014440	-0.101	-0.112	-0.109	-0.292	-0.107	6.14	0	0	0	0	0	0.143958	0.108836	0.115094	4.89e-05	0.123487	0.371288	0.292411	0.35778	0.000240617	0.310516	SMESG000002631.1	Listerin E3 ubiquitin protein ligase 1	SMEDS2F2_0000138	E1C231	E3 ubiquitin-protein ligase listerin	ELT92501.1	hypothetical protein CAPTEDRAFT_134735, partial [Capitella teleta]	Y54E10A.11 (Y54E10A.11)	FBpp0074742	NA	listerin E3 ubiquitin protein ligase 1	listerin E3 ubiquitin protein ligase 1	E3 ubiquitin-protein ligase listerin
639	SMESG000002633.1	SMED30009564	-0.085	-0.096	-0.034	-0.218	-0.185	7	0	0	0	0	0	0.23793	0.186735	0.639839	0.00288506	0.0107744	0.490409	0.406785	0.835151	0.00880071	0.0591927	SMESG000002633.1	Dihydropyrimidinase	SMEDS2F2_0000138	Q90635	Dihydropyrimidinase-related protein 2	CDJ17530.1	dihydropyrimidinase [Echinococcus granulosus]	DHP-2 (dhp-2)	FBpp0112945	Collapsin Response Mediator Protein	dihydropyrimidinase-like 2	dihydropyrimidinase-like 2	Dihydropyrimidinase-related protein 2
640	SMESG000002648.1	SMED30018238	-0.09	-0.002	0.136	-0.426	-0.082	2.88	0	0	0	0	0	0.488328	0.990261	0.278929	0.00327808	0.532681	0.716413	0.995547	0.567011	0.00982431	0.737787	SMESG000002648.1	Glutaminase	SMEDS2F2_0000138	P13264	Glutaminase kidney isoform, mitochondrial	BAG16389.1	glutaminase [Dugesia japonica]	GLNA-1, isoform e (glna-1)	FBpp0292100	NA	glutaminase	glutaminase	Glutaminase kidney isoform, mitochondrial
641	SMESG000002662.1	SMED30003796	-0.02	0.007	-0.045	-0.016	-0.099	6.63	0	0	0	0	0	0.748498	0.904812	0.467216	0.803777	0.116534	0.877645	0.953568	0.721543	0.866138	0.299731	SMESG000002662.1	Sorting nexin 13	SMEDS2F2_0000148	Q6PHS6	Sorting nexin-13 [Mus musculus]	XP_005089470.1	sorting nexin-13-like isoform X3 [Aplysia californica]	SNX-13, isoform c (snx-13)	FBpp0071048	snazarus	sorting nexin 13	sorting nexin 13	Sorting nexin-13 [Mus musculus]
642	SMESG000002665.1	SMED30008624	0.096	0.141	0.253	0.158	0.171	3.29	0	0	0	0	0	0.37735	0.198285	0.0157599	0.166324	0.114225	0.627739	0.420306	0.118419	0.266772	0.295639	SMESG000002665.1	Endonuclease V	SMEDS2F2_0000444	Q8N8Q3	Endonuclease V	XP_007482954.1	endonuclease V isoform X1 [Monodelphis domestica]	C08H9.3, isoform a.	NA	NA	endonuclease V	endonuclease V	Endonuclease V
643	SMESG000002668.1	SMED30007486	-0.008	-0.035	-0.116	0.043	-0.208	5.84	0	0	0	0	0	0.893043	0.553792	0.0448204	0.472441	0.000441916	0.954789	0.746027	0.212949	0.594035	0.00602483	SMESG000002668.1	Protein kinase	SMEDS2F2_0000444	O22042	Mitogen-activated protein kinase kinase kinase 3	EIE78497.1	hypothetical protein RO3G_03201 [Rhizopus delemar RA 99-880]	MEK-2 (mek-2)	FBpp0303771	Mekk1	mitogen-activated protein kinase kinase kinase 3	mitogen-activated protein kinase kinase kinase 3	Mitogen-activated protein kinase kinase kinase 3
644	SMESG000002673.1	SMED30036013	0.157	0.241	0.246	0.433	0.366	9.64	0	0	0	0	0	0.0313677	0.000939904	0.000732427	2.86e-09	5.21e-07	0.158335	0.0128043	0.0190925	3.97e-08	3.44e-05	SMESG000002673.1	40S ribosomal protein S20	rc_smed001813	P60868	40S ribosomal protein S20 [Rattus norvegicus]_x0001_gi|46397703|sp|P60866.1|RS20_HUMAN RecName: Full=40S ribosomal protein S20 [Homo sapiens]_x0001_gi|46397704|sp|P60867.1|RS20_MOUSE RecName: Full=40S ribosomal protein S20 [Mus musculus]_x0001_gi|75075993|sp|Q4R5D0.1|RS20_MACFA RecName: Full=40S ribosomal protein S20_x0001_gi|108860955|sp|Q3ZBH8.1|RS20_BOVIN RecName: Full=40S ribosomal protein S2…	NP_001086372.1	MGC82136 protein [Xenopus laevis]	RPS-20 (rps-20)	FBpp0083371	Ribosomal protein S20	ribosomal protein S20	ribosomal protein S20	40S ribosomal protein S20 [Rattus norvegicus]_x0001_
645	SMESG000002680.1	SMED30010430	-0.007	0.076	0.03	0.094	-0.071	6.19	0	0	0	0	0	0.904665	0.220527	0.630342	0.13914	0.26232	0.959666	0.445413	0.828479	0.231093	0.494279	SMESG000002680.1	Ptip	smed017393	.	.	AGA95404.1	ptip, partial [Schmidtea mediterranea]	NA	NA	NA	NA	NA	NA
646	SMESG000002680.1	SMED30020895	-0.007	0.076	0.03	0.094	-0.071	6.19	0	0	0	0	0	0.904665	0.220527	0.630342	0.13914	0.26232	0.959666	0.445413	0.828479	0.231093	0.494279	SMESG000002680.1	Ptip	SMEDS2F2_0003181	Q6NZQ4	PAX-interacting protein 1	CDJ18232.1	BRCT [Echinococcus granulosus]	NA	FBpp0075526	NA	PAX interacting (with transcription-activation domain) protein 1	PAX interacting (with transcription-activation domain) protein 1	PAX-interacting protein 1
647	SMESG000002680.1	SMED30028594	-0.007	0.076	0.03	0.094	-0.071	6.19	0	0	0	0	0	0.904665	0.220527	0.630342	0.13914	0.26232	0.959666	0.445413	0.828479	0.231093	0.494279	SMESG000002680.1	Ptip	SMEDS2F2_0003181	Q5XIY8	PAX-interacting protein 1	AGA95404.1	ptip, partial [Schmidtea mediterranea]	PIS-1, isoform b (pis-1)	FBpp0075526	NA	PAX interacting (with transcription-activation domain) protein 1	PAX interacting (with transcription-activation domain) protein 1	PAX-interacting protein 1
648	SMESG000002681.1	SMED30012514	-0.204	-0.334	-0.233	-0.522	-0.318	5.98	0	0	0	0	0	0.00576935	8.21e-06	0.00161708	1.29e-11	2.09e-05	0.0584002	0.000408913	0.0316961	3.29e-10	0.000617336	SMESG000002681.1	Beta-hexosaminidase subunit beta	SMEDS2F2_0000730	P20060	Beta-hexosaminidase subunit beta	CAX82416.1	Beta-hexosaminidase alpha chain precursor [Schistosoma japonicum]	HEX-1 (hex-1)	FBpp0087058	fused lobes	hexosaminidase B (beta polypeptide)	hexosaminidase B	Beta-hexosaminidase subunit beta
649	SMESG000002693.1	SMED30030787	-0.163	-0.859	-0.077	0.702	-0.252	-1.23	0	0	0	0	0	0.794787	0.229687	0.899437	0.228309	0.695759	0.904534	0.456242	0.965137	0.34229	0.840279	SMESG000002693.1	Gonadotropin-releasing hormone receptor	SMEDS2F2_0002300	Q8CH60	Gonadotropin-releasing hormone receptor	ESP05621.1	hypothetical protein LOTGIDRAFT_103088 [Lottia gigantea]	GNRR-1, isoform a.	FBpp0075721	Corazonin receptor	gonadotropin-releasing hormone receptor	gonadotropin releasing hormone receptor	Gonadotropin-releasing hormone receptor
650	SMESG000002694.1	SMED30002513	-0.31	-0.225	-0.254	-0.631	0.008	6.49	0	0	0	0	0	0.000926853	0.0161355	0.0064857	4.16e-11	0.929634	0.0190934	0.0862466	0.0715489	9.25e-10	0.968174	SMESG000002694.1	Histidine ammonia-lyase	SMEDS2F2_0002238	A7YWP4	Histidine ammonia-lyase	XP_002594930.1	hypothetical protein BRAFLDRAFT_209115 [Branchiostoma floridae]	HALY-1 (haly-1)	NA	NA	histidine ammonia-lyase	histidine ammonia lyase	Histidine ammonia-lyase
651	SMESG000002697.1	SMED30007744	-0.237	-0.098	-0.147	-0.166	-0.156	4.07	0	0	0	0	0	0.0138483	0.307158	0.12117	0.0974965	0.105611	0.0985961	0.541732	0.366042	0.173878	0.280862	SMESG000002697.1	SMED-SMAD6/7-1	KG_SmadU	O15105	Mothers against decapentaplegic homolog 7	AFK29379.1	SMED-SMAD6/7-1 [Schmidtea mediterranea]	NA	FBpp0082835	Daughters against dpp	SMAD family member 7	SMAD family member 7	Mothers against decapentaplegic homolog 7
652	SMESG000002702.1	SMED30017967	0.059	0.084	0.171	0.038	0.289	3.94	0	0	0	0	0	0.510325	0.354645	0.0499962	0.691075	0.000958565	0.732935	0.587977	0.226168	0.780308	0.0103784	SMESG000002702.1	Unknown protein	SMEDS2F2_0001846	A4FUH5	NADH dehydrogenase [ubiquinone] 1 alpha subcomplex assembly factor 4	CDJ09583.1	Aminotransferase class V pyridoxal phosphate binding site [Hymenolepis microstoma]	NA	FBpp0081683	NA	NA	NA	NADH dehydrogenase [ubiquinone] 1 alpha subcomplex assembly factor 4
653	SMESG000002703.1	SMED30032444	0.007	-0.272	0.379	0.117	-0.16	0.44	0	0	0	0	0	0.984871	0.501069	0.311845	0.770157	0.688212	0.992326	0.706817	0.600402	0.840696	0.83584	SMESG000002703.1	Diphthamide biosynthesis protein 3	SMEDS2F2_0001846	Q96FX2	DPH3 homolog	XP_004342467.1	DESR1 [Capsaspora owczarzaki ATCC 30864]	DPH-3, isoform b (dph-3)	FBpp0081829	NA	diphthamide biosynthesis 3	diphthamine biosynthesis 3	DPH3 homolog
654	SMESG000002706.1	SMED30020249	-0.009	-0.188	-0.172	-0.085	-0.046	5.54	0	0	0	0	0	0.901045	0.0143695	0.0234921	0.274504	0.545989	0.958343	0.0802326	0.147372	0.394525	0.746489	SMESG000002706.1	Serine/threonine-protein kinase pakF	SMEDS2F2_0000148	.	.	.	.	NA	NA	NA	NA	NA	NA
655	SMESG000002706.1	SMED30021687	-0.009	-0.188	-0.172	-0.085	-0.046	5.54	0	0	0	0	0	0.901045	0.0143695	0.0234921	0.274504	0.545989	0.958343	0.0802326	0.147372	0.394525	0.746489	SMESG000002706.1	Serine/threonine-protein kinase pakF	JCR.Gsk3bA	P49841	Glycogen synthase kinase-3 beta	ABD62975.1	glycogen synthase kinase 3 [Schmidtea mediterranea]	GSK-3 (gsk-3)	FBpp0070451	shaggy	glycogen synthase kinase 3 beta	glycogen synthase kinase 3 beta	Glycogen synthase kinase-3 beta
656	SMESG000002712.1	SMED30029104	-0.223	-0.233	-0.071	-0.522	-0.297	4.96	0	0	0	0	0	0.0399583	0.0327	0.509879	3.52e-06	0.00655767	0.181034	0.136081	0.752189	2.27e-05	0.0415475	SMESG000002712.1	Protocadherin	SMEDS2F2_0002489	Q9BZA8	Protocadherin-11 Y-linked	EUB56537.1	Protocadherin [Echinococcus granulosus]	FMI-1 (fmi-1)	FBpp0077167	fat	protocadherin 11 Y-linked	protocadherin 11 X-linked	Protocadherin-11 Y-linked
657	SMESG000002722.1	SMED30018450	-0.579	-0.273	0.007	-0.295	0.356	-0.26	0	0	0	0	0	0.154381	0.487049	0.98499	0.477934	0.310661	0.386921	0.696427	0.993556	0.599013	0.543552	SMESG000002722.1	Neuropeptide Y prohormone-7	sm_rc_674287	.	.	DAA33909.1	TPA_inf: neuropeptide Y prohormone-7 [Schmidtea mediterranea]	NA	NA	NA	NA	NA	NA
658	SMESG000002723.1	SMED30011803	-0.002	0.066	0.058	0.104	0.146	7.37	0	0	0	0	0	0.979828	0.272275	0.328687	0.0859703	0.015064	0.989457	0.504377	0.614965	0.157257	0.0747856	SMESG000002723.1	ATP synthase subunit O, mitochondrial	SMEDS2F2_0000628	Q24439	ATP synthase subunit O, mitochondrial	ABD98749.1	putative ATP synthase oligomycin sensitivity conferral protein [Graphocephala atropunctata]	ATP-3, isoform a (atp-3)	FBpp0082522	Oligomycin sensitivity-conferring protein	ATP synthase, H+ transporting, mitochondrial F1 complex, O subunit	ATP synthase, H+ transporting, mitochondrial F1 complex, O subunit	ATP synthase subunit O, mitochondrial
659	SMESG000002725.1	SMED30005853	1.935	2.263	2.503	2.914	1.359	-1.62	0	0	0	0	0	0.0800724	0.0351491	0.0145334	0.00434295	0.256452	0.266229	0.143052	0.112707	0.0125502	0.487558	SMESG000002725.1	Unknown protein	smed014872	.	.	XP_005883178.1	interferon-induced, double-stranded RNA-activated protein kinase-like, partial [Myotis brandtii]	NA	NA	NA	eukaryotic translation initiation factor 2 alpha kinase 4	eukaryotic translation initiation factor 2 alpha kinase 4	NA
660	SMESG000002728.1	SMED30013998	-0.032	-0.071	-0.141	-0.116	0.001	5.57	0	0	0	0	0	0.624807	0.288824	0.0333179	0.0925825	0.9889	0.80591	0.52176	0.179956	0.166998	0.995229	SMESG000002728.1	Kinase-like protein	SMEDS2F2_0000148	Q54R82	Mitogen-activated protein kinase kinase kinase A	CDH52536.1	pkinase-domain-containing protein [Lichtheimia corymbifera JMRC:FSU:9682]	AAK-1, isoform a.	FBpp0306196	sugar-free frosting	LCK proto-oncogene, Src family tyrosine kinase	lymphocyte protein tyrosine kinase	Mitogen-activated protein kinase kinase kinase A
661	SMESG000002729.1	SMED30006169	-0.282	-0.212	-0.163	-0.832	-0.239	2.37	0	0	0	0	0	0.126305	0.252282	0.36907	4.8e-05	0.197252	0.343623	0.483356	0.649124	0.000236841	0.419217	SMESG000002729.1	Exosome complex component RRP40	sm_rc_40302	Q9NQT5	Exosome complex component RRP40	EKC18159.1	Exosome complex exonuclease RRP40 [Crassostrea gigas]	EXOS-3 (exos-3)	FBpp0077551	NA	exosome component 3	exosome component 3	Exosome complex component RRP40
662	SMESG000002733.1	SMED30026929	-0.449	0.613	0.937	0.997	0.173	-0.62	0	0	0	0	0	0.439069	0.221017	0.0447071	0.0423516	0.745487	0.67829	0.445974	0.212704	0.0876923	0.874284	SMESG000002733.1	Hedgehog protein	KG_HH	B4NJP3	Protein hedgehog	ACZ64510.1	hedgehog-like protein [Schmidtea mediterranea]	WRT-7 (wrt-7)	FBpp0099945	hedgehog	indian hedgehog	Indian hedgehog	Protein hedgehog
663	SMESG000002740.1	SMED30021318	-0.168	-0.143	-0.044	-0.253	-0.036	4.52	0	0	0	0	0	0.0311382	0.0697922	0.560556	0.00226244	0.640501	0.157596	0.220934	0.786397	0.00712519	0.807461	SMESG000002740.1	Phosphorylated adapter RNA export protein	SMEDS2F2_0001110	Q9JJT9	Phosphorylated adapter RNA export protein	CCD79364.1	hypothetical protein Smp_043070 [Schistosoma mansoni]	Y71H2B.2 (Y71H2B.2)	FBpp0100001	Phosphorylated adaptor for RNA export	phosphorylated adaptor for RNA export	phosphorylated adaptor for RNA export	Phosphorylated adapter RNA export protein
664	SMESG000002742.1	SMED30021762	-0.389	-0.193	-0.244	-0.547	-0.421	1.18	0	0	0	0	0	0.15617	0.47772	0.364058	0.0618314	0.13001	0.389706	0.689695	0.645729	0.120293	0.321238	SMESG000002742.1	Na channel amiloride sensitive	SMEDS2F2_0001110	.	.	CCD59832.1	Amiloride-sensitive sodium channel,putative [Schistosoma mansoni]	NA	NA	NA	NA	NA	NA
665	SMESG000002751.1	SMED30014519	0.004	0.057	0.057	0.21	0.02	7.5	0	0	0	0	0	0.948518	0.318493	0.31917	0.000281007	0.72736	0.976803	0.553746	0.606413	0.0011272	0.862124	SMESG000002751.1	Caspase-1	JP_CaspaseXB	P89116	Caspase-1	XP_002586537.1	hypothetical protein BRAFLDRAFT_138180 [Branchiostoma floridae]	CSP-1, isoform a.	FBpp0084848	Death related ICE-like caspase	caspase 14, apoptosis-related cysteine peptidase	caspase 3	Caspase-1
666	SMESG000002761.1	SMED30021762	0.317	-0.284	0.144	-0.618	0.013	-1.06	0	0	0	0	0	0.709823	0.749236	0.866217	0.511118	0.986902	0.856587	0.875216	0.948777	0.627099	0.994628	SMESG000002761.1	Na channel amiloride sensitive	SMEDS2F2_0001110	.	.	CCD59832.1	Amiloride-sensitive sodium channel,putative [Schistosoma mansoni]	NA	NA	NA	NA	NA	NA
667	SMESG000002765.1	SMED30026514	-0.024	-0.035	-0.016	0.005	-0.035	5.59	0	0	0	0	0	0.727148	0.61487	0.819271	0.94371	0.61442	0.8676	0.788392	0.924606	0.962828	0.790728	SMESG000002765.1	Golgin subfamily A member 5	SMEDS2F2_0001492	Q7SXE4	Golgin subfamily A member 5	XP_002613170.1	hypothetical protein BRAFLDRAFT_154839 [Branchiostoma floridae]	T24B1.1 (T24B1.1)	FBpp0084013	Golgin-84 ortholog (H. sapiens)	golgin A5	golgi autoantigen, golgin subfamily a, 5	Golgin subfamily A member 5
668	SMESG000002770.1	SMED30016391	-0.077	0.062	0.122	0.072	-0.288	2.68	0	0	0	0	0	0.636245	0.700619	0.43895	0.664384	0.085121	0.814374	0.843248	0.700318	0.759626	0.242941	SMESG000002770.1	Voltage-gated hydrogen channel 1	SMEDS2F2_0001486	Q5F4C0	Voltage-gated hydrogen channel 1	GAA50253.1	voltage-gated hydrogen channel 1 [Clonorchis sinensis]	NA	NA	NA	hydrogen voltage gated channel 1	hydrogen voltage-gated channel 1	Voltage-gated hydrogen channel 1
669	SMESG000002774.1	SMED30016301	0.245	0.293	0.273	0.738	0.249	4.36	0	0	0	0	0	0.0418085	0.0153	0.0229834	7.62e-10	0.0401489	0.185818	0.0834879	0.146032	1.24e-08	0.147138	SMESG000002774.1	NK6 homeobox 1	SMEDS2F2_0000580	O35762	Homeobox protein Nkx-6.1	NP_001161610.1	Nkx6-like transcription factor [Saccoglossus kowalevskii]	COG-1, isoform a.	FBpp0075463	HGTX	NK6 homeobox 1	NK6 homeobox 1	Homeobox protein Nkx-6.1
670	SMESG000002779.1	SMED30014788	0.236	0.16	0.178	0.594	0.272	4.33	0	0	0	0	0	0.0702765	0.226303	0.173276	5.69e-06	0.0382578	0.247548	0.452292	0.443408	3.52e-05	0.142409	SMESG000002779.1	Post-GPI attachment to proteins factor 2	rc_smed019088	.	.	.	.	NA	NA	NA	NA	NA	NA
671	SMESG000002779.1	SMED30033105	0.236	0.16	0.178	0.594	0.272	4.33	0	0	0	0	0	0.0702765	0.226303	0.173276	5.69e-06	0.0382578	0.247548	0.452292	0.443408	3.52e-05	0.142409	SMESG000002779.1	Post-GPI attachment to proteins factor 2	SMEDS2F2_0000580	Q9VPT7	Post-GPI attachment to proteins factor 2	XP_008204605.1	post-GPI attachment to proteins factor 2 [Nasonia vitripennis]	NA	FBpp0077703	NA	NA	NA	Post-GPI attachment to proteins factor 2 [Drosophila melanogaster]
672	SMESG000002782.1	SMED30025378	0.212	0.374	0.232	0.722	0.149	2.91	0	0	0	0	0	0.149688	0.010313	0.111713	6.05e-07	0.319423	0.379511	0.0646259	0.351498	4.73e-06	0.552941	SMESG000002782.1	Unknown protein	SMEDS2F2_0000580	Q96FV0	Leucine-rich repeat-containing protein 46 [Homo sapiens]	XP_003731363.1	leucine-rich repeat-containing protein 46-like [Strongylocentrotus purpuratus]	C06A8.6 (C06A8.6)	FBpp0082877	sds22	leucine rich repeat containing 46	leucine rich repeat containing 46	Leucine-rich repeat-containing protein 46 [Homo sapiens]
673	SMESG000002783.1	SMED30006574	-0.313	-0.125	-0.083	-0.276	0.182	2.67	0	0	0	0	0	0.0513877	0.431054	0.594202	0.100219	0.236209	0.208482	0.653324	0.807308	0.177673	0.465556	SMESG000002783.1	Eukaryotic translation initiation factor 4E family member 2	SMEDS2F2_0000580	Q8BMB3	Eukaryotic translation initiation factor 4E type 2	NP_957053.1	eukaryotic translation initiation factor 4E type 2 [Danio rerio]	IFE-4 (ife-4)	FBpp0083972	eIF4E-Homologous Protein	eukaryotic translation initiation factor 4E family member 2	eukaryotic translation initiation factor 4E member 2	Eukaryotic translation initiation factor 4E type 2
674	SMESG000002785.1	SMED30006574	0.154	0.232	0.3	0.276	0.262	4.98	0	0	0	0	0	0.071214	0.00659427	0.000356692	0.00156106	0.00212628	0.249417	0.0479284	0.0122893	0.00512041	0.0182968	SMESG000002785.1	Tetraspanin-31	SMEDS2F2_0000580	Q8BMB3	Eukaryotic translation initiation factor 4E type 2	NP_957053.1	eukaryotic translation initiation factor 4E type 2 [Danio rerio]	IFE-4 (ife-4)	FBpp0083972	eIF4E-Homologous Protein	eukaryotic translation initiation factor 4E family member 2	eukaryotic translation initiation factor 4E member 2	Eukaryotic translation initiation factor 4E type 2
13837	SMESG000052762.1	SMED30006533	0.235	1.718	-0.314	0.68	-0.348	0.36	0	1	0	0	0	0.523246	2.73e-08	0.427023	0.0629261	0.390658	0.741375	4.04e-06	0.692034	0.12197	0.620339	SMESG000052762.1	ADP-ribosylation factor 1	SMEDS2F2_0001484	P91924	ADP-ribosylation factor	EKC42804.1	ADP-ribosylation factor 1 [Crassostrea gigas]	ARF-3 (arf-3)	FBpp0289185	ADP ribosylation factor at 79F	ADP-ribosylation factor 3	ADP-ribosylation factor 3	ADP-ribosylation factor [Dugesia japonica]
13715	SMESG000052236.1	SMED30006210	0.718	1.514	0.847	0.853	0.973	-0.82	0	1	0	0	0	0.224522	0.00423373	0.140172	0.164995	0.0901814	0.475978	0.0356042	0.395346	0.264976	0.252997	SMESG000052236.1	Unknown protein	SMEDS2F2_0002448	.	.	ESO88244.1	hypothetical protein LOTGIDRAFT_234580 [Lottia gigantea]	NA	NA	NA	NA	NA	NA
18060	SMESG000070711.1	SMED30011585	0.277	1.284	-0.693	0.482	-0.327	1.74	0	1	0	0	0	0.315232	9.59e-07	0.0204473	0.0856727	0.262565	0.57054	7.49e-05	0.13634	0.156809	0.494427	SMESG000070711.1	Vacuolar protein sorting-associated protein 4A	NA	.	.	EGT39824.1	hypothetical protein CAEBREN_06627 [Caenorhabditis brenneri]	NA	NA	NA	NA	NA	NA
678	SMESG000002793.1	SMED30012856	-0.225	0.049	0.018	-0.177	-0.431	2.34	0	0	0	0	0	0.183344	0.767146	0.912984	0.316201	0.0138474	0.426794	0.886238	0.972442	0.441797	0.0706801	SMESG000002793.1	Unknown protein	SMEDS2F2_0000580	P29558	RNA-binding motif, single-stranded-interacting protein 1	GAA35067.2	RNA-binding motif single-stranded-interacting protein 2 [Clonorchis sinensis]	SUP-26, isoform j.	FBpp0301014	alan shepard	RNA binding motif, single stranded interacting protein 1	RNA binding motif, single stranded interacting protein 1	RNA-binding motif, single-stranded-interacting protein 1
679	SMESG000002794.1	SMED30006736	0.258	0.255	0.181	0.41	0.097	7.12	0	0	0	0	0	0.0158797	0.0176633	0.0917128	0.00013752	0.36564	0.105751	0.091604	0.315921	0.000599664	0.598945	SMESG000002794.1	colorectal mutant cancer protein	SMEDS2F2_0001609	P23508	Colorectal mutant cancer protein	CDJ17691.1	colorectal mutant cancer protein [Echinococcus granulosus]	NA	NA	NA	mutated in colorectal cancers	mutated in colorectal cancers	Colorectal mutant cancer protein
680	SMESG000002798.1	SMED30014484	0.415	1.25	0.215	0.274	-0.449	-1.23	0	0	0	0	0	0.532017	0.0350988	0.750616	0.704651	0.558361	0.747441	0.143039	0.892661	0.791414	0.755848	SMESG000002798.1	Unknown protein	NA	.	.	EUB57285.1	hypothetical protein EGR_07821 [Echinococcus granulosus]	NA	NA	NA	NA	NA	NA
681	SMESG000002801.1	SMED30035220	-0.199	-0.265	-0.256	-0.449	-0.383	5.53	0	0	0	0	0	0.0167279	0.00158442	0.00202537	1.94e-07	5.62e-06	0.109214	0.0184465	0.0359088	1.7e-06	0.000227271	SMESG000002801.1	Insulin growth factor 2 mRNA-binding protein 3	SMEDS2F2_0000524	Q9PW80	Insulin-like growth factor 2 mRNA-binding protein 3	ESN92161.1	hypothetical protein HELRODRAFT_181785 [Helobdella robusta]	M88.5, isoform c.	FBpp0073274	IGF-II mRNA-binding protein	insulin-like growth factor 2 mRNA binding protein 3	insulin-like growth factor 2 mRNA binding protein 3	Insulin-like growth factor 2 mRNA-binding protein 3
682	SMESG000002805.1	SMED30014891	0.032	-0.041	0.03	-0.104	0.001	5.25	0	0	0	0	0	0.672026	0.595615	0.687616	0.188879	0.991725	0.835475	0.775456	0.862029	0.296084	0.995814	SMESG000002805.1	Epoxide hydrolase	SMEDS2F2_0000523	Q8MZR6	Juvenile hormone epoxide hydrolase 1	XP_004559836.1	epoxide hydrolase 1-like isoform X2 [Maylandia zebra]	W01A11.1 (W01A11.1)	FBpp0085807	Juvenile hormone epoxide hydrolase 1	epoxide hydrolase 1, microsomal (xenobiotic)	epoxide hydrolase 1, microsomal	Juvenile hormone epoxide hydrolase 1
683	SMESG000002813.1	SMED30001793	-0.011	0.045	0.06	0.094	-0.004	7.56	0	0	0	0	0	0.86046	0.477586	0.343066	0.139019	0.945518	0.940907	0.689557	0.627924	0.230958	0.975234	SMESG000002813.1	UDP-N-acetylglucosamine--peptide N-acetylglucosaminyltransferase 110 kDa subunit	smed001362	Q8CGY8	UDP-N-acetylglucosamine--peptide N-acetylglucosaminyltransferase 110 kDa subunit	CAX75349.1	O-glycosyltransferase [Schistosoma japonicum]	OGT-1, isoform a.	FBpp0085421	super sex combs	O-linked N-acetylglucosamine (GlcNAc) transferase	O-linked N-acetylglucosamine (GlcNAc) transferase (UDP-N-acetylglucosamine:polypeptide-N-acetylglucosaminyl transferase)	UDP-N-acetylglucosamine--peptide N-acetylglucosaminyltransferase 110 kDa subunit
684	SMESG000002821.1	SMED30009878	-0.1	-0.168	-0.05	-0.191	-0.12	5.8	0	0	0	0	0	0.11784	0.00911267	0.426115	0.00385575	0.0615079	0.330695	0.059727	0.691572	0.0113133	0.196199	SMESG000002821.1	Glycerophosphocholine phosphodiesterase GPCPD1	SMEDS2F2_0001277	Q9NPB8	Glycerophosphocholine phosphodiesterase GPCPD1	XP_004383104.1	glycerophosphocholine phosphodiesterase GPCPD1 [Trichechus manatus latirostris]	T05H10.7, isoform a.	FBpp0077226	NA	glycerophosphocholine phosphodiesterase GDE1 homolog (S. cerevisiae)	glycerophosphocholine phosphodiesterase GDE1 homolog (S. cerevisiae)	Glycerophosphocholine phosphodiesterase GPCPD1
685	SMESG000002829.1	SMED30008251	0.111	0.12	0.087	0.422	0.131	4.37	0	0	0	0	0	0.321526	0.28881	0.437066	0.00018928	0.2465	0.576044	0.52176	0.698508	0.000794763	0.476696	SMESG000002829.1	SFI1	smed014131	.	.	.	.	NA	NA	NA	NA	NA	NA
686	SMESG000002829.1	SMED30014828	0.111	0.12	0.087	0.422	0.131	4.37	0	0	0	0	0	0.321526	0.28881	0.437066	0.00018928	0.2465	0.576044	0.52176	0.698508	0.000794763	0.476696	SMESG000002829.1	SFI1	SMEDS2F2_0003685	.	.	XP_002156828.2	histone-lysine N-methyltransferase SETMAR-like [Hydra vulgaris]	NA	NA	NA	NA	NA	NA
687	SMESG000002829.1	SMED30017201	0.111	0.12	0.087	0.422	0.131	4.37	0	0	0	0	0	0.321526	0.28881	0.437066	0.00018928	0.2465	0.576044	0.52176	0.698508	0.000794763	0.476696	SMESG000002829.1	SFI1	smed015960	A8K8P3	Protein SFI1 homolog	AFB74723.1	SFI1, partial [Schmidtea mediterranea]	NA	NA	NA	Sfi1 homolog, spindle assembly associated (yeast)	Sfi1 homolog, spindle assembly associated (yeast)	Protein SFI1 homolog
688	SMESG000002829.1	SMED30030215	0.111	0.12	0.087	0.422	0.131	4.37	0	0	0	0	0	0.321526	0.28881	0.437066	0.00018928	0.2465	0.576044	0.52176	0.698508	0.000794763	0.476696	SMESG000002829.1	SFI1	NA	.	.	.	.	NA	NA	NA	NA	NA	NA
689	SMESG000002829.1	SMED30033246	0.111	0.12	0.087	0.422	0.131	4.37	0	0	0	0	0	0.321526	0.28881	0.437066	0.00018928	0.2465	0.576044	0.52176	0.698508	0.000794763	0.476696	SMESG000002829.1	SFI1	NA	.	.	.	.	NA	NA	NA	NA	NA	NA
690	SMESG000002829.1	SMED30034198	0.111	0.12	0.087	0.422	0.131	4.37	0	0	0	0	0	0.321526	0.28881	0.437066	0.00018928	0.2465	0.576044	0.52176	0.698508	0.000794763	0.476696	SMESG000002829.1	SFI1	smed015960	.	.	AFB74723.1	SFI1, partial [Schmidtea mediterranea]	NA	NA	NA	NA	NA	NA
691	SMESG000002830.1	SMED30002038	0.184	0.142	0.028	0.164	0.008	7.69	0	0	0	0	0	0.0179682	0.0693294	0.715517	0.0360123	0.922096	0.114085	0.220185	0.876385	0.0766097	0.965385	SMESG000002830.1	Unknown protein	smed005876	Q6Q0N0	Calsyntenin-1	ELU06122.1	hypothetical protein CAPTEDRAFT_181561 [Capitella teleta]	CASY-1, isoform a.	FBpp0305853	Calsyntenin-1	calsyntenin 2	calsyntenin 2	Calsyntenin-1
692	SMESG000002830.1	SMED30035418	0.184	0.142	0.028	0.164	0.008	7.69	0	0	0	0	0	0.0179682	0.0693294	0.715517	0.0360123	0.922096	0.114085	0.220185	0.876385	0.0766097	0.965385	SMESG000002830.1	Unknown protein	rc_smed004605	P57727	Transmembrane protease serine 3	XP_002610376.1	hypothetical protein BRAFLDRAFT_277744 [Branchiostoma floridae]	SVH-1 (svh-1)	FBpp0070827	NA	transmembrane protease, serine 3	transmembrane protease, serine 9	Transmembrane protease serine 3
693	SMESG000002831.1	SMED30035418	-0.415	-0.247	-0.014	-0.68	-0.578	1.95	0	0	0	0	0	0.0837293	0.301038	0.950786	0.0078371	0.0187602	0.272466	0.534685	0.985487	0.020855	0.0870579	SMESG000002831.1	Plasminogen	rc_smed004605	P57727	Transmembrane protease serine 3	XP_002610376.1	hypothetical protein BRAFLDRAFT_277744 [Branchiostoma floridae]	SVH-1 (svh-1)	FBpp0070827	NA	transmembrane protease, serine 3	transmembrane protease, serine 9	Transmembrane protease serine 3
694	SMESG000002834.1	SMED30002038	-0.022	0.003	-0.184	-0.284	-0.25	6.98	0	0	0	0	0	0.771833	0.965528	0.0163403	0.000263889	0.00119275	0.890959	0.983141	0.120707	0.00106623	0.0121867	SMESG000002834.1	Calsyntenin 1	smed005876	Q6Q0N0	Calsyntenin-1	ELU06122.1	hypothetical protein CAPTEDRAFT_181561 [Capitella teleta]	CASY-1, isoform a.	FBpp0305853	Calsyntenin-1	calsyntenin 2	calsyntenin 2	Calsyntenin-1
695	SMESG000002835.1	SMED30017520	-0.064	0.039	-0.04	-0.104	-0.133	4.73	0	0	0	0	0	0.470617	0.661105	0.649685	0.256274	0.135729	0.702841	0.81704	0.841255	0.374059	0.330974	SMESG000002835.1	WD repeat-containing protein 7	SMEDS2F2_0002270	Q9ERH3	WD repeat-containing protein 7	XP_008195735.1	WD repeat-containing protein 7 isoform X4 [Tribolium castaneum]	RBC-2 (rbc-2)	FBpp0310568	Rabconnectin-3B	WD repeat domain 72	WD repeat domain 7	WD repeat-containing protein 7
696	SMESG000002836.1	SMED30011276	-0.292	-0.681	-0.361	-0.835	-0.942	2.85	0	-1	0	0	-1	0.0385155	4.94e-06	0.0106918	1.16e-07	7.43e-10	0.177601	0.000273399	0.0947548	1.07e-06	1.39e-07	SMESG000002836.1	Protein sel-1-like 3	SMEDS2F2_0000265	.	.	GAA51292.1	hypothetical protein CLF_105851 [Clonorchis sinensis]	NA	NA	NA	NA	NA	NA
697	SMESG000002836.1	SMED30035652	-0.292	-0.681	-0.361	-0.835	-0.942	2.85	0	-1	0	0	-1	0.0385155	4.94e-06	0.0106918	1.16e-07	7.43e-10	0.177601	0.000273399	0.0947548	1.07e-06	1.39e-07	SMESG000002836.1	Protein sel-1-like 3	SMEDS2F2_0000265	Q80TS8	Protein sel-1 homolog 3	EKC20005.1	hypothetical protein CGI_10007065 [Crassostrea gigas]	SEL-1 (sel-1)	NA	NA	sel-1 suppressor of lin-12-like 3 (C. elegans)	sel-1 suppressor of lin-12-like 3 (C. elegans)	Protein sel-1 homolog 3
698	SMESG000002838.1	SMED30006186	-0.106	-0.19	-0.111	-0.232	-0.169	5.96	0	0	0	0	0	0.154488	0.0111365	0.133063	0.00242788	0.0237237	0.387048	0.0678265	0.383005	0.0075658	0.102493	SMESG000002838.1	Unknown protein	sm_rc_152698	.	.	.	.	NA	NA	NA	NA	NA	NA
699	SMESG000002838.1	SMED30011276	-0.106	-0.19	-0.111	-0.232	-0.169	5.96	0	0	0	0	0	0.154488	0.0111365	0.133063	0.00242788	0.0237237	0.387048	0.0678265	0.383005	0.0075658	0.102493	SMESG000002838.1	Unknown protein	SMEDS2F2_0000265	.	.	GAA51292.1	hypothetical protein CLF_105851 [Clonorchis sinensis]	NA	NA	NA	NA	NA	NA
700	SMESG000002840.1	SMED30003360	-0.379	-0.432	-0.502	-0.6	-0.404	6.15	0	0	0	0	0	0.00016175	1.8e-05	5.95e-07	4.46e-09	5.95e-05	0.00590512	0.000761108	0.000172841	5.9e-08	0.00133652	SMESG000002840.1	Lipase	SMEDS2F2_0000265	P80035	Gastric triacylglycerol lipase	XP_001633709.1	predicted protein [Nematostella vectensis]	LIPL-1 (lipl-1)	FBpp0079682	Lipase 4	lipase, gastric	lipase, gastric	Gastric triacylglycerol lipase
701	SMESG000002846.1	SMED30029276	-0.181	0.315	0.068	0.129	0.184	1.3	0	0	0	0	0	0.410896	0.125688	0.743794	0.561462	0.377702	0.65615	0.321971	0.889159	0.671804	0.60862	SMESG000002846.1	Calcium-transporting ATPase	SMEDS2F2_0000265	Q16720	Plasma membrane calcium-transporting ATPase 3	CDI70857.1	Tetracycline resistance leader peptide, TetL [Echinococcus multilocularis]	MCA-3, isoform a (mca-3)	FBpp0289783	plasma membrane calcium ATPase	ATPase, Ca++ transporting, plasma membrane 3	ATPase, Ca++ transporting, plasma membrane 3	Plasma membrane calcium-transporting ATPase 3
702	SMESG000002848.1	SMED30020365	-0.069	-0.105	-0.046	-0.19	-0.071	6.79	0	0	0	0	0	0.276143	0.100857	0.465339	0.00344234	0.267959	0.531593	0.278892	0.720361	0.0102423	0.500268	SMESG000002848.1	Enhancer of mRNA-decapping protein 4	SMEDS2F2_0000265	Q3UJB9	Enhancer of mRNA-decapping protein 4 [Mus musculus]	EKC36611.1	Enhancer of mRNA-decapping protein 4 [Crassostrea gigas]	NA	FBpp0079818	Ge-1 ortholog (H. sapiens)	enhancer of mRNA decapping 4	enhancer of mRNA decapping 4	Enhancer of mRNA-decapping protein 4 [Mus musculus]
703	SMESG000002849.1	SMED30016941	0.038	-0.1	0.161	-0.032	-0.263	3.25	0	0	0	0	0	0.745856	0.409592	0.162132	0.799481	0.0335215	0.876568	0.635849	0.427043	0.862869	0.129925	SMESG000002849.1	Smoothelin	SMEDS2F2_0000265	Q8CI12	Smoothelin-like protein 2	ESN98680.1	hypothetical protein HELRODRAFT_162133 [Helobdella robusta]	T15B12.1, isoform b.	FBpp0311300	NA	smoothelin	smoothelin	Smoothelin-like protein 2 [Mus musculus]
704	SMESG000002851.1	SMED30013516	-0.174	-0.23	-0.083	-0.499	-0.115	5.49	0	0	0	0	0	0.0568339	0.0123025	0.36151	1.41e-07	0.209231	0.220417	0.0727349	0.643806	1.28e-06	0.434241	SMESG000002851.1	Tyrosine-protein kinase BAZ1B	smed000767	A2BIL7	Tyrosine-protein kinase BAZ1B	EGW01826.1	Tyrosine-protein kinase BAZ1B [Cricetulus griseus]	ATHP-2 (athp-2)	FBpp0087193	toutatis	bromodomain adjacent to zinc finger domain, 1B	bromodomain adjacent to zinc finger domain, 1B	Tyrosine-protein kinase BAZ1B
705	SMESG000002855.1	SMED30015134	-0.227	-0.175	-0.285	-0.488	-0.351	4.73	0	0	0	0	0	0.00692076	0.0382712	0.000718139	5.66e-08	4.21e-05	0.065508	0.151264	0.0188305	5.67e-07	0.00103322	SMESG000002855.1	Tau-tubulin kinase 1	smed011170	Q6PCN3	Tau-tubulin kinase 1 [Mus musculus]	EUB61407.1	Tau-tubulin kinase [Echinococcus granulosus]	R90.1 (R90.1)	FBpp0289573	Asator	tau tubulin kinase 2	tau tubulin kinase 1	Tau-tubulin kinase 1 [Mus musculus]
18024	SMESG000070485.1	SMED30032964	-0.521	0.004	1.132	0.475	0.308	-0.31	0	0	1	0	0	0.280299	0.992388	0.00197829	0.276837	0.470138	0.535536	0.996181	0.0353467	0.39716	0.687758	SMESG000070485.1	Unknown protein	smed022045	.	.	.	.	NA	NA	NA	NA	NA	NA
707	SMESG000002861.1	SMED30012685	0.157	0.021	0.075	0.156	-0.01	5.98	0	0	0	0	0	0.0171872	0.751511	0.258567	0.0216778	0.881278	0.11111	0.876606	0.543551	0.0498691	0.947074	SMESG000002861.1	Non-specific serine/threonine protein kinase	SMEDS2F2_0001116	Q2RAX3	CBL-interacting protein kinase 33	XP_004241680.1	CBL-interacting serine/threonine-protein kinase 25-like [Solanum lycopersicum]	PAR-1, isoform a.	FBpp0290642	KP78b	MAP/microtubule affinity-regulating kinase 3	MAP/microtubule affinity-regulating kinase 3	CBL-interacting protein kinase 33
708	SMESG000002875.1	SMED30014707	-0.047	0.066	-0.01	-0.045	0.025	4.34	0	0	0	0	0	0.564053	0.421751	0.904435	0.603092	0.75616	0.768302	0.646314	0.967771	0.70916	0.880355	SMESG000002875.1	Zinc finger protein 330	SMEDS2F2_0000884	O70524	Zinc finger protein 330	XP_004712199.1	zinc finger protein 330 [Echinops telfairi]	NA	FBpp0084689	Noa36	zinc finger protein 330	zinc finger protein 330	Zinc finger protein 330
709	SMESG000002876.1	SMED30014161	0.072	0.081	0.065	0.107	0.168	3.73	0	0	0	0	0	0.499176	0.451588	0.541917	0.337406	0.11641	0.725088	0.670429	0.774828	0.463519	0.299585	SMESG000002876.1	Unknown protein	SMEDS2F2_0000884	.	.	GAA33910.1	rRNA biogenesis protein RRP36 [Clonorchis sinensis]	NA	NA	NA	NA	NA	NA
710	SMESG000002877.1	SMED30014886	-2.029	-0.081	-0.56	-0.963	0.293	-1.74	0	0	0	0	0	0.0974134	0.937915	0.591811	0.406547	0.761099	0.297052	0.969208	0.805854	0.533453	0.883221	SMESG000002877.1	Unknown protein	NA	.	.	CCD59026.1	hypothetical protein Smp_122170 [Schistosoma mansoni]	NA	NA	NA	NA	NA	NA
711	SMESG000002878.1	SMED30029539	-0.187	-0.029	-0.003	0.058	-0.171	5.4	0	0	0	0	0	0.0177908	0.713596	0.969584	0.47153	0.0311063	0.113608	0.852008	0.988663	0.593458	0.123312	SMESG000002878.1	Protocadherin Fat 4	JCR.FatB.f	Q2PZL6	Protocadherin Fat 4	XP_317558.4	AGAP007924-PA [Anopheles gambiae str. PEST]	FMI-1 (fmi-1)	FBpp0077167	fat	FAT atypical cadherin 4	FAT tumor suppressor homolog 4 (Drosophila)	Protocadherin Fat 4
712	SMESG000002882.1	SMED30021878	-0.229	-0.322	-0.158	-1.021	-0.351	0.71	0	0	0	-1	0	0.343042	0.197275	0.502663	0.000633017	0.159076	0.596683	0.41934	0.747249	0.00231131	0.365807	SMESG000002882.1	Unknown protein	rc_smed015763	.	.	.	.	NA	NA	NA	NA	NA	NA
713	SMESG000002885.1	SMED30009095	0.188	0.156	0.192	0.157	0.343	4.44	0	0	0	0	0	0.0468169	0.102437	0.0405968	0.110652	0.000250597	0.197892	0.281516	0.2008	0.192369	0.00400279	SMESG000002885.1	39S ribosomal protein L42, mitochondrial	SMEDS2F2_0000680	.	.	.	.	NA	NA	NA	NA	NA	NA
2477	SMESG000009874.1	SMED30017805	0.345	1.244	0.274	-0.35	0.402	2.93	0	1	0	0	0	0.0900168	2.37e-10	0.179622	0.112895	0.0487617	0.283845	7.53e-08	0.4497	0.195524	0.167838	SMESG000009874.1	Alpha-tocopherol transfer protein-like	SMEDS2F2_0001291	Q9BTX7	Alpha-tocopherol transfer protein-like [Homo sapiens]	CAD38263.1	hypothetical protein [Taenia solium]	NA	FBpp0099382	NA	tocopherol (alpha) transfer protein-like	tocopherol (alpha) transfer protein-like	Alpha-tocopherol transfer protein-like [Homo sapiens]
715	SMESG000002889.1	SMED30028321	-0.786	-0.685	-0.689	-0.476	-0.678	1.28	-1	-1	-1	0	-1	6.83e-05	0.000536149	0.000328863	0.0180795	0.00055648	0.00321138	0.00859293	0.0116931	0.0428671	0.00712246	SMESG000002889.1	Unknown protein	SMEDS2F2_0000680	Q5R4J5	Synaptotagmin-1	XP_006814038.1	synaptotagmin-3-like [Saccoglossus kowalevskii]	SNT-2 (snt-2)	FBpp0077410	Synaptotagmin 1	synaptotagmin I	synaptotagmin I	Synaptotagmin-1
10846	SMESG000040310.1	SMED30006302	-0.223	-0.882	-4.085	-0.64	-0.907	-1.68	0	0	-1	0	0	0.765324	0.289694	0.000835911	0.448572	0.275255	0.888093	0.522437	0.020872	0.571705	0.508362	SMESG000040310.1	Unknown protein	smed27085	.	.	.	.	NA	NA	NA	NA	NA	NA
717	SMESG000002896.1	SMED30019616	0.25	0.297	0.314	0.533	0.22	4.05	0	0	0	0	0	0.057345	0.0243575	0.0164434	5.9e-05	0.0973218	0.221481	0.112096	0.121148	0.000284499	0.266192	SMESG000002896.1	Doublesex and mab 3 transcription	SMEDS2F2_0000151	O18214	Protein male abnormal 3 [Caenorhabditis elegans]	CDJ24142.1	doublesex and mab 3 transcription [Echinococcus granulosus]	DMD-8 (dmd-8)	FBpp0084820	doublesex-Mab related 99B	DMRT-like family C2	doublesex and mab-3 related transcription factor like family C2	Protein male abnormal 3 [Caenorhabditis elegans]
718	SMESG000002897.1	SMED30028865	-0.121	-0.138	0.106	0.332	0.303	2.47	0	0	0	0	0	0.539962	0.489927	0.585197	0.0929632	0.115808	0.752379	0.698918	0.801834	0.1676	0.298641	SMESG000002897.1	DNA replication complex GINS protein PSF3	NA	Q9BRX5	DNA replication complex GINS protein PSF3	XP_005111072.1	DNA replication complex GINS protein PSF3-like [Aplysia californica]	NA	FBpp0305498	Psf3	GINS complex subunit 3 (Psf3 homolog)	GINS complex subunit 3 (Psf3 homolog)	DNA replication complex GINS protein PSF3
719	SMESG000002898.1	SMED30028334	-0.065	0.235	0.085	0.126	-0.075	1.81	0	0	0	0	0	0.739629	0.215489	0.653758	0.527519	0.703505	0.872942	0.440492	0.843372	0.641956	0.846053	SMESG000002898.1	Chromosome 10 SCAF15019, whole genome shotgun sequence	sm_rc_260661	C9JVW0	Proline-rich protein 24 [Homo sapiens]	CDJ19715.1	hypothetical protein EgrG_000429500 [Echinococcus granulosus]	F32D8.15 (F32D8.15)	FBpp0290482	inaF-D	InaF-motif containing 1	InaF motif containing 1	Putative transmembrane protein INAFM2
720	SMESG000002900.1	SMED30018941	-0.107	-0.155	-0.143	-0.391	-0.198	6.32	0	0	0	0	0	0.12167	0.0262012	0.0392044	5.11e-08	0.0045714	0.336609	0.117526	0.19683	5.2e-07	0.0319083	SMESG000002900.1	Leucine-rich repeat protein soc-2 homolog	SMEDS2F2_0000152	B0W6M9	Leucine-rich repeat protein soc-2 homolog	GAA32880.2	leucine-rich repeat protein soc-2 homolog [Clonorchis sinensis]	SOC-2, isoform a (soc-2)	FBpp0308615	Sur-8	soc-2 suppressor of clear homolog (C. elegans)	soc-2 (suppressor of clear) homolog (C. elegans)	Leucine-rich repeat protein soc-2 homolog
721	SMESG000002904.1	SMED30006208	0.009	-0.024	0.01	-0.077	0.015	8.27	0	0	0	0	0	0.873706	0.670069	0.861743	0.167664	0.789962	0.947144	0.822742	0.946676	0.268535	0.900955	SMESG000002904.1	Aconitate hydratase, mitochondrial	SMEDS2F2_0000152	Q99KI0	Aconitate hydratase, mitochondrial	ESO84744.1	hypothetical protein LOTGIDRAFT_196362 [Lottia gigantea]	ACO-2, isoform a.	FBpp0312178	Aconitase	aconitase 2, mitochondrial	aconitase 2, mitochondrial	Aconitate hydratase, mitochondrial
722	SMESG000002905.1	SMED30006208	-0.204	0.04	0.387	0.228	0.078	4.39	0	0	0	0	0	0.11067	0.750009	0.00177382	0.074302	0.5368	0.319568	0.87573	0.033436	0.13962	0.740343	SMESG000002905.1	Neuronal acetylcholine receptor subunit alpha-7	SMEDS2F2_0000152	Q99KI0	Aconitate hydratase, mitochondrial	ESO84744.1	hypothetical protein LOTGIDRAFT_196362 [Lottia gigantea]	ACO-2, isoform a.	FBpp0312178	Aconitase	aconitase 2, mitochondrial	aconitase 2, mitochondrial	Aconitate hydratase, mitochondrial
723	SMESG000002905.1	SMED30009172	-0.204	0.04	0.387	0.228	0.078	4.39	0	0	0	0	0	0.11067	0.750009	0.00177382	0.074302	0.5368	0.319568	0.87573	0.033436	0.13962	0.740343	SMESG000002905.1	Neuronal acetylcholine receptor subunit alpha-7	smed008423	P22770	Neuronal acetylcholine receptor subunit alpha-7	ELT87200.1	hypothetical protein CAPTEDRAFT_221893 [Capitella teleta]	ACR-9 (acr-9)	FBpp0079505	nicotinic Acetylcholine Receptor alpha6	cholinergic receptor, nicotinic, alpha 7 (neuronal)	NA	Neuronal acetylcholine receptor subunit alpha-7
724	SMESG000002907.1	SMED30003400	0.126	0.126	0.218	0.472	-0.025	4.08	0	0	0	0	0	0.292234	0.298223	0.0659201	8.54e-05	0.835593	0.54728	0.531723	0.262176	0.000393819	0.926438	SMESG000002907.1	Unknown protein	smed27519	.	.	AEX92829.1	tegumental calcium-binding EF-hand protein 4 [Fasciola gigantica]	NA	NA	NA	NA	NA	NA
725	SMESG000002913.1	SMED30000267	-0.021	0.114	0.16	-0.002	0.085	4.11	0	0	0	0	0	0.840117	0.267679	0.113155	0.982549	0.407691	0.930726	0.499506	0.35423	0.988104	0.635505	SMESG000002913.1	tRNA-dihydrouridine synthase	SMEDS2F2_0000152	O95620	tRNA-dihydrouridine(20a/20b) synthase [NAD(P)+]-like	ESN96557.1	hypothetical protein HELRODRAFT_107587 [Helobdella robusta]	C45G9.2 (C45G9.2)	FBpp0080694	NA	dihydrouridine synthase 4-like (S. cerevisiae)	dihydrouridine synthase 4-like (S. cerevisiae)	tRNA-dihydrouridine(20a/20b) synthase [NAD(P)+]-like
726	SMESG000002914.1	SMED30014184	0.194	0.286	0.255	0.407	0.207	7.3	0	0	0	0	0	0.0385047	0.00224104	0.00629785	1.45e-05	0.0267433	0.177601	0.0233947	0.0705502	8.05e-05	0.111059	SMESG000002914.1	Tumor necrosis factor alpha-induced protein 8	SMEDS2F2_0000152	Q7T364	Tumor necrosis factor, alpha-induced protein 8-like protein 2 B	ESO12377.1	hypothetical protein HELRODRAFT_158887 [Helobdella robusta]	NA	FBpp0072005	NA	tumor necrosis factor, alpha-induced protein 8-like 1	tumor necrosis factor, alpha-induced protein 8-like 3	Tumor necrosis factor, alpha-induced protein 8-like protein 2 B
727	SMESG000002915.1	SMED30033252	-0.156	-0.135	-0.099	-0.235	-0.219	6.35	0	0	0	0	0	0.015532	0.036617	0.120654	0.000387007	0.00076363	0.104357	0.147147	0.365455	0.00149245	0.00887307	SMESG000002915.1	Cell adhesion molecule:down regulated by	smed003812	Q4KMG0	Cell adhesion molecule-related/down-regulated by oncogenes	GAA51761.1	cell adhesion molecule-related/down-regulated by oncogenes [Clonorchis sinensis]	SAX-3, isoform b (sax-3)	FBpp0110370	Down syndrome cell adhesion molecule 1	cell adhesion associated, oncogene regulated	cell adhesion molecule-related/down-regulated by oncogenes	Cell adhesion molecule-related/down-regulated by oncogenes
728	SMESG000002920.1	SMED30024676	-0.963	0.869	-0.111	-1.152	0.343	-1.52	0	0	0	0	0	0.389498	0.384218	0.913985	0.338121	0.73678	0.638085	0.615095	0.972984	0.464215	0.86851	SMESG000002920.1	Unknown protein	NA	.	.	.	.	NA	NA	NA	NA	NA	NA
729	SMESG000002923.1	SMED30000126	0.225	0.174	0.164	0.568	0.256	6.05	0	0	0	0	0	0.0199443	0.0724412	0.0890694	4.42e-09	0.00817297	0.121014	0.225519	0.310851	5.85e-08	0.0485463	SMESG000002923.1	Centrosomal protein 95	SMEDS2F2_0001352	Q5XI03	Centrosomal protein of 95 kDa	EKC29267.1	Coiled-coil domain-containing protein 45 [Crassostrea gigas]	NA	NA	NA	centrosomal protein 95kDa	centrosomal protein 95	Centrosomal protein of 95 kDa
730	SMESG000002926.1	SMED30001554	-2.425	0.434	-1.412	-1.737	-0.357	-1.03	0	0	0	0	0	0.00489786	0.509854	0.0624692	0.0388399	0.607419	0.0527403	0.713042	0.254525	0.0816381	0.787801	SMESG000002926.1	Secondary spermatocytes accumulation 1 protein	HM639988	Q8K2H1	Periphilin-1 [Mus musculus]	ADK78239.1	secondary spermatocytes accumulation 1 protein [Schmidtea mediterranea]	Y57G11C.9, isoform b.	NA	NA	periphilin 1	periphilin 1	Periphilin-1 [Mus musculus]
731	SMESG000002927.1	SMED30009231	0.216	0.221	0.104	0.446	0.157	5.81	0	0	0	0	0	0.0190821	0.0171133	0.260279	1.54e-06	0.0910487	0.118311	0.0897726	0.545215	1.08e-05	0.254827	SMESG000002927.1	Coiled-coil domain-containing protein 162	SMEDS2F2_0002447	Q8N1W0	Transmembrane protein FLJ37396	CDJ25277.1	hypothetical protein EgrG_000393900 [Echinococcus granulosus]	NA	NA	NA	chromosome 6 open reading frame 183	predicted gene 6976	Coiled-coil domain-containing protein 162
732	SMESG000002928.1	SMED30013559	0.132	0.139	0.328	0.228	-0.269	1.41	0	0	0	0	0	0.568228	0.553645	0.143452	0.344146	0.27485	0.770671	0.746027	0.400111	0.470308	0.508035	SMESG000002928.1	FMRFamide receptor	SMEDS2F2_0003322	Q9VZW5	FMRFamide receptor	CDJ16535.1	G protein coupled receptor fragment [Echinococcus granulosus]	FRPR-3 (frpr-3)	FBpp0309525	FMRFamide Receptor	neuromedin U receptor 2	thyrotropin releasing hormone receptor	FMRFamide receptor
733	SMESG000002929.1	SMED30032600	-0.296	-0.367	-0.294	-0.643	-0.062	4.19	0	0	0	0	0	0.00734398	0.00105425	0.0075414	4.89e-08	0.567874	0.0676133	0.013966	0.0773678	5e-07	0.762052	SMESG000002929.1	Unknown protein	SMEDS2F2_0000041	.	.	.	.	NA	NA	NA	NA	NA	NA
734	SMESG000002943.1	SMED30002664	0.177	-0.045	0.238	0.715	0.239	6.45	0	0	0	0	0	0.07676	0.652233	0.0170524	8.2e-13	0.0166667	0.259882	0.81098	0.123541	2.95e-11	0.0801247	SMESG000002943.1	Unknown protein	SMEDS2F2_0000041	Q8NFD2	Ankyrin repeat and protein kinase domain-containing protein 1	WP_012717676.1	ankyrin [Sulfolobus islandicus]	UNC-44, isoform a (unc-44)	FBpp0088240	Ankyrin	ankyrin repeat and kinase domain containing 1	ankyrin 3, epithelial	Ankyrin repeat and protein kinase domain-containing protein 1
735	SMESG000002944.1	SMED30029482	-0.237	-0.423	-0.199	-0.686	-0.319	3.29	0	0	0	0	0	0.042362	0.000484298	0.0850864	1.48e-07	0.00734316	0.18683	0.00803157	0.302247	1.34e-06	0.0451095	SMESG000002944.1	RILP-like protein like protein	SMEDS2F2_0000041	Q9JJC6	RILP-like protein 1	ELT88429.1	hypothetical protein CAPTEDRAFT_107521 [Capitella teleta]	RILP-1, isoform a.	FBpp0304571	NA	Rab interacting lysosomal protein-like 1	Rab interacting lysosomal protein-like 1	RILP-like protein 1
736	SMESG000002945.1	SMED30010219	0.099	-0.152	-0.13	-0.15	-0.048	6.77	0	0	0	0	0	0.139917	0.0256599	0.0548916	0.0290489	0.474357	0.365393	0.116023	0.236569	0.0639702	0.690819	SMESG000002945.1	Reticulon-like protein	SMEDS2F2_0000041	Q4FZ58	Reticulon-2	CCD75067.1	putative reticulon/nogo [Schistosoma mansoni]	RET-1, isoform f.	FBpp0304686	Reticulon-like1	reticulon 4	reticulon 2 (Z-band associated protein)	Reticulon-2 [Xenopus (Silurana) tropicalis]
737	SMESG000002948.1	SMED30013164	0.21	0.109	-0.002	0.197	0.177	4.4	0	0	0	0	0	0.0266974	0.258427	0.981653	0.045013	0.0640677	0.144164	0.489571	0.992271	0.0922467	0.201272	SMESG000002948.1	Microtubule interacting and trafficking domain containing 1	SMEDS2F2_0000041	Q5I0J5	MIT domain-containing protein 1	XP_004686066.1	MIT domain-containing protein 1 [Condylura cristata]	Y66D12A.10 (Y66D12A.10)	FBpp0288415	NA	MIT, microtubule interacting and transport, domain containing 1	MIT, microtubule interacting and transport, domain containing 1	MIT domain-containing protein 1 [Rattus norvegicus]
738	SMESG000002953.1	SMED30007691	-0.077	0.107	0.023	0.15	0.164	3.17	0	0	0	0	0	0.52018	0.364551	0.842166	0.218659	0.159546	0.739551	0.598264	0.936279	0.331937	0.366508	SMESG000002953.1	Unknown protein	SMEDS2F2_0000042	.	.	KDR23431.1	hypothetical protein L798_05793 [Zootermopsis nevadensis]	NA	NA	NA	NA	NA	NA
739	SMESG000002956.1	SMED30013666	0.168	0.058	0.119	0.185	0.121	7.6	0	0	0	0	0	0.00657877	0.354816	0.0550314	0.00305671	0.0511649	0.0634259	0.588151	0.236716	0.00924659	0.173028	SMESG000002956.1	Acetyltransferase component of pyruvate dehydrogenase complex	SMEDS2F2_0000042	P10515	Dihydrolipoyllysine-residue acetyltransferase component of pyruvate dehydrogenase complex, mitochondrial	XP_005472227.1	dihydrolipoyllysine-residue acetyltransferase component of pyruvate dehydrogenase complex, mitochondrial isoform X2 [Oreochromis niloticus]	DLAT-1 (dlat-1)	FBpp0079072	NA	dihydrolipoamide S-acetyltransferase	dihydrolipoamide S-acetyltransferase (E2 component of pyruvate dehydrogenase complex)	Dihydrolipoyllysine-residue acetyltransferase component of pyruvate dehydrogenase complex, mitochondrial
740	SMESG000002960.1	SMED30016742	0.185	-0.368	-0.298	-0.039	0.121	1.64	0	0	0	0	0	0.306157	0.0672297	0.123613	0.84389	0.512606	0.560715	0.216563	0.369849	0.893336	0.721258	SMESG000002960.1	Histone-lysine N-methyltransferase SETMAR	SMEDS2F2_0000042	Q5I0M0	Histone-lysine N-methyltransferase SETMAR	GAA54150.1	histone-lysine N-methyltransferase SETMAR [Clonorchis sinensis]	SET-23, isoform a.	FBpp0112128	NA	suppressor of variegation 3-9 homolog 2 (Drosophila)	SET domain without mariner transposase fusion	Histone-lysine N-methyltransferase SETMAR
741	SMESG000002961.1	SMED30017678	-1.23	0.527	-0.423	-0.185	-0.023	-0.71	0	0	0	0	0	0.0508135	0.308227	0.45321	0.750906	0.965673	0.207098	0.542701	0.710703	0.826653	0.984047	SMESG000002961.1	Solute carrier organic anion transporter family member	SMEDS2F2_0000155	Q99N01	Solute carrier organic anion transporter family member 4A1	XP_008108376.1	solute carrier organic anion transporter family member 4A1 [Anolis carolinensis]	Y70G10A.3 (Y70G10A.3)	FBpp0078956	Organic anion transporting polypeptide 26F	solute carrier organic anion transporter family, member 4A1	solute carrier organic anion transporter family, member 4a1	Solute carrier organic anion transporter family member 4A1
742	SMESG000002966.1	SMED30022508	-1.264	1.358	0.589	-0.092	0.727	-1.4	0	0	0	0	0	0.195878	0.0471354	0.427219	0.917101	0.329206	0.441639	0.172977	0.69205	0.947754	0.561888	SMESG000002966.1	Unknown protein	SMEDS2F2_0000363	.	.	.	.	NA	NA	NA	NA	NA	NA
743	SMESG000002973.1	SMED30023988	-0.198	-0.549	-0.395	-0.631	-0.401	3.48	0	0	0	0	0	0.118298	3.21e-05	0.00206239	4.4e-06	0.00204517	0.33125	0.00116337	0.0362663	2.79e-05	0.0178056	SMESG000002973.1	Mitofusin-1	SMEDS2F2_0001194	Q7YU24	Transmembrane GTPase Marf	XP_005189071.1	transmembrane GTPase Marf-like [Musca domestica]	FZO-1 (fzo-1)	FBpp0089221	Mitochondrial assembly regulatory factor	mitofusin 1	mitofusin 1	Transmembrane GTPase Marf
744	SMESG000002973.1	SMED30028174	-0.198	-0.549	-0.395	-0.631	-0.401	3.48	0	0	0	0	0	0.118298	3.21e-05	0.00206239	4.4e-06	0.00204517	0.33125	0.00116337	0.0362663	2.79e-05	0.0178056	SMESG000002973.1	Mitofusin-1	SMEDS2F2_0000766	O43422	52 kDa repressor of the inhibitor of the protein kinase	XP_008185846.1	zinc finger MYM-type protein 1-like [Acyrthosiphon pisum]	NA	NA	NA	protein-kinase, interferon-inducible double stranded RNA dependent inhibitor, repressor of (P58 repressor)	protein-kinase, interferon-inducible double stranded RNA dependent inhibitor, repressor of (P58 repressor)	52 kDa repressor of the inhibitor of the protein kinase
745	SMESG000002981.1	SMED30026997	-0.127	-0.067	-0.067	-0.218	0.026	4.35	0	0	0	0	0	0.200451	0.501577	0.493471	0.0354492	0.793998	0.447523	0.707196	0.739605	0.0756563	0.903222	SMESG000002981.1	Serine/threonine-protein kinase	SMEDS2F2_0000363	Q9Z265	Serine/threonine-protein kinase Chk2	EKC37339.1	Serine/threonine-protein kinase Chk2 [Crassostrea gigas]	CHK-2 (chk-2)	FBpp0080862	loki	checkpoint kinase 2	checkpoint kinase 2	Serine/threonine-protein kinase Chk2
746	SMESG000002984.1	SMED30026019	0.152	0.397	-0.105	0.601	-0.004	2.83	0	0	0	0	0	0.327804	0.00933781	0.506761	9.59e-05	0.978141	0.581433	0.0607547	0.749763	0.000436557	0.990115	SMESG000002984.1	Homeobox protein MSX-1	smed010477	P50223	Homeobox protein GHOX-7	CAL25147.1	msh2 protein [Schmidtea mediterranea]	VAB-15 (vab-15)	FBpp0084807	Drop	msh homeobox 1	msh homeobox 1	Homeobox protein GHOX-7
747	SMESG000002984.1	SMED30030820	0.152	0.397	-0.105	0.601	-0.004	2.83	0	0	0	0	0	0.327804	0.00933781	0.506761	9.59e-05	0.978141	0.581433	0.0607547	0.749763	0.000436557	0.990115	SMESG000002984.1	Homeobox protein MSX-1	AAA.454ESTABI.74	.	.	XP_008187861.1	52 kDa repressor of the inhibitor of the protein kinase-like [Acyrthosiphon pisum]	NA	NA	NA	NA	NA	NA
748	SMESG000002984.1	SMED30032823	0.152	0.397	-0.105	0.601	-0.004	2.83	0	0	0	0	0	0.327804	0.00933781	0.506761	9.59e-05	0.978141	0.581433	0.0607547	0.749763	0.000436557	0.990115	SMESG000002984.1	Homeobox protein MSX-1	AAA.454ESTABI.74	Q5G265	Neurotrypsin	EFX82507.1	hypothetical protein DAPPUDRAFT_316225 [Daphnia pulex]	SVH-1 (svh-1)	FBpp0076252	Tequila	protease, serine, 12 (neurotrypsin, motopsin)	protease, serine 12 neurotrypsin (motopsin)	Neurotrypsin
749	SMESG000002990.1	SMED30032442	-0.132	-0.123	-0.09	-0.399	-0.184	3.74	0	0	0	0	0	0.175126	0.212472	0.34754	0.00018112	0.0630752	0.416137	0.436912	0.631606	0.000764833	0.199351	SMESG000002990.1	Ectonucleoside triphosphate diphosphohydrolase 5	SMEDS2F2_0000362	O75356	Ectonucleoside triphosphate diphosphohydrolase 5	XP_006884850.1	ectonucleoside triphosphate diphosphohydrolase 5 [Elephantulus edwardii]	UDA-1 (uda-1)	FBpp0077367	NTPase	ectonucleoside triphosphate diphosphohydrolase 5	ectonucleoside triphosphate diphosphohydrolase 5	Ectonucleoside triphosphate diphosphohydrolase 5
750	SMESG000002991.1	SMED30019649	0.065	0.049	0.049	0.283	0.065	5.86	0	0	0	0	0	0.312298	0.450562	0.445859	1.44e-05	0.315042	0.567746	0.669853	0.705454	8e-05	0.548547	SMESG000002991.1	Translocator protein	SMEDS2F2_0000362	P30535	Translocator protein	XP_001632774.1	predicted protein [Nematostella vectensis]	C41G7.9, isoform b.	FBpp0077726	NA	translocator protein (18kDa)	translocator protein	Translocator protein
751	SMESG000002993.1	SMED30022425	0.072	0.055	0.007	0.108	0.044	6.62	0	0	0	0	0	0.238779	0.365418	0.910986	0.0818708	0.469806	0.491605	0.599133	0.971361	0.151111	0.687652	SMESG000002993.1	peroxiredoxin-5, mitochondrial-like	SMEDS2F2_0000362	Q9GLW7	Peroxiredoxin-5, mitochondrial	XP_001629337.1	predicted protein [Nematostella vectensis]	NA	FBpp0100079	Peroxiredoxin 5	peroxiredoxin 5	peroxiredoxin 5	Peroxiredoxin-5, mitochondrial
752	SMESG000002994.1	SMED30009636	0.045	0.093	0.094	0.088	0.223	5.43	0	0	0	0	0	0.562019	0.237309	0.225122	0.269478	0.00416454	0.766989	0.464891	0.505459	0.388736	0.0298085	SMESG000002994.1	RNA polymerase II subunit A C-terminal domain phosphatase SSU72	SMEDS2F2_0000362	Q9CY97	RNA polymerase II subunit A C-terminal domain phosphatase SSU72	ESO84301.1	hypothetical protein LOTGIDRAFT_236282 [Lottia gigantea]	SSUP-72 (ssup-72)	FBpp0310565	Ssu72 ortholog	SSU72 RNA polymerase II CTD phosphatase homolog (S. cerevisiae)	Ssu72 RNA polymerase II CTD phosphatase homolog (yeast)	RNA polymerase II subunit A C-terminal domain phosphatase SSU72
753	SMESG000003005.1	SMED30003362	0.06	-0.122	0.043	0.381	0.069	2.4	0	0	0	0	0	0.688702	0.435182	0.773363	0.0118111	0.64688	0.84405	0.656487	0.903518	0.0298052	0.811705	SMESG000003005.1	Chondroitin sulfate proteoglycan 4-like	SMEDS2F2_0000090	Q8VHY0	Chondroitin sulfate proteoglycan 4	XP_004611914.1	chondroitin sulfate proteoglycan 4 [Sorex araneus]	FMI-1 (fmi-1)	FBpp0289570	kon-tiki	FRAS1 related extracellular matrix protein 2	chondroitin sulfate proteoglycan 4	Chondroitin sulfate proteoglycan 4
754	SMESG000003007.1	SMED30007742	-0.16	-0.04	-0.114	-0.228	-0.07	9.73	0	0	0	0	0	0.0040872	0.475287	0.04073	4.75e-05	0.206058	0.0469898	0.688475	0.201194	0.000234887	0.430672	SMESG000003007.1	Protein transport protein Sec61 subunit alpha	SMEDS2F2_0000090	Q9JLR1	Protein transport protein Sec61 subunit alpha isoform 2	NP_001119639.1	Sec61 alpha 1 subunit [Acyrthosiphon pisum]	Y57G11C.15, isoform b (Y57G11C.15)	FBpp0078896	Sec61 alpha subunit	Sec61 alpha 2 subunit (S. cerevisiae)	Sec61, alpha subunit 2 (S. cerevisiae)	Protein transport protein Sec61 subunit alpha isoform 2
755	SMESG000003009.1	SMED30011000	-1.154	-0.026	-0.55	-1.749	-0.133	-0.95	0	0	0	0	0	0.0559588	0.960203	0.315718	0.0135965	0.802084	0.218741	0.980488	0.603142	0.0336656	0.907668	SMESG000003009.1	60S ribosomal protein L27a	NA	.	.	EUB60054.1	hypothetical protein EGR_05052 [Echinococcus granulosus]	NA	NA	NA	NA	NA	NA
756	SMESG000003011.1	SMED30001440	0.04	-0.019	0.118	-0.014	-0.031	5.34	0	0	0	0	0	0.613087	0.809451	0.130392	0.863955	0.692813	0.799667	0.906311	0.379272	0.908907	0.83845	SMESG000003011.1	Transporter	AAA.454ESTABI.12	Q6PGE7	Sodium-dependent proline transporter	CDJ20715.1	sodium and chloride dependent glycine [Echinococcus granulosus]	SNF-3 (snf-3)	FBpp0290385	NA	solute carrier family 6 (neurotransmitter transporter), member 5	solute carrier family 6 (neurotransmitter transporter, L-proline), member 7	Sodium-dependent proline transporter
757	SMESG000003011.1	SMED30033804	0.04	-0.019	0.118	-0.014	-0.031	5.34	0	0	0	0	0	0.613087	0.809451	0.130392	0.863955	0.692813	0.799667	0.906311	0.379272	0.908907	0.83845	SMESG000003011.1	Transporter	AAA.454ESTABI.14	Q761V0	Sodium- and chloride-dependent glycine transporter 2	GAA48917.1	sodium- and chloride-dependent glycine transporter 2 [Clonorchis sinensis]	DAT-1 (dat-1)	FBpp0079103	Neurotransmitter transporter-like	solute carrier family 6 (neurotransmitter transporter), member 5	solute carrier family 6 (neurotransmitter transporter, glycine), member 5	Sodium- and chloride-dependent glycine transporter 2
758	SMESG000003013.1	SMED30017641	-0.022	-0.093	-0.158	-0.084	-0.04	5.04	0	0	0	0	0	0.752321	0.185537	0.0227549	0.245652	0.562652	0.879861	0.405268	0.144995	0.362302	0.758249	SMESG000003013.1	Serine/threonine-protein kinase 24	SMEDS2F2_0000090	Q8WNU8	Serine/threonine-protein kinase Nek11	XP_007612135.1	serine/threonine-protein kinase Nek11 isoform X3 [Cricetulus griseus]	SGK-1, isoform a (sgk-1)	FBpp0081212	PAK-kinase	NIMA-related kinase 11	NIMA (never in mitosis gene a)-related expressed kinase 11	Serine/threonine-protein kinase Nek11
759	SMESG000003020.1	SMED30021474	-0.181	-0.121	-0.133	-0.257	-0.083	5.3	0	0	0	0	0	0.0182582	0.115846	0.0801262	0.00121319	0.278764	0.115227	0.304416	0.291488	0.00410509	0.512076	SMESG000003020.1	K0930 protein	AAA.454ESTABI.49	Q6ICG6	Uncharacterized protein KIAA0930 [Homo sapiens]	XP_005093510.1	uncharacterized protein KIAA0930 homolog [Aplysia californica]	C16E9.2, isoform a.	FBpp0309118	NA	KIAA0930	RIKEN cDNA 5031439G07 gene	Uncharacterized protein KIAA0930 [Homo sapiens]
760	SMESG000003033.1	SMED30015541	-0.573	-0.396	-0.532	-1.437	-0.538	2.2	0	0	0	-1	0	0.000632584	0.0173595	0.0013072	6.62e-13	0.00145929	0.0147393	0.0906363	0.0279993	2.44e-11	0.0140942	SMESG000003033.1	Diphthine--ammonia ligase	SMEDS2F2_0000089	Q9USQ7	Diphthine--ammonia ligase	ELU10620.1	hypothetical protein CAPTEDRAFT_141560, partial [Capitella teleta]	E01A2.5 (E01A2.5)	FBpp0073444	NA	diphthamine biosynthesis 6	diphthamine biosynthesis 6	Diphthine--ammonia ligase
761	SMESG000003044.1	SMED30006361	-0.437	-0.535	-0.248	-0.792	-0.292	3.11	0	0	0	0	0	0.00129925	0.000118799	0.0611911	9.46e-08	0.0303497	0.0230354	0.00297885	0.251819	8.87e-07	0.121113	SMESG000003044.1	Double-strand-break repair protein rad21-like protein	SMEDS2F2_0000133	Q3SWX9	Double-strand-break repair protein rad21 homolog	XP_007188864.1	double-strand-break repair protein rad21 homolog isoform X2 [Balaenoptera acutorostrata scammoni]	COH-1 (coh-1)	FBpp0310518	verthandi	RAD21 homolog (S. pombe)	RAD21 homolog (S. pombe)	Double-strand-break repair protein rad21 homolog [Bos taurus]
762	SMESG000003045.1	SMED30011054	0.058	0.133	0.091	0.101	-0.087	5.86	0	0	0	0	0	0.347889	0.0336045	0.143524	0.117051	0.168888	0.601339	0.138462	0.400184	0.201212	0.379534	SMESG000003045.1	Presenilin	SEKG_PRESENILIN	Q6RH31	Presenilin-1	CAX74627.1	Presenilin [Schistosoma japonicum]	SEL-12 (sel-12)	FBpp0113009	Presenilin	presenilin 1	presenilin 2	Presenilin-1
763	SMESG000003065.1	SMED30006361	-0.462	-0.35	-0.205	-0.708	-0.266	2.27	0	0	0	0	0	0.00665868	0.0400852	0.21001	0.000137627	0.113575	0.0639461	0.155649	0.487028	0.000599983	0.294549	SMESG000003065.1	Double-strand-break repair protein rad21-like protein	SMEDS2F2_0000133	Q3SWX9	Double-strand-break repair protein rad21 homolog	XP_007188864.1	double-strand-break repair protein rad21 homolog isoform X2 [Balaenoptera acutorostrata scammoni]	COH-1 (coh-1)	FBpp0310518	verthandi	RAD21 homolog (S. pombe)	RAD21 homolog (S. pombe)	Double-strand-break repair protein rad21 homolog [Bos taurus]
764	SMESG000003082.1	SMED30000546	-4.077	0.066	-1.036	-4.077	-2.513	-1.8	-1	0	0	0	0	0.00368399	0.946228	0.320518	0.00755625	0.0414918	0.0442167	0.973441	0.607804	0.0202434	0.150601	SMESG000003082.1	Serine/threonine-protein kinase AtPK1/AtPK6	NA	Q60592	Microtubule-associated serine/threonine-protein kinase 2 [Mus musculus]	XP_004672193.1	microtubule-associated serine/threonine-protein kinase 2 [Jaculus jaculus]	WTS-1 (wts-1)	FBpp0085082	warts	microtubule associated serine/threonine kinase 2	microtubule associated serine/threonine kinase 2	Microtubule-associated serine/threonine-protein kinase 2 [Mus musculus]
765	SMESG000003083.1	SMED30021771	-0.374	-0.303	-0.664	-0.903	-0.22	0.07	0	0	0	0	0	0.326007	0.429488	0.0910063	0.0364924	0.561467	0.57976	0.652196	0.314551	0.0774363	0.757672	SMESG000003083.1	Unknown protein	NA	.	.	.	.	NA	NA	NA	NA	NA	NA
766	SMESG000003085.1	SMED30012768	0.029	0.286	0.174	0.565	0.349	3.51	0	0	0	0	0	0.805257	0.0145283	0.134757	1.31e-06	0.00257747	0.910504	0.0807641	0.385968	9.34e-06	0.0210149	SMESG000003085.1	Kinesin-like protein	SMEDS2F2_0001831	.	.	.	.	NA	NA	NA	NA	NA	NA
767	SMESG000003085.1	SMED30020743	0.029	0.286	0.174	0.565	0.349	3.51	0	0	0	0	0	0.805257	0.0145283	0.134757	1.31e-06	0.00257747	0.910504	0.0807641	0.385968	9.34e-06	0.0210149	SMESG000003085.1	Kinesin-like protein	NA	.	.	.	.	NA	NA	NA	NA	NA	NA
768	SMESG000003085.1	SMED30024724	0.029	0.286	0.174	0.565	0.349	3.51	0	0	0	0	0	0.805257	0.0145283	0.134757	1.31e-06	0.00257747	0.910504	0.0807641	0.385968	9.34e-06	0.0210149	SMESG000003085.1	Kinesin-like protein	SMEDS2F2_0000132	Q9VCZ3	Octopamine receptor beta-1R	ESO91298.1	hypothetical protein LOTGIDRAFT_228774 [Lottia gigantea]	KLP-3, isoform a.	FBpp0099727	Octopamine beta1 receptor	kinesin family member C3	kinesin family member C3	Octopamine receptor beta-1R
769	SMESG000003085.1	SMED30035687	0.029	0.286	0.174	0.565	0.349	3.51	0	0	0	0	0	0.805257	0.0145283	0.134757	1.31e-06	0.00257747	0.910504	0.0807641	0.385968	9.34e-06	0.0210149	SMESG000003085.1	Kinesin-like protein	sm_686734	.	.	.	.	NA	NA	NA	NA	NA	NA
770	SMESG000003086.1	SMED30024724	-0.029	0.147	-0.725	-0.432	-0.033	-0.71	0	0	0	0	0	0.949868	0.750069	0.159663	0.416982	0.944215	0.977431	0.87573	0.423196	0.542528	0.974642	SMESG000003086.1	Zinc finger MYM-type protein	SMEDS2F2_0000132	Q9VCZ3	Octopamine receptor beta-1R	ESO91298.1	hypothetical protein LOTGIDRAFT_228774 [Lottia gigantea]	KLP-3, isoform a.	FBpp0099727	Octopamine beta1 receptor	kinesin family member C3	kinesin family member C3	Octopamine receptor beta-1R
771	SMESG000003086.1	SMED30034615	-0.029	0.147	-0.725	-0.432	-0.033	-0.71	0	0	0	0	0	0.949868	0.750069	0.159663	0.416982	0.944215	0.977431	0.87573	0.423196	0.542528	0.974642	SMESG000003086.1	Zinc finger MYM-type protein	NA	Q4R3D6	Zinc finger MYM-type protein 5	XP_008189767.1	uncharacterized protein LOC100168741 [Acyrthosiphon pisum]	NA	NA	NA	zinc finger, MYM-type 5	zinc finger, MYM-type 5	Zinc finger MYM-type protein 5, partial [Macaca fascicularis]
772	SMESG000003087.1	SMED30021545	0.146	-0.048	-0.057	-0.421	-0.017	12.56	0	0	0	0	0	0.161177	0.64625	0.58024	5.33e-05	0.868386	0.396595	0.807438	0.798825	0.000259395	0.941007	SMESG000003087.1	Glutathione S transferase-1	SMEDS2F2_0000132	P09792	Glutathione S-transferase class-mu 28 kDa isozyme	AFJ24753.1	glutathione S transferase-1 [Schmidtea mediterranea]	GST-3 (gst-3)	FBpp0099646	Glutathione S transferase S1	hematopoietic prostaglandin D synthase	hematopoietic prostaglandin D synthase	Glutathione S-transferase class-mu 28 kDa isozyme
773	SMESG000003089.1	SMED30007385	0.105	0.005	0.007	0.101	0.075	7.17	0	0	0	0	0	0.156874	0.94393	0.924565	0.177014	0.308516	0.390711	0.972441	0.977517	0.280752	0.541411	SMESG000003089.1	Unknown protein	sm_485980	.	.	CCD59410.1	hypothetical protein Smp_041550 [Schistosoma mansoni]	K11H12.7 (K11H12.7)	FBpp0086761	NA	NA	NA	NA
774	SMESG000003090.1	SMED30003140	-0.367	-0.598	-0.824	-1.26	-0.59	2.74	0	0	-1	-1	0	0.0412774	0.00119235	8.52e-06	3.89e-10	0.00133093	0.184374	0.0152172	0.00104368	6.72e-09	0.0132738	SMESG000003090.1	Phospholipid-transporting ATPase	SMEDS2F2_0000132	Q9Y2G3	Probable phospholipid-transporting ATPase IF	EKC25535.1	Putative phospholipid-transporting ATPase IF [Crassostrea gigas]	TAT-2, isoform a (tat-2)	FBpp0074079	NA	ATPase, class VI, type 11B	ATPase, class VI, type 11B	Probable phospholipid-transporting ATPase IF
775	SMESG000003093.1	SMED30015137	0.151	0.175	0.218	0.304	0.062	5.13	0	0	0	0	0	0.0811513	0.0447349	0.0113166	0.000575182	0.477932	0.267863	0.167079	0.0972574	0.00212458	0.693791	SMESG000003093.1	Unknown protein	SMEDS2F2_0002012	.	.	.	.	NA	NA	NA	NA	NA	NA
776	SMESG000003098.1	SMED30028760	0.326	0.253	0.299	0.321	0.151	4.22	0	0	0	0	0	0.00154314	0.0156058	0.00370868	0.00266729	0.151554	0.0257906	0.0845458	0.0530022	0.00821863	0.354481	SMESG000003098.1	Barrier to autointegration factor	SMEDS2F2_0000788	Q9R1T1	Barrier-to-autointegration factor	XP_008480229.1	barrier-to-autointegration factor [Diaphorina citri]	BAF-1 (baf-1)	FBpp0079157	barrier to autointegration factor	barrier to autointegration factor 1	barrier to autointegration factor 1	Barrier-to-autointegration factor
777	SMESG000003099.1	SMED30009907	-0.055	-0.039	0.063	0.057	0.239	5.46	0	0	0	0	0	0.413095	0.56379	0.347279	0.408005	0.000314715	0.657887	0.753658	0.631539	0.534713	0.0047096	SMESG000003099.1	Barrier-to-autointegration factor	SMEDS2F2_0000788	Q9R1T1	Barrier-to-autointegration factor	XP_003399716.1	barrier-to-autointegration factor-like [Bombus terrestris]	BAF-1 (baf-1)	FBpp0079157	barrier to autointegration factor	barrier to autointegration factor 1	barrier to autointegration factor 1	Barrier-to-autointegration factor
778	SMESG000003106.1	SMED30025638	-0.287	-0.277	-0.127	-0.163	-0.196	0.95	0	0	0	0	0	0.272204	0.296444	0.616633	0.549924	0.452131	0.527438	0.530252	0.821284	0.662368	0.674441	SMESG000003106.1	Neuropeptide F receptor	SMEDS2F2_0000156	Q9VNM1	Neuropeptide F receptor	GAA37014.2	neuropeptide Y receptor invertebrate [Clonorchis sinensis]	NPR-2, isoform a.	FBpp0300635	Neuropeptide F receptor	cholecystokinin A receptor	cholecystokinin A receptor	Neuropeptide F receptor
779	SMESG000003106.1	SMED30035721	-0.287	-0.277	-0.127	-0.163	-0.196	0.95	0	0	0	0	0	0.272204	0.296444	0.616633	0.549924	0.452131	0.527438	0.530252	0.821284	0.662368	0.674441	SMESG000003106.1	Neuropeptide F receptor	SMEDS2F2_0000156	Q9VNM1	Neuropeptide F receptor	XP_005089880.1	neuropeptide F receptor-like [Aplysia californica]	NPR-2, isoform a.	FBpp0300637	Neuropeptide F receptor	pyroglutamylated RFamide peptide receptor	neuropeptide Y receptor Y4	Neuropeptide F receptor
780	SMESG000003109.1	SMED30005453	-0.389	-0.185	-0.227	-0.941	-0.694	4.99	0	0	0	0	-1	0.0012629	0.124446	0.0578757	1.01e-13	1.54e-08	0.0227236	0.319666	0.243934	4.77e-12	1.85e-06	SMESG000003109.1	Slc16a-18	SMEDS2F2_0000788	Q5ZJU0	Monocarboxylate transporter 9	CDJ07461.1	monocarboxylate transporter [Hymenolepis microstoma]	PES-22, isoform c.	FBpp0086662	NA	solute carrier family 16, member 14	solute carrier family 16 (monocarboxylic acid transporters), member 4	Monocarboxylate transporter 9
781	SMESG000003113.1	SMED30028839	0.066	0.075	-0.069	0.026	-0.153	5.34	0	0	0	0	0	0.536647	0.48094	0.516591	0.812227	0.153643	0.750061	0.692039	0.756878	0.872188	0.357989	SMESG000003113.1	hemicentin-1 isoform X2	SMEDS2F2_0002057	O89026	Roundabout homolog 1	ELT96996.1	hypothetical protein CAPTEDRAFT_199767 [Capitella teleta]	IGCM-1 (igcm-1)	FBpp0077154	echinoid	matrix-remodelling associated 5	roundabout homolog 1 (Drosophila)	Roundabout homolog 1
782	SMESG000003115.1	SMED30028931	-0.077	-0.16	-0.08	0.054	0.175	2.8	0	0	0	0	0	0.648524	0.350753	0.635302	0.753957	0.292792	0.821597	0.584654	0.832061	0.828933	0.525872	SMESG000003115.1	snRNA-activating protein complex subunit 3	SMEDS2F2_0001870	Q5BK68	snRNA-activating protein complex subunit 3	CCD75799.1	hypothetical protein Smp_092780.1 [Schistosoma mansoni]	T02C12.2 (T02C12.2)	FBpp0308407	PSEA-binding protein 49kD	small nuclear RNA activating complex, polypeptide 3, 50kDa	small nuclear RNA activating complex, polypeptide 3	snRNA-activating protein complex subunit 3
783	SMESG000003117.1	SMED30002094	0.057	0.217	0.15	-0.056	0.11	5.62	0	0	0	0	0	0.441726	0.00328036	0.0416418	0.465737	0.140863	0.680375	0.0299068	0.204044	0.587892	0.338263	SMESG000003117.1	Unknown protein	smed002020	.	.	.	.	NA	NA	NA	NA	NA	NA
784	SMESG000003119.1	SMED30034675	-0.032	0.021	0.128	-0.174	-0.011	2.36	0	0	0	0	0	0.843688	0.89854	0.410167	0.313623	0.947924	0.932128	0.95068	0.680092	0.438988	0.976146	SMESG000003119.1	Sphingomyelin synthase-related protein 1	SMEDS2F2_0001870	Q96LT4	Sphingomyelin synthase-related protein 1	CDJ20744.1	sphingomyelin synthase protein 1 [Echinococcus granulosus]	F53B1.2 (F53B1.2)	FBpp0076580	SMSr	sterile alpha motif domain containing 8	sterile alpha motif domain containing 8	Sphingomyelin synthase-related protein 1
785	SMESG000003121.1	SMED30012427	0.15	0.209	0.192	0.353	0.326	7.36	0	0	0	0	0	0.0392748	0.00407582	0.00798119	1.28e-06	7.12e-06	0.179539	0.0347546	0.0797709	9.14e-06	0.000269485	SMESG000003121.1	Ubiquitin-conjugating enzyme E2 G1	SMEDS2F2_0001870	P62255	Ubiquitin-conjugating enzyme E2 G1	CAX70299.1	ubiquitin-conjugating enzyme E2G 2 [Schistosoma japonicum]	UBC-7 (ubc-7)	FBpp0110481	NA	ubiquitin-conjugating enzyme E2G 1	ubiquitin-conjugating enzyme E2G 1	Ubiquitin-conjugating enzyme E2 G1
786	SMESG000003128.1	SMED30002094	0.035	0.143	0.185	0.093	0.135	5.31	0	0	0	0	0	0.649326	0.0651752	0.0153231	0.244046	0.080795	0.82226	0.212424	0.116436	0.360442	0.235201	SMESG000003128.1	Transmembrane protein 9	smed002020	.	.	.	.	NA	NA	NA	NA	NA	NA
787	SMESG000003129.1	SMED30003109	-0.084	-0.193	-0.127	0.181	-0.766	1.14	0	0	0	0	-1	0.688607	0.374955	0.54227	0.397306	0.00137077	0.84405	0.606654	0.774968	0.524332	0.0135229	SMESG000003129.1	G protein coupled receptor	sm_631803	P34996	P2Y purinoceptor 1	CDJ12471.1	Orphan Rhodopsin-like G protein-coupled receptor [Hymenolepis microstoma]	NMUR-2 (nmur-2)	FBpp0083456	ETHR	purinergic receptor P2Y, G-protein coupled, 1	purinergic receptor P2Y, G-protein coupled 1	P2Y purinoceptor 1
788	SMESG000003135.1	SMED30027644	-0.146	0.098	0.363	0.277	-0.036	2.56	0	0	0	0	0	0.386736	0.557287	0.0223209	0.100867	0.832389	0.63608	0.748523	0.143464	0.178429	0.924822	SMESG000003135.1	cAMP-dependent protein kinase regulatory subunit	SMEDS2F2_0001901	Q03043	cGMP-dependent protein kinase, isozyme 2 forms cD4/T1/T3A/T3B	EKC24170.1	cAMP-dependent protein kinase regulatory subunit [Crassostrea gigas]	EGL-4, isoform c.	FBpp0088922	foraging	protein kinase, cGMP-dependent, type II	protein kinase, cGMP-dependent, type II	cGMP-dependent protein kinase, isozyme 2 forms cD4/T1/T3A/T3B
789	SMESG000003144.1	SMED30003468	0.223	0.213	0.105	0.412	0.193	10.27	0	0	0	0	0	0.00149745	0.00242971	0.135286	5.07e-09	0.00597738	0.0253242	0.0247113	0.386899	6.63e-08	0.0387832	SMESG000003144.1	Phosphoenolpyruvate carboxykinase [GTP]	SMEDS2F2_0001117	P05153	Phosphoenolpyruvate carboxykinase, cytosolic [GTP]	GAA38235.1	phosphoenolpyruvate carboxykinase (GTP) [Clonorchis sinensis]	PCK-2, isoform b.	FBpp0085880	Phosphoenolpyruvate carboxykinase	phosphoenolpyruvate carboxykinase 1 (soluble)	phosphoenolpyruvate carboxykinase 1, cytosolic	Phosphoenolpyruvate carboxykinase, cytosolic [GTP]
790	SMESG000003146.1	SMED30012459	-0.062	-0.135	0.004	-0.215	-0.13	2.53	0	0	0	0	0	0.730643	0.464159	0.981488	0.260072	0.476736	0.869203	0.679566	0.992271	0.378257	0.692605	SMESG000003146.1	Unknown protein	SMEDS2F2_0001699	.	.	.	.	NA	NA	NA	NA	NA	NA
791	SMESG000003156.1	SMED30017875	0.301	0.264	0.164	0.637	0.1	6.57	0	0	0	0	0	0.00105997	0.00406672	0.0739471	4.69e-12	0.27954	0.0205412	0.0347421	0.279352	1.34e-10	0.513024	SMESG000003156.1	Unknown protein	SMEDS2F2_0001307	.	.	.	.	NA	NA	NA	NA	NA	NA
792	SMESG000003158.1	SMED30019483	-0.118	-0.145	-0.174	-0.492	-0.235	7.05	0	0	0	0	0	0.101499	0.0452352	0.0163428	3.11e-11	0.00120317	0.304509	0.168417	0.120707	7.1e-10	0.0122789	SMESG000003158.1	Kinesin-like protein	SMEDS2F2_0000896	P21613	Kinesin heavy chain [Doryteuthis pealeii]	GAA52736.1	kinesin family member 5 [Clonorchis sinensis]	UNC-116 (unc-116)	FBpp0086328	Kinesin heavy chain	kinesin family member 5B	kinesin family member 5B	Kinesin heavy chain [Doryteuthis pealeii]
793	SMESG000003160.1	SMED30035335	-0.038	-0.041	0.017	0.024	0.031	4.88	0	0	0	0	0	0.61632	0.592329	0.824914	0.760574	0.680442	0.801387	0.773082	0.927657	0.833913	0.831574	SMESG000003160.1	Protein RMD5 homolog A	SMEDS2F2_0000896	Q9H871	Protein RMD5 homolog A [Homo sapiens]_x0001_gi|341941983|sp|Q80YQ8.2|RMD5A_MOUSE RecName: Full=Protein RMD5 homolog A [Mus musculus]	CCD78526.1	sporulation protein rmd5-related (glucose-induced degradation protein 2) [Schistosoma mansoni]	T07D1.2 (T07D1.2)	FBpp0071476	NA	required for meiotic nuclear division 5 homolog A (S. cerevisiae)	required for meiotic nuclear division 5 homolog A (S. cerevisiae)	Protein RMD5 homolog A [Homo sapiens]_x0001_
794	SMESG000003163.1	SMED30000897	-0.136	-0.069	0.1	-0.096	-0.134	3.01	0	0	0	0	0	0.321947	0.614908	0.452318	0.504096	0.331646	0.576232	0.788392	0.709986	0.621614	0.564535	SMESG000003163.1	Raf serine:threonine protein kinase	NA	P11346	Raf homolog serine/threonine-protein kinase phl	GAA52036.1	serine/threonine-protein kinase-transforming protein Rmil [Clonorchis sinensis]	LIN-45, isoform a (lin-45)	FBpp0070385	pole hole	A-Raf proto-oncogene, serine/threonine kinase	v-raf murine sarcoma 3611 viral oncogene homolog	Raf homolog serine/threonine-protein kinase phl
795	SMESG000003163.1	SMED30003845	-0.136	-0.069	0.1	-0.096	-0.134	3.01	0	0	0	0	0	0.321947	0.614908	0.452318	0.504096	0.331646	0.576232	0.788392	0.709986	0.621614	0.564535	SMESG000003163.1	Raf serine:threonine protein kinase	SMEDS2F2_0000781	P05625	RAF proto-oncogene serine/threonine-protein kinase	GAA52036.1	serine/threonine-protein kinase-transforming protein Rmil [Clonorchis sinensis]	LIN-45, isoform a (lin-45)	FBpp0070385	pole hole	Raf-1 proto-oncogene, serine/threonine kinase	v-raf-leukemia viral oncogene 1	RAF proto-oncogene serine/threonine-protein kinase
796	SMESG000003163.1	SMED30032813	-0.136	-0.069	0.1	-0.096	-0.134	3.01	0	0	0	0	0	0.321947	0.614908	0.452318	0.504096	0.331646	0.576232	0.788392	0.709986	0.621614	0.564535	SMESG000003163.1	Raf serine:threonine protein kinase	SMEDS2F2_0000781	P27966	Serine/threonine-protein kinase-transforming protein Rmil	GAA52036.1	serine/threonine-protein kinase-transforming protein Rmil [Clonorchis sinensis]	LIN-45, isoform a (lin-45)	FBpp0070385	pole hole	B-Raf proto-oncogene, serine/threonine kinase	Braf transforming gene	Serine/threonine-protein kinase-transforming protein Rmil [Rous-associated virus type 1]
797	SMESG000003171.1	SMED30016690	-0.125	-0.033	-0.23	-0.277	-0.277	5.52	0	0	0	0	0	0.0605467	0.617478	0.000569119	7.74e-05	4.51e-05	0.227713	0.789546	0.0162564	0.00036078	0.0010825	SMESG000003171.1	RING finger protein	SMEDS2F2_0000781	P19356	Porphobilinogen deaminase	CCD81690.1	putative porphobilinogen deaminase [Schistosoma mansoni]	Y119C1B.5 (Y119C1B.5)	FBpp0072572	lethal (3) 02640	hydroxymethylbilane synthase	hydroxymethylbilane synthase	Porphobilinogen deaminase
798	SMESG000003172.1	SMED30028687	0.167	0.137	0.142	0.446	0.057	6.9	0	0	0	0	0	0.0719258	0.14091	0.123974	1.57e-06	0.542023	0.251168	0.344156	0.370237	1.1e-05	0.743739	SMESG000003172.1	Serine threonine protein	SMEDS2F2_0000664	P38692	Serine/threonine-protein kinase KIC1	XP_003539385.1	mitogen-activated protein kinase kinase kinase NPK1-like [Glycine max]	CST-2 (cst-2)	FBpp0303771	Mekk1	p21 protein (Cdc42/Rac)-activated kinase 2	p21 protein (Cdc42/Rac)-activated kinase 2	Serine/threonine-protein kinase KIC1
799	SMESG000003172.1	SMED30032835	0.167	0.137	0.142	0.446	0.057	6.9	0	0	0	0	0	0.0719258	0.14091	0.123974	1.57e-06	0.542023	0.251168	0.344156	0.370237	1.1e-05	0.743739	SMESG000003172.1	Serine threonine protein	SMEDS2F2_0000664	.	.	.	.	NA	NA	NA	NA	NA	NA
800	SMESG000003172.1	SMED30034230	0.167	0.137	0.142	0.446	0.057	6.9	0	0	0	0	0	0.0719258	0.14091	0.123974	1.57e-06	0.542023	0.251168	0.344156	0.370237	1.1e-05	0.743739	SMESG000003172.1	Serine threonine protein	NA	.	.	.	.	NA	NA	NA	NA	NA	NA
801	SMESG000003172.1	SMED30035740	0.167	0.137	0.142	0.446	0.057	6.9	0	0	0	0	0	0.0719258	0.14091	0.123974	1.57e-06	0.542023	0.251168	0.344156	0.370237	1.1e-05	0.743739	SMESG000003172.1	Serine threonine protein	SMEDS2F2_0000664	.	.	.	.	NA	NA	NA	NA	NA	NA
802	SMESG000003183.1	SMED30016438	-0.558	-1.371	-1.159	-4.371	-1.297	-0.63	0	-1	0	-1	-1	0.142639	0.00188772	0.00503376	7.09e-09	0.00277131	0.369117	0.0207416	0.0621346	8.94e-08	0.0221929	SMESG000003183.1	Unknown protein	sm_rc_589203	.	.	.	.	NA	NA	NA	NA	NA	NA
803	SMESG000003183.1	SMED30024036	-0.558	-1.371	-1.159	-4.371	-1.297	-0.63	0	-1	0	-1	-1	0.142639	0.00188772	0.00503376	7.09e-09	0.00277131	0.369117	0.0207416	0.0621346	8.94e-08	0.0221929	SMESG000003183.1	Unknown protein	sm_rc_644085	.	.	.	.	NA	NA	NA	NA	NA	NA
804	SMESG000003184.1	SMED30001508	-0.25	-0.323	-0.164	-0.62	-0.488	6.39	0	0	0	0	0	0.0109435	0.00108695	0.0946744	6.93e-10	8.88e-07	0.0863147	0.0142506	0.322079	1.14e-08	5.31e-05	SMESG000003184.1	Neurofibromin	AAA.454ESTABI.13	Q04690	Neurofibromin	CCD77437.1	putative neurofibromin [Schistosoma mansoni]	GAP-2, isoform a (gap-2)	FBpp0303216	Neurofibromin 1	neurofibromin 1	neurofibromatosis 1	Neurofibromin
805	SMESG000003186.1	SMED30021149	0.041	0.149	0.1	-0.017	-0.035	7.62	0	0	0	0	0	0.521571	0.0207554	0.119639	0.790737	0.588542	0.74008	0.101093	0.363704	0.856186	0.775946	SMESG000003186.1	Echinoderm microtubule-associated protein-like 2	isotig01074	Q4V8C3	Echinoderm microtubule-associated protein-like 1	EKC20785.1	Echinoderm microtubule-associated protein-like 1 [Crassostrea gigas]	ELP-1, isoform b (elp-1)	FBpp0288784	Doublecortin-domain-containing echinoderm-microtubule-associated protein ortholog	echinoderm microtubule associated protein like 1	echinoderm microtubule associated protein like 1	Echinoderm microtubule-associated protein-like 1
806	SMESG000003195.1	SMED30021233	-0.18	-0.139	-0.221	-0.26	-0.289	4.85	0	0	0	0	0	0.0377443	0.110034	0.0106294	0.00398222	0.00102488	0.175824	0.294467	0.094343	0.0116307	0.010921	SMESG000003195.1	YTH domain-containing family protein	SMEDS2F2_0001194	P59326	YTH domain-containing family protein 1	ESO06247.1	hypothetical protein HELRODRAFT_152141, partial [Helobdella robusta]	NA	FBpp0112193	NA	YTH N(6)-methyladenosine RNA binding protein 2	YTH domain family 1	YTH domain-containing family protein 1
807	SMESG000003212.1	SMED30026585	0.379	0.322	0.188	0.721	0.297	9.19	0	0	0	0	0	1.34e-05	0.000219374	0.0306788	1.46e-16	0.000630309	0.000984346	0.00468191	0.171567	1.52e-14	0.00780048	SMESG000003212.1	Unknown protein	sm_322785	Q8SWD4	Ubiquitin	YP_874214.1	ubiquitin [Ectropis obliqua nucleopolyhedrovirus]	UBQ-2 (ubq-2)	FBpp0077159	Ribosomal protein L40	ubiquitin B	Ubiqutin subunit 1 {ECO:0000313|EMBL:ABQ52426.1}	Ubiquitin
808	SMESG000003214.1	SMED30033492	0.21	0.092	-0.052	-0.071	-0.048	8.22	0	0	0	0	0	0.0136855	0.283284	0.54496	0.40727	0.575104	0.0979078	0.515984	0.776784	0.534069	0.767237	SMESG000003214.1	Si:dkey-29d8.3	SMEDS2F2_0000854	.	.	XP_003968058.1	uncharacterized protein LOC101063288 [Takifugu rubripes]	NA	NA	NA	NA	NA	NA
809	SMESG000003215.1	SMED30031800	0.111	0.14	0.123	0.16	0.105	5.48	0	0	0	0	0	0.0924726	0.0348395	0.0588785	0.0182807	0.11428	0.288275	0.142517	0.246065	0.0432691	0.295639	SMESG000003215.1	Mth938 domain-containing protein	smed011798	Q32PA8	Mth938 domain-containing protein [Bos taurus]	XP_001363217.1	mth938 domain-containing protein isoform X1 [Monodelphis domestica]	NA	NA	NA	adipogenesis associated, Mth938 domain containing	adipogenesis associated Mth938 domain containing	Mth938 domain-containing protein [Bos taurus]
810	SMESG000003216.1	SMED30035146	-0.912	-0.179	-0.024	-1.073	-0.235	5.69	-1	0	0	-1	0	4.03e-22	0.0504662	0.789789	3.44e-28	0.0102626	2.24e-19	0.180557	0.910326	8.74e-25	0.0570867	SMESG000003216.1	Endothelin-converting enzyme-like 1	SMEDS2F2_0000854	Q4PZA2	Endothelin-converting enzyme 1	EZA55169.1	Endothelin-converting enzyme [Cerapachys biroi]	NEP-11, isoform a (nep-11)	FBpp0070000	Neprilysin 3	endothelin converting enzyme 1	endothelin converting enzyme 1	Endothelin-converting enzyme 1
811	SMESG000003218.1	SMED30022629	-0.946	-1.273	-0.874	-1.955	-1.305	-1.1	0	0	0	0	0	0.11511	0.0454751	0.138988	0.00774249	0.040334	0.326635	0.169098	0.393022	0.0206738	0.147331	SMESG000003218.1	Endothelin-converting enzyme 1-like protein	SMEDS2F2_0001821	Q4PZA2	Endothelin-converting enzyme 1	EZA55169.1	Endothelin-converting enzyme [Cerapachys biroi]	NEP-2 (nep-2)	FBpp0070000	Neprilysin 3	endothelin converting enzyme 1	endothelin converting enzyme 1	Endothelin-converting enzyme 1
812	SMESG000003228.1	SMED30014265	-0.357	0.1	0.072	-0.072	0.001	7.89	0	0	0	0	0	1.09e-08	0.10812	0.243852	0.247775	0.983048	2e-06	0.29147	0.528516	0.364527	0.992477	SMESG000003228.1	neutral ceramidase	SMEDS2F2_0000815	Q29C43	Neutral ceramidase	EKC40757.1	Neutral ceramidase B [Crassostrea gigas]	NA	FBpp0085009	Ceramidase	N-acylsphingosine amidohydrolase (non-lysosomal ceramidase) 2	N-acylsphingosine amidohydrolase 2	Neutral ceramidase
813	SMESG000003228.1	SMED30016225	-0.357	0.1	0.072	-0.072	0.001	7.89	0	0	0	0	0	1.09e-08	0.10812	0.243852	0.247775	0.983048	2e-06	0.29147	0.528516	0.364527	0.992477	SMESG000003228.1	neutral ceramidase	smed26549	.	.	DAA33912.1	TPA_inf: secreted peptide prohormone-12 [Schmidtea mediterranea]	NA	NA	NA	NA	NA	NA
814	SMESG000003230.1	SMED30022629	-0.932	-0.388	-0.365	-1.49	-0.387	1.76	-1	0	0	-1	0	6.59e-05	0.0822852	0.0963796	1.39e-08	0.0823144	0.0031483	0.243715	0.325343	1.64e-07	0.237988	SMESG000003230.1	Endothelin-converting enzyme 1	SMEDS2F2_0001821	Q4PZA2	Endothelin-converting enzyme 1	EZA55169.1	Endothelin-converting enzyme [Cerapachys biroi]	NEP-2 (nep-2)	FBpp0070000	Neprilysin 3	endothelin converting enzyme 1	endothelin converting enzyme 1	Endothelin-converting enzyme 1
815	SMESG000003235.1	SMED30014052	-1.043	-0.671	-0.548	-2.028	-0.69	3.69	-1	-1	0	-1	-1	5.19e-07	0.00107893	0.00704712	2.15e-19	0.000776694	6.37e-05	0.0141768	0.0748857	4.91e-17	0.0089572	SMESG000003235.1	Endothelin-converting enzyme 1	SMEDS2F2_0001821	P07861	Neprilysin	EFX69543.1	hypothetical protein DAPPUDRAFT_300917 [Daphnia pulex]	NEP-2 (nep-2)	FBpp0070000	Neprilysin 3	membrane metallo-endopeptidase	endothelin converting enzyme 2	Neprilysin
816	SMESG000003238.1	SMED30031809	-0.413	0.396	0.402	0.207	-0.569	-0.23	0	0	0	0	0	0.320315	0.283462	0.264294	0.606033	0.187961	0.574868	0.516017	0.55019	0.711441	0.406419	SMESG000003238.1	Transmembrane GTPase Marf	smed017994	Q23424	Transmembrane GTPase fzo-1 [Caenorhabditis elegans]	XP_001893293.1	Transmembrane GTPase fzo-1 [Brugia malayi]	FZO-1 (fzo-1)	FBpp0089221	Mitochondrial assembly regulatory factor	mitofusin 1	mitofusin 2	Transmembrane GTPase fzo-1 [Caenorhabditis elegans]
817	SMESG000003246.1	SMED30015381	-0.114	-0.175	-0.245	-0.148	-0.166	5.61	0	0	0	0	0	0.0660785	0.00536319	8.57e-05	0.0218939	0.00803752	0.239401	0.0415817	0.00495861	0.050327	0.0479038	SMESG000003246.1	Transmembrane GTPase Marf	SMEDS2F2_0000896	Q23424	Transmembrane GTPase fzo-1 [Caenorhabditis elegans]	XP_002591612.1	hypothetical protein BRAFLDRAFT_223384 [Branchiostoma floridae]	FZO-1 (fzo-1)	FBpp0310030	Mitochondrial assembly regulatory factor	mitofusin 1	mitofusin 1	Transmembrane GTPase fzo-1 [Caenorhabditis elegans]
818	SMESG000003246.1	SMED30032354	-0.114	-0.175	-0.245	-0.148	-0.166	5.61	0	0	0	0	0	0.0660785	0.00536319	8.57e-05	0.0218939	0.00803752	0.239401	0.0415817	0.00495861	0.050327	0.0479038	SMESG000003246.1	Transmembrane GTPase Marf	AAA.454ESTABI.72	Q23424	Transmembrane GTPase fzo-1 [Caenorhabditis elegans]	XP_002432275.1	transmembrane GTPase Marf, putative [Pediculus humanus corporis]	FZO-1 (fzo-1)	FBpp0310030	Mitochondrial assembly regulatory factor	mitofusin 1	mitofusin 2	Transmembrane GTPase fzo-1 [Caenorhabditis elegans]
819	SMESG000003251.1	SMED30022800	-0.218	-0.299	-0.194	-0.073	-0.124	3.51	0	0	0	0	0	0.134758	0.0430125	0.180918	0.625109	0.394882	0.356783	0.162836	0.450936	0.727255	0.623741	SMESG000003251.1	Glycolipid transfer protein domain-containing protein	SMEDS2F2_0002284	Q5TA50	Ceramide-1-phosphate transfer protein	EUB61501.1	Glycolipid transfer protein domain-containing protein [Echinococcus granulosus]	TAG-296 (tag-296)	FBpp0071544	NA	ceramide-1-phosphate transfer protein	ceramide-1-phosphate transfer protein	Ceramide-1-phosphate transfer protein
820	SMESG000003261.1	SMED30015548	0.073	0.036	0.221	0.335	0.124	3.8	0	0	0	0	0	0.516944	0.751186	0.0453008	0.00333809	0.272691	0.737283	0.876499	0.214369	0.00997798	0.505832	SMESG000003261.1	Unknown protein	SMEDS2F2_0000815	.	.	ESO92040.1	hypothetical protein LOTGIDRAFT_233305 [Lottia gigantea]	NA	NA	NA	NA	NA	NA
821	SMESG000003269.1	SMED30031945	0.253	0.315	0.253	0.701	0.414	4.98	0	0	0	0	0	0.0422475	0.011309	0.0416626	1.72e-08	0.000863584	0.186722	0.0685479	0.204044	1.99e-07	0.00960388	SMESG000003269.1	protein FAM228B-like	SMEDS2F2_0003074	A6QQ68	Protein FAM228B	EKC19236.1	UPF0638 protein B [Crassostrea gigas]	NA	NA	NA	family with sequence similarity 228, member B	family with sequence similarity 228, member B	Protein FAM228B [Bos taurus]
13683	SMESG000052065.1	SMED30019322	-0.512	-1.541	-0.431	-0.607	-0.651	-0.19	0	-1	0	0	0	0.129888	0.000179647	0.190814	0.100527	0.0635048	0.348741	0.00406525	0.464251	0.178129	0.200104	SMESG000052065.1	Methyltransferase-like protein 23	SMEDS2F2_0000082	Q6DJF8	Methyltransferase-like protein 23 [Xenopus laevis]	XP_002168072.2	methyltransferase-like protein 23-like [Hydra vulgaris]	W06B4.2 (W06B4.2)	FBpp0082677	NA	methyltransferase like 23	methyltransferase like 23	Methyltransferase-like protein 23 [Xenopus laevis]
823	SMESG000003271.1	SMED30005480	0.24	0.073	0.204	0.505	0.634	0.71	0	0	0	0	0	0.389052	0.801009	0.463749	0.0754925	0.0166371	0.637825	0.901285	0.719777	0.141393	0.0800691	SMESG000003271.1	Unknown protein	SMEDS2F2_0003087	.	.	.	.	NA	NA	NA	NA	NA	NA
824	SMESG000003273.1	SMED30023311	0.106	0.369	0.223	1.846	-0.584	-1.27	0	0	0	0	0	0.892499	0.629046	0.769705	0.00518703	0.501276	0.954789	0.796864	0.901888	0.0146583	0.713163	SMESG000003273.1	Unknown protein	NA	.	.	.	.	NA	NA	NA	NA	NA	NA
825	SMESG000003282.1	SMED30012666	0.366	0.471	0.306	1.012	0.555	2.21	0	0	0	1	0	0.0835818	0.0259688	0.147615	9.63e-07	0.00809352	0.272146	0.116972	0.405756	7.18e-06	0.0481771	SMESG000003282.1	Unknown protein	SMEDS2F2_0000221	.	.	XP_003740982.1	uncharacterized protein LOC100902684 [Metaseiulus occidentalis]	NA	NA	NA	NA	NA	NA
826	SMESG000003282.1	SMED30015048	0.366	0.471	0.306	1.012	0.555	2.21	0	0	0	1	0	0.0835818	0.0259688	0.147615	9.63e-07	0.00809352	0.272146	0.116972	0.405756	7.18e-06	0.0481771	SMESG000003282.1	Unknown protein	SMEDS2F2_0001749	Q6GPF3	Cullin-3-B	CCD81294.1	putative cullin [Schistosoma mansoni]	CUL-3 (cul-3)	FBpp0291366	Cullin 3	cullin 3	cullin 3	Cullin-3-B
827	SMESG000003290.1	SMED30031418	-1.11	0.061	-0.637	-0.239	0.177	-1.39	0	0	0	0	0	0.138445	0.923331	0.353064	0.731869	0.772921	0.363085	0.961575	0.636714	0.813655	0.889985	SMESG000003290.1	Unknown protein	NA	Q9V6K3	Tyrosine-protein kinase transmembrane receptor Ror2	EJK50153.1	hypothetical protein THAOC_30908 [Thalassiosira oceanica]	NA	FBpp0086841	Neurospecific receptor kinase	plasminogen	macrophage stimulating 1 (hepatocyte growth factor-like)	Tyrosine-protein kinase transmembrane receptor Ror2
828	SMESG000003297.1	SMED30031418	-0.662	-0.123	0.445	-0.01	0.327	0.08	0	0	0	0	0	0.0766448	0.722972	0.145854	0.978094	0.306053	0.259559	0.857572	0.403263	0.984574	0.53914	SMESG000003297.1	Unknown protein	NA	Q9V6K3	Tyrosine-protein kinase transmembrane receptor Ror2	EJK50153.1	hypothetical protein THAOC_30908 [Thalassiosira oceanica]	NA	FBpp0086841	Neurospecific receptor kinase	plasminogen	macrophage stimulating 1 (hepatocyte growth factor-like)	Tyrosine-protein kinase transmembrane receptor Ror2
829	SMESG000003311.1	SMED30014462	-0.2	0.209	0.228	0.37	0.272	-0.83	0	0	0	0	0	0.71242	0.685379	0.648252	0.48135	0.591682	0.858536	0.833757	0.840355	0.602001	0.777102	SMESG000003311.1	Unknown protein	SMEDS2F2_0000418	.	.	.	.	NA	NA	NA	NA	NA	NA
830	SMESG000003315.1	SMED30033659	0.771	0.694	0.435	1.109	0.565	0.35	0	0	0	1	0	0.0197623	0.0413108	0.208451	0.000833023	0.102174	0.12065	0.159069	0.484757	0.00294657	0.275012	SMESG000003315.1	Unknown protein	smed013365	.	.	.	.	NA	NA	NA	NA	NA	NA
831	SMESG000003316.1	SMED30017067	1.344	1.084	-0.79	1.033	1.644	-1.44	0	0	0	0	0	0.153525	0.260692	0.488151	0.306514	0.0756204	0.385885	0.492007	0.736327	0.430869	0.224963	SMESG000003316.1	Unknown protein	rc_smed26735	.	.	.	.	NA	NA	NA	NA	NA	NA
832	SMESG000003318.1	SMED30022209	-0.007	0.012	0.055	-0.022	0.204	7.42	0	0	0	0	0	0.907908	0.852988	0.383618	0.736125	0.00123872	0.961402	0.929181	0.662006	0.816505	0.0125553	SMESG000003318.1	ATPase family AAA domain containing protein	SMEDS2F2_0000107	Q6PAX2	ATPase family AAA domain-containing protein 3-B	CDJ08808.1	ATPase family AAA domain containing protein [Hymenolepis microstoma]	ATAD-3 (atad-3)	FBpp0297140	belphegor	ATPase family, AAA domain containing 3B	ATPase family, AAA domain containing 3A	ATPase family AAA domain-containing protein 3-B [Xenopus laevis]
833	SMESG000003320.1	SMED30001101	-0.013	0.02	0.029	0.163	0.022	3.56	0	0	0	0	0	0.921643	0.875486	0.821812	0.216301	0.864001	0.967179	0.939724	0.925866	0.329427	0.939348	SMESG000003320.1	Unknown protein	SMEDS2F2_0000106	.	.	.	.	NA	NA	NA	NA	NA	NA
834	SMESG000003321.1	SMED30029663	0.118	0.158	0.096	0.335	0.154	6.01	0	0	0	0	0	0.0746055	0.0180862	0.148838	6.25e-07	0.0211095	0.256	0.0930473	0.407334	4.87e-06	0.0944051	SMESG000003321.1	UBX domain-containing protein 6	SMEDS2F2_0000106	Q99PL6	UBX domain-containing protein 6	EKC33984.1	UBX domain-containing protein 6 [Crassostrea gigas]	UBXN-6 (ubxn-6)	FBpp0085837	GDI interacting protein 3	UBX domain protein 6	UBX domain protein 6	UBX domain-containing protein 6
835	SMESG000003328.1	SMED30013808	0.126	-0.346	0.056	-0.295	-0.53	6.3	0	0	0	0	0	0.314578	0.00607566	0.653109	0.0198611	2.92e-05	0.569857	0.0452316	0.843257	0.0463678	0.000795174	SMESG000003328.1	Fos-1	SMEDS2F2_0002019	.	.	AFJ24714.1	fos-1 [Schmidtea mediterranea]	NA	NA	NA	NA	NA	NA
836	SMESG000003338.1	SMED30012347	0.215	-0.275	0.186	0.096	-0.027	2.02	0	0	0	0	0	0.259174	0.176866	0.326742	0.632757	0.891849	0.514298	0.395237	0.612954	0.733293	0.951584	SMESG000003338.1	Galanin receptor type 2	NA	Q6BD04	G-protein coupled receptor 54 [Oreochromis niloticus]	XP_004688994.1	AT-rich interactive domain-containing protein 3A [Condylura cristata]	NPR-9 (npr-9)	FBpp0291029	SIFamide receptor	KISS1 receptor	KISS1 receptor	G-protein coupled receptor 54 [Oreochromis niloticus]
837	SMESG000003338.1	SMED30022822	0.215	-0.275	0.186	0.096	-0.027	2.02	0	0	0	0	0	0.259174	0.176866	0.326742	0.632757	0.891849	0.514298	0.395237	0.612954	0.733293	0.951584	SMESG000003338.1	Galanin receptor type 2	SMEDS2F2_0000704	O08726	Galanin receptor type 2	GAA47425.1	galanin receptor type 2 [Clonorchis sinensis]	NPR-9 (npr-9)	FBpp0300864	Allatostatin A receptor 2	bombesin-like receptor 3	galanin receptor 2	Galanin receptor type 2
838	SMESG000003347.1	SMED30018877	-0.132	-0.176	-0.053	-0.202	-0.003	7.33	0	0	0	0	0	0.0757545	0.0180236	0.473501	0.00711564	0.970544	0.258248	0.092872	0.726861	0.0192515	0.986356	SMESG000003347.1	RNA binding protein 39	SMEDS2F2_0000704	Q5RC80	RNA-binding protein 39	BAF57634.1	rnpc2 protein [Dugesia japonica]	Y55F3AM.3, isoform a.	FBpp0088579	Caper	RNA binding motif protein 39	RNA binding motif protein 39	RNA-binding protein 39
839	SMESG000003359.1	SMED30027960	0.01	-0.271	-0.02	-0.327	-0.188	4.75	0	0	0	0	0	0.908151	0.00154234	0.809532	0.000219868	0.0265156	0.961476	0.0181347	0.920078	0.000908392	0.110474	SMESG000003359.1	NPHS1-1	SMEDS2F2_0001502	Q9QZS7	Nephrin	GAA51400.1	nephrin [Clonorchis sinensis]	SYG-2 (syg-2)	FBpp0086545	hibris	nephrosis 1, congenital, Finnish type (nephrin)	nephrosis 1, nephrin	Nephrin
840	SMESG000003363.1	SMED30026474	-0.085	-0.069	-0.162	-0.288	-0.169	6.12	0	0	0	0	0	0.247903	0.351896	0.0275719	0.000148494	0.0222264	0.501162	0.585385	0.161871	0.000641848	0.0976985	SMESG000003363.1	Serine/threonine kinase	rc_smed001335	Q8VDU5	SNF-related serine/threonine-protein kinase	CCD74719.1	serine/threonine kinase [Schistosoma mansoni]	ZK524.4 (ZK524.4)	FBpp0086698	NA	SNF related kinase	SNF related kinase	SNF-related serine/threonine-protein kinase
841	SMESG000003366.1	SMED30002438	0.11	0.123	0.179	0.206	-0.17	4.45	0	0	0	0	0	0.355847	0.303219	0.131079	0.089292	0.162713	0.609231	0.537308	0.380524	0.162033	0.370747	SMESG000003366.1	Serine/threonine kinase	SMEDS2F2_0001118	.	.	.	.	NA	NA	NA	NA	NA	NA
842	SMESG000003366.1	SMED30008805	0.11	0.123	0.179	0.206	-0.17	4.45	0	0	0	0	0	0.355847	0.303219	0.131079	0.089292	0.162713	0.609231	0.537308	0.380524	0.162033	0.370747	SMESG000003366.1	Serine/threonine kinase	SMEDS2F2_0001118	P36583	Protein kinase C-like 2 [Schizosaccharomyces pombe 972h-]	XP_008303367.1	serine/threonine-protein kinase N2-like [Stegastes partitus]	PKN-1, isoform b (pkn-1)	FBpp0290731	Protein C kinase 98E	protein kinase C, eta	protein kinase N1	Protein kinase C-like 2 [Schizosaccharomyces pombe 972h-]
843	SMESG000003368.1	SMED30008378	0.292	0.299	0.275	0.653	0.109	5.84	0	0	0	0	0	0.00866457	0.00721888	0.013383	4.73e-09	0.330519	0.0744508	0.0510287	0.10674	6.22e-08	0.563372	SMESG000003368.1	Mitogen-activated protein kinase kinase kinase 3	SMEDS2F2_0001118	Q99759	Mitogen-activated protein kinase kinase kinase 3	ESO08756.1	hypothetical protein HELRODRAFT_74186, partial [Helobdella robusta]	Protein NSY-1 {ECO:0000313|EMBL:CCD70472.1}	FBpp0082840	Germinal centre kinase III	mitogen-activated protein kinase kinase kinase 3	mitogen-activated protein kinase kinase kinase 3	Mitogen-activated protein kinase kinase kinase 3
844	SMESG000003369.1	SMED30010739	-2.526	-1.228	-1.372	-4.078	-0.889	-1.84	0	0	0	-1	0	0.0156703	0.167873	0.11958	0.00297534	0.293052	0.104889	0.383371	0.363611	0.00903742	0.526087	SMESG000003369.1	Unknown protein	smed020106	.	.	.	.	NA	NA	NA	NA	NA	NA
845	SMESG000003374.1	SMED30025585	-0.546	0.052	0.547	-1.159	-0.362	-0.94	0	0	0	0	0	0.435857	0.93877	0.384247	0.144405	0.601646	0.675814	0.969564	0.662485	0.238411	0.784787	SMESG000003374.1	Unknown protein	SMEDS2F2_0001213	.	.	.	.	NA	NA	NA	NA	NA	NA
846	SMESG000003375.1	SMED30009189	0.045	0.026	-0.045	-0.017	-0.104	7.78	0	0	0	0	0	0.422908	0.646974	0.420037	0.767272	0.0626718	0.665233	0.807945	0.68759	0.838594	0.198535	SMESG000003375.1	Kinase	AAA.454ESTABI.94	Q54R82	Mitogen-activated protein kinase kinase kinase A	XP_002492697.1	signal transducing MEK kinase [Komagataella pastoris GS115]	PAK-2, isoform a (pak-2)	FBpp0074060	mushroom bodies tiny	mitogen-activated protein kinase kinase kinase 3	mitogen-activated protein kinase kinase kinase 3	Mitogen-activated protein kinase kinase kinase A
847	SMESG000003379.1	SMED30003486	0.28	0.045	0.029	-0.002	-1.441	0.96	0	0	0	0	-1	0.418923	0.898878	0.934233	0.995841	0.000366824	0.661892	0.950764	0.980919	0.997693	0.00526344	SMESG000003379.1	DNA-directed RNA polymerase subunit	NA	P35074	DNA-directed RNA polymerase II subunit RPB1	ESN92211.1	hypothetical protein HELRODRAFT_103917 [Helobdella robusta]	AMA-1 (ama-1)	FBpp0073387	RNA polymerase II 215kD subunit	polymerase (RNA) II (DNA directed) polypeptide A, 220kDa	polymerase (RNA) II (DNA directed) polypeptide A	DNA-directed RNA polymerase II subunit RPB1
848	SMESG000003379.1	SMED30007137	0.28	0.045	0.029	-0.002	-1.441	0.96	0	0	0	0	-1	0.418923	0.898878	0.934233	0.995841	0.000366824	0.661892	0.950764	0.980919	0.997693	0.00526344	SMESG000003379.1	DNA-directed RNA polymerase subunit	NA	P24928	DNA-directed RNA polymerase II subunit RPB1	GAA28785.2	DNA-directed RNA polymerase II subunit RPB1 [Clonorchis sinensis]	AMA-1 (ama-1)	FBpp0073387	RNA polymerase II 215kD subunit	polymerase (RNA) II (DNA directed) polypeptide A, 220kDa	polymerase (RNA) II (DNA directed) polypeptide A	DNA-directed RNA polymerase II subunit RPB1
849	SMESG000003379.1	SMED30008360	0.28	0.045	0.029	-0.002	-1.441	0.96	0	0	0	0	-1	0.418923	0.898878	0.934233	0.995841	0.000366824	0.661892	0.950764	0.980919	0.997693	0.00526344	SMESG000003379.1	DNA-directed RNA polymerase subunit	NA	P04052	DNA-directed RNA polymerase II subunit RPB1	CDJ16406.1	DNA directed RNA polymerase II subunit [Echinococcus granulosus]	AMA-1 (ama-1)	FBpp0073387	RNA polymerase II 215kD subunit	polymerase (RNA) II (DNA directed) polypeptide A, 220kDa	polymerase (RNA) II (DNA directed) polypeptide A	DNA-directed RNA polymerase II subunit RPB1
850	SMESG000003379.1	SMED30009790	0.28	0.045	0.029	-0.002	-1.441	0.96	0	0	0	0	-1	0.418923	0.898878	0.934233	0.995841	0.000366824	0.661892	0.950764	0.980919	0.997693	0.00526344	SMESG000003379.1	DNA-directed RNA polymerase subunit	NA	P24928	DNA-directed RNA polymerase II subunit RPB1	GAA28785.2	DNA-directed RNA polymerase II subunit RPB1 [Clonorchis sinensis]	AMA-1 (ama-1)	FBpp0073387	RNA polymerase II 215kD subunit	polymerase (RNA) II (DNA directed) polypeptide A, 220kDa	polymerase (RNA) II (DNA directed) polypeptide A	DNA-directed RNA polymerase II subunit RPB1
851	SMESG000003379.1	SMED30014917	0.28	0.045	0.029	-0.002	-1.441	0.96	0	0	0	0	-1	0.418923	0.898878	0.934233	0.995841	0.000366824	0.661892	0.950764	0.980919	0.997693	0.00526344	SMESG000003379.1	DNA-directed RNA polymerase subunit	SMEDS2F2_0001212	P24928	DNA-directed RNA polymerase II subunit RPB1	XP_003382617.1	DNA-directed RNA polymerase II subunit RPB1-like [Amphimedon queenslandica]	AMA-1 (ama-1)	FBpp0073387	RNA polymerase II 215kD subunit	polymerase (RNA) II (DNA directed) polypeptide A, 220kDa	polymerase (RNA) II (DNA directed) polypeptide A	DNA-directed RNA polymerase II subunit RPB1
852	SMESG000003379.1	SMED30014975	0.28	0.045	0.029	-0.002	-1.441	0.96	0	0	0	0	-1	0.418923	0.898878	0.934233	0.995841	0.000366824	0.661892	0.950764	0.980919	0.997693	0.00526344	SMESG000003379.1	DNA-directed RNA polymerase subunit	NA	P24928	DNA-directed RNA polymerase II subunit RPB1	AAR15043.1	RNA polymerase II largest subunit [Isohypsibius elegans]	AMA-1 (ama-1)	FBpp0073387	RNA polymerase II 215kD subunit	polymerase (RNA) II (DNA directed) polypeptide A, 220kDa	polymerase (RNA) II (DNA directed) polypeptide A	DNA-directed RNA polymerase II subunit RPB1
853	SMESG000003379.1	SMED30016978	0.28	0.045	0.029	-0.002	-1.441	0.96	0	0	0	0	-1	0.418923	0.898878	0.934233	0.995841	0.000366824	0.661892	0.950764	0.980919	0.997693	0.00526344	SMESG000003379.1	DNA-directed RNA polymerase subunit	NA	P24928	DNA-directed RNA polymerase II subunit RPB1	CCD79276.1	putative dna-directed RNA polymerase II largest subunit [Schistosoma mansoni]	AMA-1 (ama-1)	FBpp0073387	RNA polymerase II 215kD subunit	polymerase (RNA) II (DNA directed) polypeptide A, 220kDa	polymerase (RNA) II (DNA directed) polypeptide A	DNA-directed RNA polymerase II subunit RPB1
854	SMESG000003379.1	SMED30019397	0.28	0.045	0.029	-0.002	-1.441	0.96	0	0	0	0	-1	0.418923	0.898878	0.934233	0.995841	0.000366824	0.661892	0.950764	0.980919	0.997693	0.00526344	SMESG000003379.1	DNA-directed RNA polymerase subunit	NA	Q8SSC4	DNA-directed RNA polymerase II subunit RPB1	GAA28785.2	DNA-directed RNA polymerase II subunit RPB1 [Clonorchis sinensis]	AMA-1 (ama-1)	FBpp0073387	RNA polymerase II 215kD subunit	polymerase (RNA) II (DNA directed) polypeptide A, 220kDa	polymerase (RNA) II (DNA directed) polypeptide A	DNA-directed RNA polymerase II subunit RPB1
855	SMESG000003379.1	SMED30020677	0.28	0.045	0.029	-0.002	-1.441	0.96	0	0	0	0	-1	0.418923	0.898878	0.934233	0.995841	0.000366824	0.661892	0.950764	0.980919	0.997693	0.00526344	SMESG000003379.1	DNA-directed RNA polymerase subunit	NA	P16356	DNA-directed RNA polymerase II subunit RPB1	ABV83173.1	RNA polymerase 2 [Rhabditis blumi]	AMA-1 (ama-1)	FBpp0073387	RNA polymerase II 215kD subunit	polymerase (RNA) II (DNA directed) polypeptide A, 220kDa	polymerase (RNA) II (DNA directed) polypeptide A	DNA-directed RNA polymerase II subunit RPB1
856	SMESG000003380.1	SMED30005514	0.476	0.369	0.531	0.13	0.462	-0.03	0	0	0	0	0	0.235572	0.371952	0.179902	0.770188	0.255421	0.487654	0.604234	0.450007	0.840696	0.487008	SMESG000003380.1	Unknown protein	SMEDS2F2_0001212	.	.	.	.	NA	NA	NA	NA	NA	NA
857	SMESG000003388.1	SMED30027893	-0.105	0.339	-0.016	-0.877	-0.853	-0.72	0	0	0	0	0	0.816168	0.426011	0.971605	0.114731	0.101148	0.91642	0.649149	0.988896	0.198086	0.272869	SMESG000003388.1	7 transmembrane receptor	smed013097	P32249	G-protein coupled receptor 183	CCD79664.1	putative peptide (allatostatin/somatostatin)-like receptor [Schistosoma mansoni]	NA	NA	NA	G protein-coupled receptor 183	G protein-coupled receptor 183	G-protein coupled receptor 183
858	SMESG000003389.1	SMED30031425	-1.695	-0.341	-0.73	-1.7	-0.189	-0.58	0	0	0	0	0	0.00489065	0.515953	0.172275	0.00779319	0.713639	0.0527264	0.717844	0.442129	0.020778	0.852784	SMESG000003389.1	Homeobox protein Hox-D12	smed013934	P23812	Homeobox protein Hox-D12	XP_006277974.1	homeobox protein XHOX-3-like [Alligator mississippiensis]	VAB-7 (vab-7)	FBpp0304121	NA	homeobox D12	homeobox D12	Homeobox protein Hox-D12
859	SMESG000003391.1	SMED30014798	0.432	0.463	0.354	0.498	0.316	3.96	0	0	0	0	0	3.65e-05	1.12e-05	0.000736301	4.21e-06	0.00308297	0.00209088	0.000532989	0.0191374	2.68e-05	0.0239027	SMESG000003391.1	Ubiquitin-like protein	isotig16505	Q9SII9	Ubiquitin domain-containing protein DSK2a [Arabidopsis thaliana]	CBI37753.3	unnamed protein product [Vitis vinifera]	UBQ-2 (ubq-2)	FBpp0077159	Ribosomal protein L40	ubiquitin B	predicted pseudogene 7808	Ubiquitin domain-containing protein DSK2a [Arabidopsis thaliana]
860	SMESG000003392.1	SMED30014241	0.11	0.126	-0.034	-0.144	0.035	4.71	0	0	0	0	0	0.219083	0.16471	0.707125	0.129956	0.698317	0.469884	0.378316	0.872278	0.21866	0.841844	SMESG000003392.1	Ubiquitin family protein	sm_566504	.	.	.	.	NA	NA	NA	NA	NA	NA
861	SMESG000003398.1	SMED30001095	0.325	0.387	0.212	0.728	0.243	8.09	0	0	0	0	0	0.000551661	3.98e-05	0.0241787	1.24e-14	0.00998914	0.0135837	0.00137446	0.14915	7.74e-13	0.0559505	SMESG000003398.1	Unknown protein	SMEDS2F2_0002527	.	.	YP_002268172.1	agip142 [Agrotis ipsilon multiple nucleopolyhedrovirus]	NA	NA	NA	NA	NA	NA
862	SMESG000003398.1	SMED30031952	0.325	0.387	0.212	0.728	0.243	8.09	0	0	0	0	0	0.000551661	3.98e-05	0.0241787	1.24e-14	0.00998914	0.0135837	0.00137446	0.14915	7.74e-13	0.0559505	SMESG000003398.1	Unknown protein	SMEDS2F2_0002527	P16709	Ubiquitin-like protein	YP_002268172.1	agip142 [Agrotis ipsilon multiple nucleopolyhedrovirus]	UBQ-2 (ubq-2)	FBpp0311816	Ubiquitin-5E	ubiquitin B	ubiquitin A-52 residue ribosomal protein fusion product 1	Ubiquitin-like protein
863	SMESG000003398.1	SMED30033873	0.325	0.387	0.212	0.728	0.243	8.09	0	0	0	0	0	0.000551661	3.98e-05	0.0241787	1.24e-14	0.00998914	0.0135837	0.00137446	0.14915	7.74e-13	0.0559505	SMESG000003398.1	Unknown protein	SMEDS2F2_0002527	.	.	ESA20878.1	hypothetical protein GLOINDRAFT_18057 [Rhizophagus irregularis DAOM 181602]	NA	NA	NA	NA	NA	NA
864	SMESG000003402.1	SMED30010476	1.245	0.401	0.088	-1.157	0.26	6.21	1	0	0	-1	0	2.82e-09	0.0535034	0.672221	6.12e-08	0.210788	5.51e-07	0.186947	0.853502	6.08e-07	0.435686	SMESG000003402.1	Cytochrome P450 2U1	SMEDS2F2_0000821	O54750	Cytochrome P450 2J6	XP_004068241.1	cytochrome P450 2J2-like isoform 2 [Oryzias latipes]	CYP-14A1 (cyp-14A1)	FBpp0074381	Cytochrome P450-18a1	cytochrome P450, family 2, subfamily J, polypeptide 2	cytochrome P450, family 2, subfamily j, polypeptide 6	Cytochrome P450 2J6
865	SMESG000003404.1	SMED30031912	0.335	0.182	0.021	0.525	0.03	6.56	0	0	0	0	0	0.0015602	0.0875199	0.847121	8.16e-07	0.776156	0.0259956	0.253822	0.939085	6.16e-06	0.89224	SMESG000003404.1	Unknown protein	SMEDS2F2_0000821	O02741	Ubiquitin-like protein ISG15	XP_005993377.1	polyubiquitin-C-like [Latimeria chalumnae]	NA	NA	NA	NA	ISG15 ubiquitin-like modifier	Ubiquitin-like protein ISG15
866	SMESG000003408.1	SMED30032045	0.122	0.109	0.113	0.261	0.036	4.82	0	0	0	0	0	0.13883	0.193205	0.168366	0.00202106	0.671268	0.363599	0.414625	0.436406	0.00645767	0.825411	SMESG000003408.1	Protein-cysteine N-palmitoyltransferase porcupine	KG_PORCN-2	Q9JJJ7	Protein-cysteine N-palmitoyltransferase porcupine	NP_001161633.1	porcupine-like protein [Saccoglossus kowalevskii]	MOM-1 (mom-1)	FBpp0305446	porcupine	porcupine homolog (Drosophila)	porcupine homolog (Drosophila)	Protein-serine O-palmitoleoyltransferase porcupine
867	SMESG000003408.1	SMED30033161	0.122	0.109	0.113	0.261	0.036	4.82	0	0	0	0	0	0.13883	0.193205	0.168366	0.00202106	0.671268	0.363599	0.414625	0.436406	0.00645767	0.825411	SMESG000003408.1	Protein-cysteine N-palmitoyltransferase porcupine	sm_604659	.	.	EFN72324.1	SCAN domain-containing protein 3 [Camponotus floridanus]	NA	NA	NA	NA	NA	NA
868	SMESG000003419.1	SMED30034193	0.011	-0.126	-0.128	-0.204	-0.09	6.4	0	0	0	0	0	0.864593	0.0638302	0.0579427	0.00314949	0.185156	0.942824	0.209778	0.244043	0.00948047	0.402743	SMESG000003419.1	Phospholipase D3	SMEDS2F2_0002396	Q6PB03	Phospholipase D3	CCD78814.1	phospholipase d-related [Schistosoma mansoni]	F09G2.8, isoform a.	FBpp0080999	NA	phospholipase D family, member 3	phospholipase D family, member 3	Phospholipase D3
869	SMESG000003425.1	SMED30010532	-0.254	-0.138	-0.082	-0.417	-0.157	5.47	0	0	0	0	0	0.00199722	0.0940431	0.31203	1.05e-06	0.0559277	0.0302957	0.265658	0.60042	7.74e-06	0.184229	SMESG000003425.1	SH2 domain-containing adapter protein F	SMEDS2F2_0001520	Q8CG80	SH2 domain-containing adapter protein F [Mus musculus]	CDJ07780.1	SH2 motif [Hymenolepis microstoma]	NCK-1, isoform a.	FBpp0305359	NA	Src homology 2 domain containing F	Src homology 2 domain containing F	SH2 domain-containing adapter protein F [Mus musculus]
870	SMESG000003436.1	SMED30013128	0.131	0.403	0.309	0.48	0.072	6.36	0	0	0	0	0	0.137593	4.22e-06	0.000418875	5.2e-08	0.413195	0.361799	0.000242827	0.0135251	5.27e-07	0.640084	SMESG000003436.1	Ankyrin repeat and death domain-containing protein 1A	SMEDS2F2_0000511	Q9GKW8	Ankyrin repeat and death domain-containing protein 1A, partial [Macaca fascicularis]	EKC25260.1	Ankyrin repeat and death domain-containing protein 1A [Crassostrea gigas]	UNC-44, isoform a (unc-44)	FBpp0306186	Ankyrin 2	ankyrin repeat and death domain containing 1A	ankyrin repeat and death domain containing 1A	Ankyrin repeat and death domain-containing protein 1A, partial [Macaca fascicularis]
871	SMESG000003437.1	SMED30020663	0.003	-0.121	0.02	-0.4	-0.211	6.03	0	0	0	0	0	0.969267	0.160091	0.810122	6.06e-06	0.0144416	0.984552	0.371894	0.920427	3.72e-05	0.0728142	SMESG000003437.1	Unknown protein	SMEDS2F2_0000511	.	.	.	.	NA	NA	NA	NA	NA	NA
872	SMESG000003447.1	SMED30013358	-2.201	-0.248	-0.394	0.243	0.515	-1.59	0	0	0	0	0	0.0321836	0.749194	0.608099	0.746818	0.449031	0.160768	0.875216	0.816422	0.823631	0.671465	SMESG000003447.1	Serine/threonine-protein phosphatase	SMEDS2F2_0000511	Q5I085	Serine/threonine-protein phosphatase PP1-beta catalytic subunit	GAA31164.1	protein phosphatase 1 catalytic subunit [Clonorchis sinensis]	GSP-1, isoform b (gsp-1)	FBpp0305497	flapwing	protein phosphatase 1, catalytic subunit, beta isozyme	protein phosphatase 1, catalytic subunit, beta isoform	Serine/threonine-protein phosphatase PP1-beta catalytic subunit
873	SMESG000003449.1	SMED30013995	0.043	0.091	0.016	0.199	0.187	3.04	0	0	0	0	0	0.728703	0.466278	0.897269	0.119991	0.12763	0.868369	0.681589	0.964137	0.205056	0.317249	SMESG000003449.1	tRNA (adenine(58)-N(1))-methyltransferase catalytic subunit TRMT61A	SMEDS2F2_0000511	Q6AY46	tRNA (adenine(58)-N(1))-methyltransferase catalytic subunit TRMT61A	GAA57026.1	tRNA (adenine-N1-)-methyltransferase catalytic subunit [Clonorchis sinensis]	W02A11.1 (W02A11.1)	FBpp0084342	NA	tRNA methyltransferase 61A	tRNA methyltransferase 61A	tRNA (adenine(58)-N(1))-methyltransferase catalytic subunit TRMT61A
874	SMESG000003454.1	SMED30017379	0.101	0.058	-0.035	0.111	0.256	7.13	0	0	0	0	0	0.111148	0.361531	0.581042	0.08336	5.01e-05	0.320122	0.595396	0.799289	0.153377	0.001169	SMESG000003454.1	DJ-1	SMEDS2F2_0000511	Q5XJ36	Protein DJ-1	BAM68888.1	DJ-1 [Dugesia japonica]	DJR-1.1 (djr-1.1)	FBpp0085065	dj-1beta	parkinson protein 7	Parkinson disease (autosomal recessive, early onset) 7	Glutathione-independent glyoxalase DJR-1.1
875	SMESG000003459.1	SMED30001855	-0.135	-0.052	-0.288	-0.175	-0.189	4.38	0	0	0	0	0	0.0940384	0.521383	0.000402664	0.0399271	0.0211473	0.291357	0.722549	0.0133555	0.083548	0.0944853	SMESG000003459.1	Golgi SNAP receptor complex member 1	SMEDS2F2_0000510	Q2TBU3	Golgi SNAP receptor complex member 1	EFX85432.1	hypothetical protein DAPPUDRAFT_238099 [Daphnia pulex]	GOS-28 (gos-28)	FBpp0083076	Golgi SNARE, 28 kDa	golgi SNAP receptor complex member 1	golgi SNAP receptor complex member 1	Golgi SNAP receptor complex member 1
876	SMESG000003463.1	SMED30005562	-0.129	-0.205	-0.109	-0.751	-0.396	4.46	0	0	0	0	0	0.246163	0.0674106	0.324474	3.35e-10	0.000479511	0.499233	0.216792	0.61133	5.89e-09	0.00639036	SMESG000003463.1	Ankyrin 23:unc44	SMEDS2F2_0000726	P16157	Ankyrin-1	CDJ23100.1	ankyrin 23:unc44 [Echinococcus granulosus]	UNC-44, isoform a (unc-44)	FBpp0310628	Ankyrin 2	ankyrin 1, erythrocytic	ankyrin 3, epithelial	Ankyrin-1
877	SMESG000003465.1	SMED30030985	0.17	0.278	-0.008	0.049	0.029	3.32	0	0	0	0	0	0.182298	0.0291108	0.950451	0.718183	0.822825	0.425202	0.125645	0.985436	0.802303	0.918936	SMESG000003465.1	Unknown protein	NA	.	.	.	.	NA	NA	NA	NA	NA	NA
878	SMESG000003467.1	SMED30033287	-0.244	-0.155	-0.119	0.324	-0.111	1.97	0	0	0	0	0	0.16444	0.379399	0.485803	0.0582928	0.523997	0.401433	0.61085	0.735606	0.114423	0.73046	SMESG000003467.1	Unknown protein	SMEDS2F2_0000726	.	.	.	.	NA	NA	NA	NA	NA	NA
12950	SMESG000049184.1	SMED30033611	-0.04	1.195	0.253	-0.362	-0.408	8.33	0	1	0	0	0	0.740991	1.25e-22	0.0363397	0.00291878	0.000765671	0.873795	3.17e-19	0.188517	0.00888833	0.00888365	SMESG000049184.1	Unknown protein	SMEDS2F2_0001635	.	.	GAA48017.1	tetraspanin-3 [Clonorchis sinensis]	NA	FBpp0076233	Tetraspanin 66E	CD63 molecule	NA	NA
880	SMESG000003471.1	SMED30024147	-0.147	-0.11	-0.074	-0.187	0.01	4.91	0	0	0	0	0	0.0929266	0.212191	0.39358	0.0402735	0.908638	0.289326	0.436745	0.668616	0.0841343	0.959503	SMESG000003471.1	Mitochondrial-processing peptidase subunit alpha	SMEDS2F2_0000726	Q9DC61	Mitochondrial-processing peptidase subunit alpha	CAX70474.1	mitochondrial processing peptidase [Schistosoma japonicum]	MPPA-1 (mppa-1)	FBpp0087958	NA	peptidase (mitochondrial processing) alpha	peptidase (mitochondrial processing) alpha	Mitochondrial-processing peptidase subunit alpha
881	SMESG000003474.1	SMED30025962	0.564	-0.567	0.514	-2.18	0.147	-2.05	0	0	0	0	0	0.639518	0.675659	0.668901	0.156776	0.907627	0.816419	0.827008	0.851781	0.254373	0.958926	SMESG000003474.1	GCR145	NA	Q923Y8	Trace amine-associated receptor 1	ELU13035.1	hypothetical protein CAPTEDRAFT_208570 [Capitella teleta]	FRPR-12 (frpr-12)	FBpp0309861	Dopamine 2-like receptor	G protein-coupled receptor 31	trace amine-associated receptor 1	Trace amine-associated receptor 1
882	SMESG000003492.1	SMED30009739	0.114	-0.463	-0.171	0.316	0.285	2.3	0	0	0	0	0	0.500524	0.012472	0.326663	0.0684455	0.0897879	0.726156	0.0733467	0.612952	0.130575	0.252331	SMESG000003492.1	Unknown protein	AAA.454ESTABI.10	.	.	XP_004227365.1	uncharacterized protein LOC101242881 [Ciona intestinalis]	NA	NA	NA	NA	NA	NA
883	SMESG000003492.1	SMED30027498	0.114	-0.463	-0.171	0.316	0.285	2.3	0	0	0	0	0	0.500524	0.012472	0.326663	0.0684455	0.0897879	0.726156	0.0733467	0.612952	0.130575	0.252331	SMESG000003492.1	Unknown protein	AAA.454ESTABI.14	.	.	.	.	NA	NA	NA	NA	NA	NA
884	SMESG000003494.1	SMED30002752	-0.02	-0.146	-0.164	-0.102	-0.279	3.03	0	0	0	0	0	0.878589	0.267892	0.206407	0.455545	0.0370351	0.949113	0.499806	0.482258	0.578725	0.139081	SMESG000003494.1	Unknown protein	rc_smed26362	.	.	.	.	NA	NA	NA	NA	NA	NA
885	SMESG000003495.1	SMED30028914	-0.213	-0.195	0.007	-0.177	-0.002	5.64	0	0	0	0	0	0.00777095	0.0153243	0.930996	0.0302644	0.980096	0.0699023	0.0835177	0.979993	0.0661226	0.991191	SMESG000003495.1	Deoxyribodipyrimidine photo-lyase-like	BRcontig135	Q28811	Deoxyribodipyrimidine photo-lyase	XP_005093310.1	deoxyribodipyrimidine photo-lyase-like [Aplysia californica]	NA	FBpp0087915	photorepair	NA	NA	Deoxyribodipyrimidine photo-lyase
886	SMESG000003505.1	SMED30009739	0.423	-0.237	0.244	0.428	0.138	2.88	0	0	0	0	0	0.0122619	0.187873	0.151758	0.0138733	0.425484	0.0921746	0.408514	0.411462	0.0342222	0.651909	SMESG000003505.1	Unknown protein	AAA.454ESTABI.10	.	.	XP_004227365.1	uncharacterized protein LOC101242881 [Ciona intestinalis]	NA	NA	NA	NA	NA	NA
887	SMESG000003505.1	SMED30027498	0.423	-0.237	0.244	0.428	0.138	2.88	0	0	0	0	0	0.0122619	0.187873	0.151758	0.0138733	0.425484	0.0921746	0.408514	0.411462	0.0342222	0.651909	SMESG000003505.1	Unknown protein	AAA.454ESTABI.14	.	.	.	.	NA	NA	NA	NA	NA	NA
888	SMESG000003511.1	SMED30013734	0.086	0.232	-0.389	-0.251	-0.287	3.73	0	0	0	0	0	0.679549	0.267236	0.0669854	0.242198	0.175663	0.839193	0.498994	0.265051	0.358488	0.389584	SMESG000003511.1	Venom allergen 5	AAA.454ESTABI.13	W4VS53	CRISP/Allergen/PR-1	AFJ24739.1	GLI pathogenesis related-1, partial [Schmidtea mediterranea]	SCL-5 (scl-5)	FBpp0082250	NA	peptidase inhibitor 16	cysteine-rich secretory protein LCCL domain containing 2	CRISP/Allergen/PR-1
889	SMESG000003528.1	SMED30009120	0.188	0.118	0.157	0.185	0.039	5.7	0	0	0	0	0	0.0201336	0.149078	0.0528729	0.0256114	0.633975	0.121622	0.356801	0.231925	0.0573884	0.802993	SMESG000003528.1	Unknown protein	SMEDS2F2_0000510	.	.	.	.	NA	NA	NA	NA	NA	NA
890	SMESG000003538.1	SMED30010488	0.187	0.155	0.042	0.309	0.233	11	0	0	0	0	0	0.00195828	0.010285	0.489503	3.08e-07	0.000111497	0.0298549	0.0645007	0.737377	2.57e-06	0.0021383	SMESG000003538.1	Unknown protein	SMEDS2F2_0001345	.	.	.	.	NA	NA	NA	NA	NA	NA
891	SMESG000003539.1	SMED30001667	0.171	-0.011	-0.007	0.144	-0.187	0.34	0	0	0	0	0	0.553031	0.970413	0.981263	0.642592	0.548662	0.760984	0.985773	0.992202	0.740712	0.74813	SMESG000003539.1	Unknown protein	smed018462	.	.	.	.	NA	NA	NA	NA	NA	NA
892	SMESG000003539.1	SMED30005540	0.171	-0.011	-0.007	0.144	-0.187	0.34	0	0	0	0	0	0.553031	0.970413	0.981263	0.642592	0.548662	0.760984	0.985773	0.992202	0.740712	0.74813	SMESG000003539.1	Unknown protein	SMEDS2F2_0000228	.	.	.	.	NA	NA	NA	NA	NA	NA
893	SMESG000003539.1	SMED30006753	0.171	-0.011	-0.007	0.144	-0.187	0.34	0	0	0	0	0	0.553031	0.970413	0.981263	0.642592	0.548662	0.760984	0.985773	0.992202	0.740712	0.74813	SMESG000003539.1	Unknown protein	NA	.	.	.	.	NA	NA	NA	NA	NA	NA
894	SMESG000003539.1	SMED30021424	0.171	-0.011	-0.007	0.144	-0.187	0.34	0	0	0	0	0	0.553031	0.970413	0.981263	0.642592	0.548662	0.760984	0.985773	0.992202	0.740712	0.74813	SMESG000003539.1	Unknown protein	NA	.	.	.	.	NA	NA	NA	NA	NA	NA
895	SMESG000003539.1	SMED30023759	0.171	-0.011	-0.007	0.144	-0.187	0.34	0	0	0	0	0	0.553031	0.970413	0.981263	0.642592	0.548662	0.760984	0.985773	0.992202	0.740712	0.74813	SMESG000003539.1	Unknown protein	NA	.	.	.	.	NA	NA	NA	NA	NA	NA
896	SMESG000003543.1	SMED30030542	-0.019	0.174	0.277	0.382	0.359	7.27	0	0	0	0	0	0.82341	0.0409107	0.00111699	7.62e-06	2.46e-05	0.920665	0.157905	0.0251048	4.58e-05	0.000694199	SMESG000003543.1	Dynein light chain	SMEDS2F2_0001345	Q78P75	Dynein light chain 2, cytoplasmic	XP_006138678.1	dynein light chain 2, cytoplasmic [Pelodiscus sinensis]	DLC-1 (dlc-1)	FBpp0070674	cut up	dynein, light chain, LC8-type 2	dynein light chain LC8-type 2	Dynein light chain 2, cytoplasmic
897	SMESG000003546.1	SMED30030918	-0.674	0.615	0.07	1.285	1.075	-1.07	0	0	0	0	0	0.394745	0.365396	0.923187	0.0472303	0.0932662	0.642065	0.599133	0.976988	0.0959502	0.258591	SMESG000003546.1	Unknown protein	NA	.	.	.	.	NA	NA	NA	NA	NA	NA
898	SMESG000003547.1	SMED30030311	-0.008	-0.067	-0.032	0.077	0.039	3.52	0	0	0	0	0	0.935454	0.52683	0.754773	0.476872	0.711209	0.971791	0.726168	0.894759	0.598083	0.850811	SMESG000003547.1	Unknown protein	SMEDS2F2_0002156	.	.	.	.	NA	NA	NA	NA	NA	NA
899	SMESG000003548.1	SMED30012960	0.369	0.597	0.35	0.794	0.411	4.5	0	0	0	0	0	0.0190863	0.000145236	0.0261367	4.95e-07	0.00929563	0.118311	0.00346579	0.156661	3.94e-06	0.0532092	SMESG000003548.1	Calmodulin	SMEDS2F2_0002156	Q5U206	Calmodulin-like protein 3	ETS64955.1	calmodulin [Pseudozyma aphidis DSM 70725]	CMD-1 (cmd-1)	FBpp0311269	Calmodulin	calmodulin 3 (phosphorylase kinase, delta)	calmodulin 2	Calmodulin-like protein 3 [Rattus norvegicus]
900	SMESG000003549.1	SMED30002472	-0.058	-0.061	0.423	0.24	-0.151	2.85	0	0	0	0	0	0.716367	0.705333	0.00515861	0.134247	0.352049	0.861151	0.84663	0.0633065	0.224415	0.584635	SMESG000003549.1	NPHS1-5	smed005741	O60500	Nephrin	GAA51400.1	nephrin [Clonorchis sinensis]	SYG-1, isoform b (syg-1)	FBpp0308386	sticks and stones	nephrosis 1, congenital, Finnish type (nephrin)	nephrosis 1, nephrin	Nephrin
901	SMESG000003551.1	SMED30008556	0.304	0.149	0.11	0.619	0.17	3.96	0	0	0	0	0	0.00798295	0.20352	0.341279	8e-08	0.147002	0.070981	0.426772	0.625813	7.69e-07	0.348128	SMESG000003551.1	Unknown protein	AAA.454ESTABI.13	.	.	.	.	NA	NA	NA	NA	NA	NA
902	SMESG000003563.1	SMED30033155	0.04	-0.014	0.01	-0.004	0.13	4.75	0	0	0	0	0	0.665369	0.884083	0.913406	0.966574	0.154625	0.832595	0.943198	0.972659	0.97719	0.359367	SMESG000003563.1	DNA/RNA-binding protein KIN17	SMEDS2F2_0000756	Q8K339	DNA/RNA-binding protein KIN17	CAX70209.1	Zinc finger protein RTS2 [Schistosoma japonicum]	Y52B11A.9 (Y52B11A.9)	FBpp0077839	kin17	Kin17 DNA and RNA binding protein	antigenic determinant of rec-A protein	DNA/RNA-binding protein KIN17
903	SMESG000003564.1	SMED30003333	-0.458	0.479	0.219	0.29	-0.305	-0.42	0	0	0	0	0	0.321683	0.235004	0.59302	0.507461	0.504105	0.576139	0.46226	0.806436	0.624232	0.7149	SMESG000003564.1	40S ribosomal protein S14	SMEDS2F2_0000756	P62263	40S ribosomal protein S14 [Homo sapiens]_x0001_gi|50403753|sp|P62264.3|RS14_MOUSE RecName: Full=40S ribosomal protein S14 [Mus musculus]_x0001_gi|50403754|sp|P62265.3|RS14_CRIGR RecName: Full=40S ribosomal protein S14	CAX72121.1	ribosomal protein S14 [Schistosoma japonicum]	RPS-14 (rps-14)	FBpp0071052	Ribosomal protein S14b	ribosomal protein S14	ribosomal protein S14	40S ribosomal protein S14 [Homo sapiens]_x0001_
904	SMESG000003565.1	SMED30003333	-2.002	-3.554	-1.322	-3.554	-1.197	-2.05	0	0	0	0	0	0.0848746	0.0102564	0.21171	0.016313	0.262913	0.274445	0.0644382	0.48912	0.0392754	0.494714	SMESG000003565.1	40S ribosomal protein S14	SMEDS2F2_0000756	P62263	40S ribosomal protein S14 [Homo sapiens]_x0001_gi|50403753|sp|P62264.3|RS14_MOUSE RecName: Full=40S ribosomal protein S14 [Mus musculus]_x0001_gi|50403754|sp|P62265.3|RS14_CRIGR RecName: Full=40S ribosomal protein S14	CAX72121.1	ribosomal protein S14 [Schistosoma japonicum]	RPS-14 (rps-14)	FBpp0071052	Ribosomal protein S14b	ribosomal protein S14	ribosomal protein S14	40S ribosomal protein S14 [Homo sapiens]_x0001_
905	SMESG000003565.1	SMED30006590	-2.002	-3.554	-1.322	-3.554	-1.197	-2.05	0	0	0	0	0	0.0848746	0.0102564	0.21171	0.016313	0.262913	0.274445	0.0644382	0.48912	0.0392754	0.494714	SMESG000003565.1	40S ribosomal protein S14	NA	.	.	.	.	NA	NA	NA	NA	NA	NA
906	SMESG000003566.1	SMED30014017	0.034	0.323	0.179	0.594	0.36	6.85	0	0	0	0	0	0.71309	0.000484845	0.0529269	1.46e-10	9.82e-05	0.858955	0.00803315	0.231929	2.82e-09	0.0019646	SMESG000003566.1	1.C5.1	rc_smed007732	.	.	AHD24733.1	1.C5.1 [Schmidtea mediterranea]	NA	NA	NA	NA	NA	NA
907	SMESG000003567.1	SMED30029695	-0.089	-0.048	0.093	-0.284	0.03	5.27	0	0	0	0	0	0.286657	0.561634	0.257332	0.00108363	0.722226	0.541686	0.751975	0.542427	0.00370763	0.85865	SMESG000003567.1	Patched-like protein	SMEDS2F2_0000756	Q98864	Protein patched homolog 1	ACZ64511.1	patched-like protein [Schmidtea mediterranea]	PTC-1 (ptc-1)	FBpp0088443	patched	patched 1	patched homolog 1	Protein patched homolog 1
908	SMESG000003570.1	SMED30005451	0.104	0.216	0.137	0.386	0.27	4.31	0	0	0	0	0	0.304269	0.0322231	0.172393	0.000157317	0.00692472	0.559315	0.13476	0.442314	0.000674246	0.0432564	SMESG000003570.1	Signal peptidase I	SMEDS2F2_0001920	O74800	Mitochondrial inner membrane protease subunit 1 [Schizosaccharomyces pombe 972h-]	XP_005714110.1	unnamed protein product [Chondrus crispus]	IMMP-1 (immp-1)	FBpp0073876	NA	IMP1 inner mitochondrial membrane peptidase-like (S. cerevisiae)	IMP1 inner mitochondrial membrane peptidase-like (S. cerevisiae)	Mitochondrial inner membrane protease subunit 1 [Schizosaccharomyces pombe 972h-]
909	SMESG000003588.1	SMED30032022	0.045	0.129	0.156	-0.075	0.058	5.84	0	0	0	0	0	0.463628	0.0373889	0.0106139	0.243455	0.352555	0.697384	0.149022	0.0942998	0.359869	0.585124	SMESG000003588.1	Protein FAM46C	SMEDS2F2_0001865	Q96IP4	Protein FAM46A	XP_003739272.1	protein FAM46C-like [Metaseiulus occidentalis]	PQN-44, isoform c.	FBpp0088008	NA	family with sequence similarity 46, member A	family with sequence similarity 46, member A	Protein FAM46A
910	SMESG000003593.1	SMED30016522	0.199	0.285	0.307	0.322	0.294	3.29	0	0	0	0	0	0.114559	0.0240771	0.0130286	0.0135354	0.0192857	0.325653	0.111262	0.10519	0.0335563	0.0887625	SMESG000003593.1	Unknown protein	SMEDS2F2_0000917	Q9UFW8	CGG triplet repeat-binding protein 1	XP_002901727.1	conserved hypothetical protein [Phytophthora infestans T30-4]	F23F1.5 (F23F1.5)	NA	NA	CGG triplet repeat binding protein 1	CGG triplet repeat binding protein 1	CGG triplet repeat-binding protein 1
911	SMESG000003596.1	SMED30026726	0.112	0.288	0.007	0.038	-0.009	6.71	0	0	0	0	0	0.225184	0.00176513	0.938891	0.682479	0.919304	0.476431	0.0198736	0.98297	0.773993	0.964562	SMESG000003596.1	E3 ubiquitin-protein ligase RGLG2	smed004890	G5E8K5	Ankyrin-3	XP_002170883.2	ankyrin-1-like, partial [Hydra vulgaris]	UNC-44, isoform a (unc-44)	FBpp0292238	Ankyrin 2	ankyrin 3, node of Ranvier (ankyrin G)	ankyrin 3, epithelial	Ankyrin-3
912	SMESG000003612.1	SMED30018210	-0.946	-1.649	-0.626	-1.401	-0.733	-0.65	0	-1	0	0	0	0.0435775	0.00180547	0.159252	0.00881057	0.110663	0.189976	0.0201665	0.422439	0.0231229	0.289732	SMESG000003612.1	Unknown protein	SMEDS2F2_0001652	.	.	XP_005104400.1	kinetochore-associated protein 1-like [Aplysia californica]	NA	NA	NA	NA	NA	NA
913	SMESG000003619.1	SMED30004109	0.142	0.488	0.111	0	-0.012	0.56	0	0	0	0	0	0.638038	0.0954382	0.713132	0.999278	0.970107	0.815517	0.268508	0.875424	0.999728	0.986194	SMESG000003619.1	Ubiquitin conjugating enzyme interacting protein, putative	isotig23902	E6ZIJ1	RanBP-type and C3HC4-type zinc finger-containing protein 1	XP_004068829.1	ranBP-type and C3HC4-type zinc finger-containing protein 1-like [Oryzias latipes]	NA	NA	NA	RanBP-type and C3HC4-type zinc finger containing 1	RanBP-type and C3HC4-type zinc finger containing 1	RanBP-type and C3HC4-type zinc finger-containing protein 1
914	SMESG000003622.1	SMED30034405	0.03	-0.011	-0.131	-0.096	0.138	1.54	0	0	0	0	0	0.87378	0.955854	0.497244	0.641401	0.464005	0.947144	0.978357	0.742545	0.739675	0.683041	SMESG000003622.1	Snurportin-1	SMEDS2F2_0000439	Q68FP5	Snurportin-1	GAA51796.1	snurportin-1 [Clonorchis sinensis]	F23F1.5 (F23F1.5)	FBpp0288961	Snurportin	snurportin 1	snurportin 1	Snurportin-1
915	SMESG000003624.1	SMED30030201	0.158	0.098	0.189	-0.01	0.128	2.08	0	0	0	0	0	0.407569	0.613511	0.316748	0.960839	0.508745	0.653125	0.787971	0.604132	0.97371	0.718492	SMESG000003624.1	Pol polyprotein	smed004097	.	.	.	.	NA	NA	NA	NA	NA	NA
916	SMESG000003625.1	SMED30015097	-0.754	-0.485	-1.067	-1.263	-1.253	-0.34	0	0	0	0	-1	0.0474991	0.191398	0.00690782	0.00423249	0.0026267	0.199544	0.412345	0.0740863	0.0122609	0.0213036	SMESG000003625.1	Unknown protein	SMEDS2F2_0002694	.	.	.	.	NA	NA	NA	NA	NA	NA
917	SMESG000003631.1	SMED30007824	0.052	0.002	-0.084	-0.084	-0.194	6.59	0	0	0	0	0	0.422609	0.981685	0.198853	0.208881	0.00333114	0.664949	0.992008	0.47378	0.320908	0.0252973	SMESG000003631.1	WASH complex subunit 4	SMEDS2F2_0002107	Q2M389	WASH complex subunit 7 [Homo sapiens]	XP_005300838.1	WASH complex subunit 7 [Chrysemys picta bellii]	Y53F4B.21 (Y53F4B.21)	FBpp0307917	NA	KIAA1033	RIKEN cDNA A230046K03 gene	WASH complex subunit 7
918	SMESG000003633.1	SMED30022891	0.011	0.17	0.214	0.248	0.364	5.78	0	0	0	0	0	0.863015	0.00685249	0.000565804	0.00010978	4.24e-09	0.94202	0.0492018	0.016224	0.000491479	6.77e-07	SMESG000003633.1	tRNA N6-adenosine threonylcarbamoyltransferase	smed000406	Q7SYR1	Probable tRNA N6-adenosine threonylcarbamoyltransferase	XP_006037782.1	probable tRNA threonylcarbamoyladenosine biosynthesis protein osgep [Alligator sinensis]	Y71H2AM.1 (Y71H2AM.1)	FBpp0075139	NA	O-sialoglycoprotein endopeptidase	O-sialoglycoprotein endopeptidase	Probable tRNA N6-adenosine threonylcarbamoyltransferase
919	SMESG000003647.1	SMED30030613	0.239	0.242	0.242	0.522	0.291	2.99	0	0	0	0	0	0.20731	0.203976	0.199289	0.00623427	0.124903	0.455791	0.427478	0.47397	0.0171515	0.312705	SMESG000003647.1	Amidophosphoribosyltransferase	SMEDS2F2_0001012	P35433	Amidophosphoribosyltransferase	KDR09850.1	Amidophosphoribosyltransferase [Zootermopsis nevadensis]	T04A8.5 (T04A8.5)	FBpp0076655	Phosphoribosylamidotransferase 2	phosphoribosyl pyrophosphate amidotransferase	phosphoribosyl pyrophosphate amidotransferase	Amidophosphoribosyltransferase
920	SMESG000003648.1	SMED30030613	0.084	0.144	0.225	0.323	0.142	3.16	0	0	0	0	0	0.565619	0.329395	0.118745	0.0299911	0.333492	0.769422	0.564649	0.362258	0.0656224	0.566152	SMESG000003648.1	Amidophosphoribosyltransferase	SMEDS2F2_0001012	P35433	Amidophosphoribosyltransferase	KDR09850.1	Amidophosphoribosyltransferase [Zootermopsis nevadensis]	T04A8.5 (T04A8.5)	FBpp0076655	Phosphoribosylamidotransferase 2	phosphoribosyl pyrophosphate amidotransferase	phosphoribosyl pyrophosphate amidotransferase	Amidophosphoribosyltransferase
921	SMESG000003663.1	SMED30030613	0.109	0.137	0.114	0.356	0.131	5.33	0	0	0	0	0	0.297223	0.190966	0.274972	0.000695754	0.210311	0.552318	0.411863	0.562501	0.00250895	0.435264	SMESG000003663.1	Amidophosphoribosyltransferase	SMEDS2F2_0001012	P35433	Amidophosphoribosyltransferase	KDR09850.1	Amidophosphoribosyltransferase [Zootermopsis nevadensis]	T04A8.5 (T04A8.5)	FBpp0076655	Phosphoribosylamidotransferase 2	phosphoribosyl pyrophosphate amidotransferase	phosphoribosyl pyrophosphate amidotransferase	Amidophosphoribosyltransferase
922	SMESG000003670.1	SMED30004109	-0.105	0.21	0.082	0.054	-0.017	3.52	0	0	0	0	0	0.331808	0.0461056	0.434679	0.630035	0.871591	0.585439	0.170692	0.69686	0.731168	0.942602	SMESG000003670.1	RanBP-type and C3HC4-type zinc finger containing 1	isotig23902	E6ZIJ1	RanBP-type and C3HC4-type zinc finger-containing protein 1	XP_004068829.1	ranBP-type and C3HC4-type zinc finger-containing protein 1-like [Oryzias latipes]	NA	NA	NA	RanBP-type and C3HC4-type zinc finger containing 1	RanBP-type and C3HC4-type zinc finger containing 1	RanBP-type and C3HC4-type zinc finger-containing protein 1
923	SMESG000003690.1	SMED30018057	0.019	0.169	-0.075	0.143	0.049	5.19	0	0	0	0	0	0.807684	0.0278799	0.33582	0.0706188	0.530762	0.911811	0.121961	0.621017	0.134066	0.73595	SMESG000003690.1	Tubulin-folding cofactor B	SMEDS2F2_0000283	Q9D1E6	Tubulin-folding cofactor B	CCD74670.1	putative tubulin-specific chaperone B (tubulin folding cofactor B) [Schistosoma mansoni]	F53F4.3 (F53F4.3)	FBpp0085690	tubulin-binding cofactor B	tubulin folding cofactor B	tubulin folding cofactor B	Tubulin-folding cofactor B
924	SMESG000003693.1	SMED30035396	-1.267	-1.185	-0.836	-1.742	-0.068	-1.86	0	0	0	0	0	0.185302	0.219386	0.345592	0.11808	0.932605	0.428867	0.444574	0.630341	0.202569	0.969174	SMESG000003693.1	Potassium voltage-gated channel protein Shaw	SMEDS2F2_0000283	P17972	Potassium voltage-gated channel protein Shaw	AAO45535.1	potassium channel Kv3.2 [Notoplana atomata]	SHW-1, isoform h.	FBpp0088331	Shaker cognate w	potassium channel, voltage gated Shaw related subfamily C, member 1	potassium voltage gated channel, Shaw-related subfamily, member 1	Potassium voltage-gated channel protein Shaw
925	SMESG000003695.1	SMED30019831	-0.149	-0.12	-0.104	-0.138	0.043	5.18	0	0	0	0	0	0.0736515	0.153024	0.206772	0.108409	0.605302	0.254544	0.362529	0.482491	0.189209	0.787029	SMESG000003695.1	Ferritin	SMEDS2F2_0000283	P85838	Ferritin, heavy subunit	AAQ54710.1	ferritin [Rhipicephalus microplus]	FTN-2 (ftn-2)	FBpp0073576	Ferritin 3 heavy chain homologue	ferritin, heavy polypeptide 1	ferritin heavy chain 1	Ferritin, heavy subunit
926	SMESG000003698.1	SMED30034368	-0.265	0.199	-0.774	-1.237	-3.022	-1.97	0	0	0	0	0	0.803588	0.847039	0.488452	0.333215	0.0322204	0.909542	0.925945	0.736403	0.459039	0.12641	SMESG000003698.1	SCAN domain-containing protein 3	SMEDS2F2_0001240	P0CF97	Putative protein FAM200B	XP_008483139.1	LOW QUALITY PROTEIN: SCAN domain-containing protein 3-like [Diaphorina citri]	NA	NA	NA	family with sequence similarity 200, member B	zinc finger, MYM-type 6	Putative protein FAM200B [Homo sapiens]
927	SMESG000003701.1	SMED30022656	-1.039	0.356	0.214	0.294	0.666	6.96	-1	0	0	0	1	1.83e-18	0.00201014	0.06312	0.0109662	7.55e-09	8.34e-16	0.0216452	0.256081	0.0279028	1.06e-06	SMESG000003701.1	Transposon Ty3-I Gag-Pol polyprotein	SMEDS2F2_0000283	.	.	.	.	NA	NA	NA	NA	NA	NA
928	SMESG000003701.1	SMED30033969	-1.039	0.356	0.214	0.294	0.666	6.96	-1	0	0	0	1	1.83e-18	0.00201014	0.06312	0.0109662	7.55e-09	8.34e-16	0.0216452	0.256081	0.0279028	1.06e-06	SMESG000003701.1	Transposon Ty3-I Gag-Pol polyprotein	SMEDS2F2_0000283	.	.	.	.	NA	NA	NA	NA	NA	NA
929	SMESG000003705.1	SMED30034135	0.486	0.439	0.307	0.932	0.562	4.94	0	0	0	0	0	0.000162426	0.000688784	0.0174494	5.01e-13	1.3e-05	0.00590512	0.0102556	0.12508	1.9e-11	0.000439769	SMESG000003705.1	Leucine-rich repeat-containing protein 23	SMEDS2F2_0000283	Q28CU0	Leucine-rich repeat-containing protein 23	XP_006818234.1	leucine-rich repeat-containing protein 23-like, partial [Saccoglossus kowalevskii]	K10D2.8 (K10D2.8)	FBpp0082877	sds22	leucine rich repeat containing 23	leucine rich repeat containing 23	Leucine-rich repeat-containing protein 23 [Xenopus (Silurana) tropicalis]
930	SMESG000003706.1	SMED30009957	-0.095	-0.12	-0.125	0.018	-0.061	4.97	0	0	0	0	0	0.235452	0.139665	0.117873	0.824521	0.445955	0.487654	0.342477	0.361832	0.879535	0.668797	SMESG000003706.1	Neural cell adhesion molecule L1-like protein	SMEDS2F2_0000283	.	.	CDJ18521.1	hypothetical protein EgrG_001058700 [Echinococcus granulosus]	NA	NA	NA	NA	NA	NA
931	SMESG000003706.1	SMED30014788	-0.095	-0.12	-0.125	0.018	-0.061	4.97	0	0	0	0	0	0.235452	0.139665	0.117873	0.824521	0.445955	0.487654	0.342477	0.361832	0.879535	0.668797	SMESG000003706.1	Neural cell adhesion molecule L1-like protein	rc_smed019088	.	.	.	.	NA	NA	NA	NA	NA	NA
932	SMESG000003710.1	SMED30034244	0.73	0.608	0.368	0.645	0.477	0.42	0	0	0	0	0	0.0309425	0.0806251	0.296404	0.0727713	0.175989	0.156929	0.240616	0.584523	0.137295	0.390068	SMESG000003710.1	Rhodopsin-like orphan GPCR	SMEDS2F2_0002938	.	.	GAA34061.1	rhodopsin-like orphan GPCR [Clonorchis sinensis]	NA	NA	NA	NA	NA	NA
933	SMESG000003715.1	SMED30028605	-0.367	-0.799	0.106	0.116	-0.668	0.3	0	0	0	0	0	0.315618	0.0411704	0.757585	0.748905	0.0821269	0.570794	0.158722	0.895918	0.825113	0.237711	SMESG000003715.1	Endoglin CD105 antigen	SMEDS2F2_0001724	.	.	.	.	NA	NA	NA	NA	NA	NA
[truncated: 19,745 more rows]
