# Supplementary material for: Hox genes regulate asexual reproductive behavior and tissue segmentation in adult animals
Source: Nat Commun. 2021 Nov 18;12:6706. doi: 10.1038/s41467-021-26986-2 (PMC8602322; doi:10.1038/s41467-021-26986-2)
Supplement: Supplementary file 5 — Supplementary Data 2 [file 41467_2021_26986_MOESM5_ESM.xlsx]

## Sheet: Sheet1
Table 1
Genome ID	Transcript ID	Gene Homology	Abbreviation	DE following Hox RNAi	Cell Population Co-Enrichment	TTAATGA motif position	TTTATGA motif position
SMESG000000730.1	SMED30007906	ganglioside GM2 activator	gm2a	hox1	N/A	-	-
SMESG000000046.1	SMED30015786	G elongation factor, mitochondrial 2	gfm2	hox3a	N/A	-	-
SMESG000022810.1	SMED30004824	N/A	dd25334	hox3a	N/A	-	-
SMESG000031097.1	SMED30034998	C-terminal binding protein 2	ctbp2	hox3a	N/A	-	-
SMESG000017171.1	SMED30021661	carbonic anhydrase VII	ca7	hox3a and hox3b	N/A	-	-
SMESG000013320.1	SMED30020555	thymine-DNA glycosylase	tdg	hox3b	N/A	-	-
SMESG000050484.1	SMED30029040	SRY (sex determining region Y)-box 5	sox5	lox5b	N/A	-	-
SMESG000058865.1	SMED30008104	sterile alpha motif containing protein	samcp	lox5b	N/A	-560	-579
SMESG000060422.1	SMED30027858	zinc finger protein 816	znf816	lox5b	N/A	-	-
SMESG000015136.1	SMED30009987	even-skipped homeobox 1	eve	post2b	Parenchymal-6/10	-	-
SMESG000017878.1	SMED30005543	zinc finger, MYM-type 2	zmym2	post2b	N/A	-513	-
SMESG000017956.1	SMED30030587	fukutin	fktn	post2b	N/A	-	-
SMESG000018456.1	SMED30033477	plasminogen-1	plg1	post2b	Epidermal-10	-	-
SMESG000018579.1	SMED30006348	Nipped-B-like protein	nipbl	post2b	N/A	-	-
SMESG000019274.1	SMED30003742	Fer3-like bHLH transcription factor	fer3l2	post2b	Parenchymal-8/13	-	-753
SMESG000025361.1	SMED30029549	N/A	dd20390	post2b	Epidermal-10	-	-
SMESG000034805.1	SMED30009457	reticulocalbin-1	rcn-1	post2b	smedwi1+-PP, brain-PP1, Parenchymal-8/13	-	-
SMESG000046289.1	SMED30028789	lamin A/C	lmnAC	post2b	Epidermal-10	-	-
SMESG000054107.1	SMED30021036	AbdD/homeobox B9	post2a	post2b	Epidermal-10	-	-
SMESG000059797.1	SMED30018598	synaptotagmin I	syt1	post2b	Parenchymal-8/13	-	-86
SMESG000060956.1	SMED30020684	neural cell adhesion molecule 2	ncam2	post2b	N/A	-908	-
SMESG000062826.1	SMED30033119	intermediate filament b	ifb	post2b	Epidermal-10	-402	-
SMESG000074454.1	SMED30002422	N/A	dd13286	post2b	Epidermal-10	-	-
SMESG000074896.1	SMED30005064	BarH-like homeobox 2	barHl2	post2b	Epidermal-10	-	-157
