# Supplementary material for: Hox genes regulate asexual reproductive behavior and tissue segmentation in adult animals
Source: Nat Commun. 2021 Nov 18;12:6706. doi: 10.1038/s41467-021-26986-2 (PMC8602322; doi:10.1038/s41467-021-26986-2)
Supplement: Supplementary file 6 — Supplementary Data 3 [file 41467_2021_26986_MOESM6_ESM.xlsx]

## Sheet: Sheet1
Gene Name	SMEDID	F Primer	R Primer	dd_Smed_v6	GenBank Accesion Number	Reference
post2c	SMED30000303	AGACCGGCAGATCTGATATCATGGTCCCTAGGTTCACTATTATG	CGAATTGGGTACCGGGCCCGGATATTTTGATTTGGCGCTCTGAT	dd_Smed_v6_12467_0_1	KY348643.1	Currie et al. 2016
hox4a	SMED30007227	AGACCGGCAGATCTGATATCAAATATCGAACCATTAGCACAAGG	CGAATTGGGTACCGGGCCCGGACATTTCCCGAATTCTGTTCATT	dd_Smed_v6_22992_0_1	JX010610.1	Currie et al. 2016
post2b	SMED30013674	AGACCGGCAGATCTGATATCAGTCAATTAACGAATTCTCCGGAT	CGAATTGGGTACCGGGCCCGGGATATAACTGAATCGCTCTGTCG	dd_Smed_v6_9061_0_1	-	Currie et al. 2016
post2d	SMED30015704	AGACCGGCAGATCTGATATCACCAACACAAACCGAATTCAATTT	CGAATTGGGTACCGGGCCCGGAATTCAAGGATCTGACCCTTACT	dd_Smed_v6_12317_0_1	EU082823.1	Currie et al. 2016
hox3a	SMED30015916	AGACCGGCAGATCTGATATCATTACAGGTGGATGATAGACACAA	CGAATTGGGTACCGGGCCCGGTGACACCAGAAAATTGATAGCAG	dd_Smed_v6_20296_0_1	-	Currie et al. 2016
lox5b	SMED30016117	AGACCGGCAGATCTGATATCAACTCAAAATCTGAATTTGCCGTA	CGAATTGGGTACCGGGCCCGGTGATTTGCCTTTCCGTTAAAGAT	dd_Smed_v6_22524_0_1	-	Currie et al. 2016
hox3b	SMED30018413	AGACCGGCAGATCTGATATCATAGTCCACACATCATGAGAAAGA	CGAATTGGGTACCGGGCCCGGTAGGAAATAAATGCCGGATTGTC	dd_Smed_v6_25769_0_1	KY348686.1	Currie et al. 2016
post2a	SMED30021036	AGACCGGCAGATCTGATATCACAACATCAATAGGACCAGGATTC	CGAATTGGGTACCGGGCCCGGTTTTCTGCATCTGTGATCCATTT	dd_Smed_v6_16021_0_1	KY348644.1	Currie et al. 2016
lox5a	SMED30021669	AGACCGGCAGATCTGATATCAGTTTTCTGCTTACTCACAGAACT	CGAATTGGGTACCGGGCCCGGCAATTGGGTTCGTTTTCACATTT	dd_Smed_v6_16227_0_1	KY348673.1	Currie et al. 2016
hox1	SMED30023971	AGACCGGCAGATCTGATATCAATTTCAACAAACAAGCATTGGTC	CGAATTGGGTACCGGGCCCGGACAATAAATGTTTCGACCTTGGT	dd_Smed_v6_62255_0_1	KY348667.1	Currie et al. 2016
lox4	SMED30029233	AGACCGGCAGATCTGATATCATTCAATTTGCGATTCAATTCGAC	CGAATTGGGTACCGGGCCCGGCATCATCGAGTTCATCTATGCTC	dd_Smed_v6_24257_0_1	-	Currie et al. 2016
post1	SMED30031425	AGACCGGCAGATCTGATATCAAGCCAGTTATGCCTCAAATAATC	CGAATTGGGTACCGGGCCCGGCTGGATCCAATTTTTCAGGAGTT	dd_Smed_v6_31705_0_1	-	Currie et al. 2016
hox4b	SMED30032613	AGACCGGCAGATCTGATATCATTCCTTCTATCATTTCAATCCGC	CGAATTGGGTACCGGGCCCGGTTTTTATCTGACGTTCGGACAAA	dd_Smed_v6_2442_0_1	EU082824.1	Currie et al. 2016
dd_13286	SMED30002422	AGACCGGCAGATCTGATATCATCGGACTATAATTACAAGCGAGA	CGAATTGGGTACCGGGCCCGGCTGTGTTGTTGGTGTAGTTGTAT	dd_Smed_v6_13286_0_1	-	-
fer3l-2	SMED30003742	AGACCGGCAGATCTGATATCACAGGTCTGATGGAGTCTACAATA	CGAATTGGGTACCGGGCCCGGGGAGCATTGATAAGTTGTTCTGT	dd_Smed_v6_10868_0_1	KF487095.1	Cowles et al. 2013
dd_25334	SMED30004824	AGACCGGCAGATCTGATATCAGTTGTTGGTAGATTTGACACAGA	CGAATTGGGTACCGGGCCCGGTAATTGACGACCTAAAGTCCTCA	dd_Smed_v6_25334_0_1	-	-
barHl2	SMED30005064	AGACCGGCAGATCTGATATCAACTGCAATCAAAGAGGATTATCG	CGAATTGGGTACCGGGCCCGGTTTGTGGCAAGAATTTGTTGAAG	dd_Smed_v6_18719_0_1	-	-
zmym2	SMED30005543	AGACCGGCAGATCTGATATCACCGATAAATCAGTCAGTCAAGAC	CGAATTGGGTACCGGGCCCGGTTCTGTAGCGACCAAATTCTTTT	dd_Smed_v6_9593_0_1	-	-
nipbl	SMED30006348	AGACCGGCAGATCTGATATCAAAAGAATCTTTCGTGCTACACAA	CGAATTGGGTACCGGGCCCGGACTGGCATCCAAACAATTGATTA	dd_Smed_v6_8759_0_1	AY068031.1	Sánchez Alvarado et al. 2002
gm2a	SMED30007906	AGACCGGCAGATCTGATATCACAAGTTTTTGGTGGTACTCTCAT	CGAATTGGGTACCGGGCCCGGACCACTGGATATGAATTTTGCAA	dd_Smed_v6_214_1_1
sterile alpha motif contain protein (samcp)	SMED30008104	AGACCGGCAGATCTGATATCACAGGAAAACAACTTAGTCGACTT	CGAATTGGGTACCGGGCCCGGCATAAATCTGCCTCTTTCGGAAT	dd_Smed_v6_5672_1_1
reticulocalbin-1 (rcn-1)	SMED30009457	AGACCGGCAGATCTGATATCAGTTGACAAAAACAATGACACGAA	CGAATTGGGTACCGGGCCCGGTATTCATCTTTCCCAACCAAACC	dd_Smed_v6_493_0_1	HM803281.1	Zayas et al 2010
eve	SMED30009987	AGACCGGCAGATCTGATATCAGATTAAAAAGAACGGAATTGGCC	CGAATTGGGTACCGGGCCCGGATGTACGGTCTGAATGTGATTTC	dd_Smed_v6_18147_0_1
gfm2	SMED30015786	AGACCGGCAGATCTGATATCACATTAGTATAACCAGTGCCACTG	CGAATTGGGTACCGGGCCCGGGCTTCAATGCACTGTTCAAATAG	dd_Smed_v6_8750_0_1
synaptotagmin 1 (syt1)	SMED30018598	AGACCGGCAGATCTGATATCATGAAAGCGCTAGAAAAACCTAAA	CGAATTGGGTACCGGGCCCGGATAAATCCTCTTCGTCGTGTTTC	dd_Smed_v6_13680_0_1
G/T mismatch-specific thymine DNA glycosylase (tdg)	SMED30020555	AGACCGGCAGATCTGATATCAGAAGTGAAAAAGGATGTGAGTGA	CGAATTGGGTACCGGGCCCGGACTCACTGACTTTCAACTGATTG	dd_Smed_v6_9424_0_1
Neural cell adhesion molecule 1 (ncam1)	SMED30020684	AGACCGGCAGATCTGATATCAATTTGAAACCGAATACCCGATAC	CGAATTGGGTACCGGGCCCGGAACGAGAAATAAGAAAACAGCCA	dd_Smed_v6_8548_0_1
ca7	SMED30021661	AGACCGGCAGATCTGATATCATCTCTAGATGGGAAGCATTATCC	CGAATTGGGTACCGGGCCCGGGATTGGTCTGAAATTGTTCTCCA	dd_Smed_v6_4841_0_1	JN837703.1	Scimone et al 2011
zinc finger protein 816 (znf816)	SMED30027858	AGACCGGCAGATCTGATATCAAATTACGTTATCATGCCGATGTT	CGAATTGGGTACCGGGCCCGGTAGTCTTTCACAATCTTTTGCGT	dd_Smed_v6_14315_0_1
lamin A/C	SMED30028789	AGACCGGCAGATCTGATATCAAGAAGGAGTCGAAAGTATTCACT	CGAATTGGGTACCGGGCCCGGTAATTACATTTCCTTTGGCGGTT	dd_Smed_v6_3871_0_1	AY068374.1	Sánchez Alvarado et al. 2002
SRY (sex determining region Y)-box 5 (sox5)	SMED30029040	AGACCGGCAGATCTGATATCAAAAACAATCTCAACAAAATGCCC	CGAATTGGGTACCGGGCCCGGTTCGTTTAGGTCTAGGTCGATAG	dd_Smed_v6_10201_0_1
dd_20390	SMED30029549	AGACCGGCAGATCTGATATCAAAAGGTATTCCGATAAAAGAGCG	CGAATTGGGTACCGGGCCCGGTGTGATTTCCTTCGAAGGTACTA	dd_Smed_v6_20390_0_1
fukutin (fktn)	SMED30030587	AGACCGGCAGATCTGATATCAGATTCAACGCGCTCAAATTATTT	CGAATTGGGTACCGGGCCCGGTGAGTACCGTTAGTGTTGTAGAA	dd_Smed_v6_19148_0_1
Intermediate filament b (ifb)	SMED30033119	AGACCGGCAGATCTGATATCACTCAGACCGAATTAAATGATGCT	CGAATTGGGTACCGGGCCCGGGAGCTTCTAACTCCGGTAATCTA	dd_Smed_v6_3065_0_1	HM135949.1	Molina et al 2011
plasminogen (plg)	SMED30033477	AGACCGGCAGATCTGATATCAACTATTTAAAACGGCGACTATGG	CGAATTGGGTACCGGGCCCGGACGGAAAGTACATTAGAAGGACT	dd_Smed_v6_5927_0_1
ctbp2	SMED30034998	AGACCGGCAGATCTGATATCAGACAATGTCATGCTAAGCCTATT	CGAATTGGGTACCGGGCCCGGAAGAGGCACTGATATGAAATTCG	dd_Smed_v6_25893_0_1
