# Supplementary material for: Hox genes regulate asexual reproductive behavior and tissue segmentation in adult animals
Source: Nat Commun. 2021 Nov 18;12:6706. doi: 10.1038/s41467-021-26986-2 (PMC8602322; doi:10.1038/s41467-021-26986-2)
Supplement: Supplementary file 7 — Supplementary Data 4 [file 41467_2021_26986_MOESM7_ESM.xlsx]

## Sheet: Figure 1b
Table Analyzed	Day 12 2XControls		Table Analyzed	Day 12 2XControls		Table Analyzed	Day 12 2XControls		Table Analyzed	Day 12 2XControls		Table Analyzed	Day 12 2XControls		Table Analyzed	Day 12 2XControls		Table Analyzed	Day 12 2XControls		Table Analyzed	Day 12 2XControls		Table Analyzed	Day 12 2XControls		Table Analyzed	Day 12 2XControls		Table Analyzed	Day 12 2XControls		Table Analyzed	Day 12 2XControls		Table Analyzed	Day 12 2XControls
Column C	lox5a		Column D	post2d		Column E	hox4b		Column F	post2c		Column G	lox4		Column H	hox4a		Column I	post2a		Column J	post1		Column K	hox3b		Column L	hox3a		Column M	hox1		Column N	lox5b		Column O	post2b
vs.	vs.		vs.	vs.		vs.	vs.		vs.	vs.		vs.	vs.		vs.	vs.		vs.	vs.		vs.	vs.		vs.	vs.		vs.	vs.		vs.	vs.		vs.	vs.		vs.	vs.
Column A	Control#1		Column A	Control#1		Column A	Control#1		Column A	Control#1		Column A	Control#1		Column A	Control#1		Column A	Control#1		Column B	Control#2		Column A	Control#1		Column A	Control#1		Column A	Control#1		Column A	Control#1		Column A	Control#1
Unpaired t test with Welch's correction			Unpaired t test with Welch's correction			Unpaired t test with Welch's correction			Unpaired t test with Welch's correction			Unpaired t test with Welch's correction			Unpaired t test with Welch's correction			Unpaired t test with Welch's correction			Unpaired t test with Welch's correction			Unpaired t test with Welch's correction			Unpaired t test with Welch's correction			Unpaired t test with Welch's correction			Unpaired t test with Welch's correction			Unpaired t test with Welch's correction
P value	0.1733		P value	0.5958		P value	>0.9999		P value	0.8582		P value	0.4191		P value	0.0455		P value	0.0348		P value	0.0384		P value	0.0001		P value	<0.0001		P value	<0.0001		P value	<0.0001		P value	<0.0001
P value summary	ns		P value summary	ns		P value summary	ns		P value summary	ns		P value summary	ns		P value summary	*		P value summary	*		P value summary	*		P value summary	***		P value summary	****		P value summary	****		P value summary	****		P value summary	****
Significantly different (P < 0.05)?	No		Significantly different (P < 0.05)?	No		Significantly different (P < 0.05)?	No		Significantly different (P < 0.05)?	No		Significantly different (P < 0.05)?	No		Significantly different (P < 0.05)?	Yes		Significantly different (P < 0.05)?	Yes		Significantly different (P < 0.05)?	Yes		Significantly different (P < 0.05)?	Yes		Significantly different (P < 0.05)?	Yes		Significantly different (P < 0.05)?	Yes		Significantly different (P < 0.05)?	Yes		Significantly different (P < 0.05)?	Yes
One- or two-tailed P value?	Two-tailed		One- or two-tailed P value?	Two-tailed		One- or two-tailed P value?	Two-tailed		One- or two-tailed P value?	Two-tailed		One- or two-tailed P value?	Two-tailed		One- or two-tailed P value?	Two-tailed		One- or two-tailed P value?	Two-tailed		One- or two-tailed P value?	Two-tailed		One- or two-tailed P value?	Two-tailed		One- or two-tailed P value?	Two-tailed		One- or two-tailed P value?	Two-tailed		One- or two-tailed P value?	Two-tailed		One- or two-tailed P value?	Two-tailed
Welch-corrected t, df	t=1.387, df=38.67		Welch-corrected t, df	t=0.5368, df=27.39		Welch-corrected t, df	t=0.000, df=32.28		Welch-corrected t, df	t=0.1803, df=27.60		Welch-corrected t, df	t=0.8185, df=32.06		Welch-corrected t, df	t=2.090, df=29.22		Welch-corrected t, df	t=2.217, df=28.32		Welch-corrected t, df	t=2.176, df=27.28		Welch-corrected t, df	t=4.562, df=24.45		Welch-corrected t, df	t=7.488, df=31.60		Welch-corrected t, df	t=5.242, df=22.76		Welch-corrected t, df	t=8.916, df=31.65		Welch-corrected t, df	t=26.57, df=53.00
How big is the difference?			How big is the difference?			How big is the difference?			How big is the difference?			How big is the difference?			How big is the difference?			How big is the difference?			How big is the difference?			How big is the difference?			How big is the difference?			How big is the difference?			How big is the difference?			How big is the difference?
Mean of column A	3.889		Mean of column A	3.889		Mean of column A	3.889		Mean of column A	3.889		Mean of column A	3.889		Mean of column A	3.889		Mean of column A	3.889		Mean of column B	5.167		Mean of column A	3.889		Mean of column A	3.889		Mean of column A	3.889		Mean of column A	3.889		Mean of column A	3.889
Mean of column C	4.222		Mean of column D	4.056		Mean of column E	3.889		Mean of column F	3.833		Mean of column G	3.667		Mean of column H	3.278		Mean of column I	3.222		Mean of column J	3.944		Mean of column K	2.278		Mean of column L	1.833		Mean of column M	1.833		Mean of column N	1.444		Mean of column O	0
Difference between means (C - A) ± SEM	0.3333 ± 0.2403		Difference between means (D - A) ± SEM	0.1667 ± 0.3105		Difference between means (E - A) ± SEM	0.000 ± 0.2702		Difference between means (F - A) ± SEM	-0.05556 ± 0.3082		Difference between means (G - A) ± SEM	-0.2222 ± 0.2715		Difference between means (H - A) ± SEM	-0.6111 ± 0.2924		Difference between means (I - A) ± SEM	-0.6667 ± 0.3007		Difference between means (J - B) ± SEM	-1.222 ± 0.5617		Difference between means (K - A) ± SEM	-1.611 ± 0.3532		Difference between means (L - A) ± SEM	-2.056 ± 0.2745		Difference between means (M - A) ± SEM	-2.056 ± 0.3922		Difference between means (N - A) ± SEM	-2.444 ± 0.2742		Difference between means (O - A) ± SEM	-3.889 ± 0.1464
95% confidence interval	-0.1528 to 0.8195		95% confidence interval	-0.4700 to 0.8033		95% confidence interval	-0.5501 to 0.5501		95% confidence interval	-0.6872 to 0.5761		95% confidence interval	-0.7752 to 0.3308		95% confidence interval	-1.209 to -0.01321		95% confidence interval	-1.282 to -0.05103		95% confidence interval	-2.374 to -0.07032		95% confidence interval	-2.339 to -0.8829		95% confidence interval	-2.615 to -1.496		95% confidence interval	-2.867 to -1.244		95% confidence interval	-3.003 to -1.886		95% confidence interval	-4.183 to -3.595
R squared (eta squared)	0.04741		R squared (eta squared)	0.01041		R squared (eta squared)	0		R squared (eta squared)	0.001176		R squared (eta squared)	0.02047		R squared (eta squared)	0.13		R squared (eta squared)	0.1479		R squared (eta squared)	0.1479		R squared (eta squared)	0.4598		R squared (eta squared)	0.6396		R squared (eta squared)	0.5469		R squared (eta squared)	0.7152		R squared (eta squared)	0.9301
F test to compare variances			F test to compare variances			F test to compare variances			F test to compare variances			F test to compare variances			F test to compare variances			F test to compare variances			F test to compare variances			F test to compare variances			F test to compare variances			F test to compare variances			F test to compare variances			F test to compare variances
F, DFn, Dfd	1.771, 53, 17		F, DFn, Dfd	1.166, 17, 53		F, DFn, Dfd	1.247, 53, 17		F, DFn, Dfd	1.144, 17, 53		F, DFn, Dfd	1.230, 53, 17		F, DFn, Dfd	1.003, 53, 17		F, DFn, Dfd	1.073, 17, 53		F, DFn, Dfd	1.676, 17, 11		F, DFn, Dfd	1.607, 17, 53		F, DFn, Dfd	1.192, 53, 17		F, DFn, Dfd	2.059, 17, 53		F, DFn, Dfd	1.196, 53, 17		F, DFn, Dfd	Infinity, 53, 17
P value	0.1947		P value	0.6455		P value	0.6337		P value	0.6821		P value	0.658		P value			P value	0.8053		P value	0.3864		P value	0.1913		P value	0.713		P value	0.047		P value	0.7068		P value	<0.0001
P value summary	ns		P value summary	ns		P value summary	ns		P value summary	ns		P value summary	ns		P value summary			P value summary	ns		P value summary	ns		P value summary	ns		P value summary	ns		P value summary	*		P value summary	ns		P value summary	****
Significantly different (P < 0.05)?	No		Significantly different (P < 0.05)?	No		Significantly different (P < 0.05)?	No		Significantly different (P < 0.05)?	No		Significantly different (P < 0.05)?	No		Significantly different (P < 0.05)?	No		Significantly different (P < 0.05)?	No		Significantly different (P < 0.05)?	No		Significantly different (P < 0.05)?	No		Significantly different (P < 0.05)?	No		Significantly different (P < 0.05)?	Yes		Significantly different (P < 0.05)?	No		Significantly different (P < 0.05)?	Yes
Data analyzed			Data analyzed			Data analyzed			Data analyzed			Data analyzed			Data analyzed			Data analyzed			Data analyzed			Data analyzed			Data analyzed			Data analyzed			Data analyzed			Data analyzed
Sample size, column A	54		Sample size, column A	54		Sample size, column A	54		Sample size, column A	54		Sample size, column A	54		Sample size, column A	54		Sample size, column A	54		Sample size, column B	12		Sample size, column A	54		Sample size, column A	54		Sample size, column A	54		Sample size, column A	54		Sample size, column A	54
Sample size, column C	18		Sample size, column D	18		Sample size, column E	18		Sample size, column F	18		Sample size, column G	18		Sample size, column H	18		Sample size, column I	18		Sample size, column J	18		Sample size, column K	18		Sample size, column L	18		Sample size, column M	18		Sample size, column N	18		Sample size, column O	18

## Sheet: Figure 2b
Table Analyzed	Combine Both of Compressions		Table Analyzed	Combine Both of Compressions		Table Analyzed	Combine Both of Compressions		Table Analyzed	Combine Both of Compressions		Table Analyzed	Combine Both of Compressions		Table Analyzed	Combine Both of Compressions		Table Analyzed	Combine Both of Compressions		Table Analyzed	Combine Both of Compressions		Table Analyzed	Combine Both of Compressions
Column B	hox1		Column C	lox5b		Column F	post2b		Column D	hox3a		Column E	hox3b		Column G	hox3a+hox3b		Column E	hox3b		Column G	hox3a+hox3b		Column G	hox3a+hox3b
vs.	vs.		vs.	vs.		vs.	vs.		vs.	vs.		vs.	vs.		vs.	vs.		vs.	vs.		vs.	vs.		vs.	vs.
Column A	Ctl		Column A	Ctl		Column A	Ctl		Column A	Ctl		Column A	Ctl		Column A	Ctl		Column D	hox3a		Column D	hox3a		Column E	hox3b
Unpaired t test with Welch's correction			Unpaired t test with Welch's correction			Unpaired t test with Welch's correction			Unpaired t test with Welch's correction			Unpaired t test with Welch's correction			Unpaired t test with Welch's correction			Unpaired t test with Welch's correction			Unpaired t test with Welch's correction			Unpaired t test with Welch's correction
P value	0.9844		P value	0.9234		P value	<0.0001		P value	0.0001		P value	<0.0001		P value	<0.0001		P value	0.2696		P value	<0.0001		P value	<0.0001
P value summary	ns		P value summary	ns		P value summary	****		P value summary	***		P value summary	****		P value summary	****		P value summary	ns		P value summary	****		P value summary	****
Significantly different (P < 0.05)?	No		Significantly different (P < 0.05)?	No		Significantly different (P < 0.05)?	Yes		Significantly different (P < 0.05)?	Yes		Significantly different (P < 0.05)?	Yes		Significantly different (P < 0.05)?	Yes		Significantly different (P < 0.05)?	No		Significantly different (P < 0.05)?	Yes		Significantly different (P < 0.05)?	Yes
One- or two-tailed P value?	Two-tailed		One- or two-tailed P value?	Two-tailed		One- or two-tailed P value?	Two-tailed		One- or two-tailed P value?	Two-tailed		One- or two-tailed P value?	Two-tailed		One- or two-tailed P value?	Two-tailed		One- or two-tailed P value?	Two-tailed		One- or two-tailed P value?	Two-tailed		One- or two-tailed P value?	Two-tailed
Welch-corrected t, df	t=0.01962, df=40.89		Welch-corrected t, df	t=0.09678, df=41.38		Welch-corrected t, df	t=23.46, df=108.3		Welch-corrected t, df	t=4.107, df=56.33		Welch-corrected t, df	t=5.496, df=74.37		Welch-corrected t, df	t=9.872, df=50.91		Welch-corrected t, df	t=1.111, df=82.34		Welch-corrected t, df	t=5.175, df=70.43		Welch-corrected t, df	t=4.145, df=77.36
How big is the difference?			How big is the difference?			How big is the difference?			How big is the difference?			How big is the difference?			How big is the difference?			How big is the difference?			How big is the difference?			How big is the difference?
Mean of column A	0.605		Mean of column A	0.605		Mean of column A	0.605		Mean of column A	0.605		Mean of column A	0.605		Mean of column A	0.605		Mean of column D	0.7458		Mean of column D	0.7458		Mean of column E	0.7937
Mean of column B	0.6042		Mean of column C	0.6085		Mean of column F	0.08429		Mean of column D	0.7458		Mean of column E	0.7937		Mean of column G	0.9875		Mean of column E	0.7937		Mean of column G	0.9875		Mean of column G	0.9875
Difference between means (B - A) ± SEM	-0.0007661 ± 0.03905		Difference between means (C - A) ± SEM	0.003559 ± 0.03677		Difference between means (F - A) ± SEM	-0.5207 ± 0.02219		Difference between means (D - A) ± SEM	0.1408 ± 0.03429		Difference between means (E - A) ± SEM	0.1887 ± 0.03434		Difference between means (G - A) ± SEM	0.3825 ± 0.03875		Difference between means (E - D) ± SEM	0.04793 ± 0.04312		Difference between means (G - D) ± SEM	0.2417 ± 0.04670		Difference between means (G - E) ± SEM	0.1937 ± 0.04675
95% confidence interval	-0.07964 to 0.07811		95% confidence interval	-0.07069 to 0.07781		95% confidence interval	-0.5647 to -0.4767		95% confidence interval	0.07215 to 0.2095		95% confidence interval	0.1203 to 0.2572		95% confidence interval	0.3047 to 0.4603		95% confidence interval	-0.03785 to 0.1337		95% confidence interval	0.1485 to 0.3348		95% confidence interval	0.1007 to 0.2868
R squared (eta squared)	9.412e-06		R squared (eta squared)	0.0002263		R squared (eta squared)	0.8356		R squared (eta squared)	0.2305		R squared (eta squared)	0.2888		R squared (eta squared)	0.6568		R squared (eta squared)	0.01478		R squared (eta squared)	0.2755		R squared (eta squared)	0.1817
F test to compare variances			F test to compare variances			F test to compare variances			F test to compare variances			F test to compare variances			F test to compare variances			F test to compare variances			F test to compare variances			F test to compare variances
F, DFn, Dfd	1.547, 29, 99		F, DFn, Dfd	1.293, 28, 99		F, DFn, Dfd	2.662, 99, 37		F, DFn, Dfd	1.386, 36, 99		F, DFn, Dfd	1.843, 48, 99		F, DFn, Dfd	1.872, 36, 99		F, DFn, Dfd	1.330, 48, 36		F, DFn, Dfd	1.351, 36, 36		F, DFn, Dfd	1.016, 36, 48
P value	0.1177		P value	0.3567		P value	0.0012		P value	0.2108		P value	0.0108		P value	0.0159		P value	0.375		P value	0.3708		P value	0.9483
P value summary	ns		P value summary	ns		P value summary	**		P value summary	ns		P value summary	*		P value summary	*		P value summary	ns		P value summary	ns		P value summary	ns
Significantly different (P < 0.05)?	No		Significantly different (P < 0.05)?	No		Significantly different (P < 0.05)?	Yes		Significantly different (P < 0.05)?	No		Significantly different (P < 0.05)?	Yes		Significantly different (P < 0.05)?	Yes		Significantly different (P < 0.05)?	No		Significantly different (P < 0.05)?	No		Significantly different (P < 0.05)?	No
Data analyzed			Data analyzed			Data analyzed			Data analyzed			Data analyzed			Data analyzed			Data analyzed			Data analyzed			Data analyzed
Sample size, column A	100		Sample size, column A	100		Sample size, column A	100		Sample size, column A	100		Sample size, column A	100		Sample size, column A	100		Sample size, column D	37		Sample size, column D	37		Sample size, column E	49
Sample size, column B	30		Sample size, column C	29		Sample size, column F	38		Sample size, column D	37		Sample size, column E	49		Sample size, column G	37		Sample size, column E	49		Sample size, column G	37		Sample size, column G	37

## Sheet: Figure 2c
Table Analyzed	Delta Anterior vs. Posterior		Table Analyzed	Delta Anterior vs. Posterior		Table Analyzed	Delta Anterior vs. Posterior
Column B	hox3a		Column C	hox3b		Column D	hox3a+hox3b
vs.	vs.		vs.	vs.		vs.	vs.
Column A	Ctl		Column A	Ctl		Column A	Ctl
Unpaired t test with Welch's correction			Unpaired t test with Welch's correction			Unpaired t test with Welch's correction
P value	0.0876		P value	0.0568		P value	0.0257
P value summary	ns		P value summary	ns		P value summary	*
Significantly different (P < 0.05)?	No		Significantly different (P < 0.05)?	No		Significantly different (P < 0.05)?	Yes
One- or two-tailed P value?	Two-tailed		One- or two-tailed P value?	Two-tailed		One- or two-tailed P value?	Two-tailed
Welch-corrected t, df	t=1.749, df=42.67		Welch-corrected t, df	t=1.972, df=33.80		Welch-corrected t, df	t=2.300, df=49.28
How big is the difference?			How big is the difference?			How big is the difference?
Mean of column A	1		Mean of column A	1		Mean of column A	1
Mean of column B	1.412		Mean of column C	1.556		Mean of column D	1.69
Difference between means (B - A) ± SEM	0.4118 ± 0.2355		Difference between means (C - A) ± SEM	0.5556 ± 0.2817		Difference between means (D - A) ± SEM	0.6897 ± 0.2998
95% confidence interval	-0.06325 to 0.8868		95% confidence interval	-0.01703 to 1.128		95% confidence interval	0.08719 to 1.292
R squared (eta squared)	0.06686		R squared (eta squared)	0.1032		R squared (eta squared)	0.09695
F test to compare variances			F test to compare variances			F test to compare variances
F, DFn, Dfd	2.070, 40, 16		F, DFn, Dfd	1.085, 40, 17		F, DFn, Dfd	1.776, 28, 40
P value	0.1177		P value	0.8871		P value	0.0943
P value summary	ns		P value summary	ns		P value summary	ns
Significantly different (P < 0.05)?	No		Significantly different (P < 0.05)?	No		Significantly different (P < 0.05)?	No
Data analyzed			Data analyzed			Data analyzed
Sample size, column A	41		Sample size, column A	41		Sample size, column A	41
Sample size, column B	17		Sample size, column C	18		Sample size, column D	29

## Sheet: Figure 2e
Table Analyzed	Plane to Length Ratio		Table Analyzed	Plane to Length Ratio
Column B	hox3b		Column C	hox3a+hox3b
vs.	vs.		vs.	vs.
Column A	Ctl		Column A	Ctl
Unpaired t test with Welch's correction			Unpaired t test with Welch's correction
P value	0.002		P value	0.1976
P value summary	**		P value summary	ns
Significantly different (P < 0.05)?	Yes		Significantly different (P < 0.05)?	No
One- or two-tailed P value?	Two-tailed		One- or two-tailed P value?	Two-tailed
Welch-corrected t, df	t=3.447, df=24.60		Welch-corrected t, df	t=2.704, df=1.156
How big is the difference?			How big is the difference?
Mean of column A	3.381		Mean of column A	3.381
Mean of column B	2.516		Mean of column C	2.072
Difference between means (B - A) ± SEM	-0.8653 ± 0.2510		Difference between means (C - A) ± SEM	-1.309 ± 0.4842
95% confidence interval	-1.383 to -0.3478		95% confidence interval	-5.810 to 3.192
R squared (eta squared)	0.3257		R squared (eta squared)	0.8635
F test to compare variances			F test to compare variances
F, DFn, Dfd	1.054, 44, 14		F, DFn, Dfd
P value	0.9648		P value
P value summary	ns		P value summary
Significantly different (P < 0.05)?	No		Significantly different (P < 0.05)?
Data analyzed			Data analyzed
Sample size, column A	45		Sample size, column A	45
Sample size, column B	15		Sample size, column C	2

## Sheet: Figure 3c
Table Analyzed	Total Attempts		Table Analyzed	Total Attempts
Column B	post2b		Column C	hox3ab
vs.	vs.		vs.	vs.
Column A	Control		Column A	Control
Unpaired t test with Welch's correction			Unpaired t test with Welch's correction
P value	0.005		P value	<0.0001
P value summary	**		P value summary	****
Significantly different (P < 0.05)?	Yes		Significantly different (P < 0.05)?	Yes
One- or two-tailed P value?	Two-tailed		One- or two-tailed P value?	Two-tailed
Welch-corrected t, df	t=4.780, df=5.000		Welch-corrected t, df	t=8.584, df=10.89
How big is the difference?			How big is the difference?
Mean of column A	15.5		Mean of column A	15.5
Mean of column B	0		Mean of column C	52.25
Difference between means (B - A) ± SEM	-15.50 ± 3.243		Difference between means (C - A) ± SEM	36.75 ± 4.281
95% confidence interval	-23.84 to -7.164		95% confidence interval	27.32 to 46.18
R squared (eta squared)	0.8204		R squared (eta squared)	0.8712
F test to compare variances			F test to compare variances
F, DFn, Dfd	Infinity, 5, 7		F, DFn, Dfd	1.010, 5, 7
P value	<0.0001		P value	0.9538
P value summary	****		P value summary	ns
Significantly different (P < 0.05)?	Yes		Significantly different (P < 0.05)?	No
Data analyzed			Data analyzed
Sample size, column A	6		Sample size, column A	6
Sample size, column B	8		Sample size, column C	8

## Sheet: Figure 3d
Table Analyzed	Duration (min)
Column C	hox3ab
vs.	vs.
Column A	Control
Unpaired t test with Welch's correction
P value	<0.0001
P value summary	****
Significantly different (P < 0.05)?	Yes
One- or two-tailed P value?	Two-tailed
Welch-corrected t, df	t=11.75, df=483.8
How big is the difference?
Mean of column A	38.82
Mean of column C	153.2
Difference between means (C - A) ± SEM	114.4 ± 9.730
95% confidence interval	95.23 to 133.5
R squared (eta squared)	0.2221
F test to compare variances
F, DFn, Dfd	43.91, 417, 92
P value	<0.0001
P value summary	****
Significantly different (P < 0.05)?	Yes
Data analyzed
Sample size, column A	93
Sample size, column C	418

## Sheet: Figure 3e
Table Analyzed	% Successful
Column C	hox3ab
vs.	vs.
Column A	Control
Unpaired t test with Welch's correction
P value	0.0194
P value summary	*
Significantly different (P < 0.05)?	Yes
One- or two-tailed P value?	Two-tailed
Welch-corrected t, df	t=3.394, df=5.000
How big is the difference?
Mean of column A	32.15
Mean of column C	0
Difference between means (C - A) ± SEM	-32.15 ± 9.473
95% confidence interval	-56.50 to -7.799
R squared (eta squared)	0.6973
F test to compare variances
F, DFn, Dfd	Infinity, 5, 7
P value	<0.0001
P value summary	****
Significantly different (P < 0.05)?	Yes
Data analyzed
Sample size, column A	6
Sample size, column C	8

## Sheet: Figure 3i
Table Analyzed	Minutes of Phase 1		Table Analyzed	Minutes of Phase 1
Column B	Ctl Successful Phase 1		Column C	Hox3ab Unsuccessful Phase 1
vs.	vs.		vs.	vs.
Column A	Ctl Unsuccessful Phase 1		Column A	Ctl Unsuccessful Phase 1
Unpaired t test with Welch's correction			Unpaired t test with Welch's correction
P value	0.0005		P value	<0.0001
P value summary	***		P value summary	****
Significantly different (P < 0.05)?	Yes		Significantly different (P < 0.05)?	Yes
One- or two-tailed P value?	Two-tailed		One- or two-tailed P value?	Two-tailed
Welch-corrected t, df	t=3.685, df=51.70		Welch-corrected t, df	t=11.20, df=421.6
How big is the difference?			How big is the difference?
Mean of column A	36.1		Mean of column A	36.1
Mean of column B	18.61		Mean of column C	143.8
Difference between means (B - A) ± SEM	-17.49 ± 4.746		Difference between means (C - A) ± SEM	107.7 ± 9.614
95% confidence interval	-27.01 to -7.964		95% confidence interval	88.78 to 126.6
R squared (eta squared)	0.208		R squared (eta squared)	0.2293
F test to compare variances			F test to compare variances
F, DFn, Dfd	97.85, 49, 17		F, DFn, Dfd	30.66, 475, 49
P value	<0.0001		P value	<0.0001
P value summary	****		P value summary	****
Significantly different (P < 0.05)?	Yes		Significantly different (P < 0.05)?	Yes
Data analyzed			Data analyzed
Sample size, column A	50		Sample size, column A	50
Sample size, column B	18		Sample size, column C	476

## Sheet: Figure 3j
Table Analyzed	Minutes of Each Phase		Table Analyzed	Minutes of Each Phase
Column C	Ctl Successful Phase 2		Column E	Hox3ab Unsuccessful Phase 2
vs.	vs.		vs.	vs.
Column A	Ctl Unsuccessful Phase 2		Column A	Ctl Unsuccessful Phase 2
Unpaired t test with Welch's correction			Unpaired t test with Welch's correction
P value	0.0005		P value	<0.0001
P value summary	***		P value summary	****
Significantly different (P < 0.05)?	Yes		Significantly different (P < 0.05)?	Yes
One- or two-tailed P value?	Two-tailed		One- or two-tailed P value?	Two-tailed
Welch-corrected t, df	t=3.685, df=51.70		Welch-corrected t, df	t=11.20, df=421.6
How big is the difference?			How big is the difference?
Mean of column A	36.1		Mean of column A	36.1
Mean of column C	18.61		Mean of column E	143.8
Difference between means (C - A) ± SEM	-17.49 ± 4.746		Difference between means (E - A) ± SEM	107.7 ± 9.614
95% confidence interval	-27.01 to -7.964		95% confidence interval	88.78 to 126.6
R squared (eta squared)	0.208		R squared (eta squared)	0.2293
F test to compare variances			F test to compare variances
F, DFn, Dfd	97.85, 49, 17		F, DFn, Dfd	30.66, 475, 49
P value	<0.0001		P value	<0.0001
P value summary	****		P value summary	****
Significantly different (P < 0.05)?	Yes		Significantly different (P < 0.05)?	Yes
Data analyzed			Data analyzed
Sample size, column A	50		Sample size, column A	50
Sample size, column C	18		Sample size, column E	476

## Sheet: Figure 4g
Table Analyzed	20201014 Plane to Length Ratio 4		Table Analyzed	20201014 Plane to Length Ratio 4		Table Analyzed	20201014 Plane to Length Ratio 4		Table Analyzed	20201014 Plane to Length Ratio 4		Table Analyzed	20201014 Plane to Length Ratio 4		Table Analyzed	20201014 Plane to Length Ratio 4		Table Analyzed	20201014 Plane to Length Ratio 4
Column K	Ctl		Column K	Ctl		Column K	Ctl		Column K	Ctl		Column K	Ctl		Column K	Ctl		Column K	Ctl
vs.	vs.		vs.	vs.		vs.	vs.		vs.	vs.		vs.	vs.		vs.	vs.		vs.	vs.
Column I	rcn-1		Column B	plg		Column C	syt1		Column D	ifb		Column E	lmnAC		Column H	post2a		Column A	post2b
Unpaired t test with Welch's correction			Unpaired t test with Welch's correction			Unpaired t test with Welch's correction			Unpaired t test with Welch's correction			Unpaired t test with Welch's correction			Unpaired t test with Welch's correction			Unpaired t test with Welch's correction
P value	0.9581		P value	0.6815		P value	0.1552		P value	0.1634		P value	0.5967		P value	0.4605		P value	<0.0001
P value summary	ns		P value summary	ns		P value summary	ns		P value summary	ns		P value summary	ns		P value summary	ns		P value summary	****
Significantly different (P < 0.05)?	No		Significantly different (P < 0.05)?	No		Significantly different (P < 0.05)?	No		Significantly different (P < 0.05)?	No		Significantly different (P < 0.05)?	No		Significantly different (P < 0.05)?	No		Significantly different (P < 0.05)?	Yes
One- or two-tailed P value?	Two-tailed		One- or two-tailed P value?	Two-tailed		One- or two-tailed P value?	Two-tailed		One- or two-tailed P value?	Two-tailed		One- or two-tailed P value?	Two-tailed		One- or two-tailed P value?	Two-tailed		One- or two-tailed P value?	Two-tailed
Welch-corrected t, df	t=0.05606, df=3.881		Welch-corrected t, df	t=0.4183, df=15.58		Welch-corrected t, df	t=1.510, df=12.91		Welch-corrected t, df	t=1.474, df=13.47		Welch-corrected t, df	t=0.5433, df=12.25		Welch-corrected t, df	t=0.7985, df=5.040		Welch-corrected t, df	t=7.480, df=25.27
How big is the difference?			How big is the difference?			How big is the difference?			How big is the difference?			How big is the difference?			How big is the difference?			How big is the difference?
Mean of column I	0.5498		Mean of column B	0.5667		Mean of column C	0.6425		Mean of column D	0.6348		Mean of column E	0.5704		Mean of column H	0.5903		Mean of column A	0.1704
Mean of column K	0.5454		Mean of column K	0.5454		Mean of column K	0.5454		Mean of column K	0.5454		Mean of column K	0.5454		Mean of column K	0.5454		Mean of column K	0.5454
Difference between means (K - I) ± SEM	-0.004396 ± 0.07841		Difference between means (K - B) ± SEM	-0.02130 ± 0.05092		Difference between means (K - C) ± SEM	-0.09712 ± 0.06433		Difference between means (K - D) ± SEM	-0.08941 ± 0.06065		Difference between means (K - E) ± SEM	-0.02504 ± 0.04609		Difference between means (K - H) ± SEM	-0.04491 ± 0.05625		Difference between means (K - A) ± SEM	0.3750 ± 0.05012
95% confidence interval	-0.2248 to 0.2160		95% confidence interval	-0.1295 to 0.08688		95% confidence interval	-0.2362 to 0.04195		95% confidence interval	-0.2200 to 0.04115		95% confidence interval	-0.1252 to 0.07515		95% confidence interval	-0.1892 to 0.09933		95% confidence interval	0.2718 to 0.4781
R squared (eta squared)	0.0008093		R squared (eta squared)	0.0111		R squared (eta squared)	0.1501		R squared (eta squared)	0.139		R squared (eta squared)	0.02353		R squared (eta squared)	0.1123		R squared (eta squared)	0.6889
F test to compare variances			F test to compare variances			F test to compare variances			F test to compare variances			F test to compare variances			F test to compare variances			F test to compare variances
F, DFn, Dfd	2.584, 3, 10		F, DFn, Dfd	2.199, 9, 10		F, DFn, Dfd	4.051, 9, 10		F, DFn, Dfd	3.500, 9, 10		F, DFn, Dfd	1.146, 6, 10		F, DFn, Dfd	1.153, 3, 10		F, DFn, Dfd	3.574, 16, 10
P value	0.2231		P value	0.2356		P value	0.0398		P value	0.0639		P value	0.8077		P value	0.75		P value	0.0464
P value summary	ns		P value summary	ns		P value summary	*		P value summary	ns		P value summary	ns		P value summary	ns		P value summary	*
Significantly different (P < 0.05)?	No		Significantly different (P < 0.05)?	No		Significantly different (P < 0.05)?	Yes		Significantly different (P < 0.05)?	No		Significantly different (P < 0.05)?	No		Significantly different (P < 0.05)?	No		Significantly different (P < 0.05)?	Yes
Data analyzed			Data analyzed			Data analyzed			Data analyzed			Data analyzed			Data analyzed			Data analyzed
Sample size, column I	4		Sample size, column B	10		Sample size, column C	10		Sample size, column D	10		Sample size, column E	7		Sample size, column H	4		Sample size, column A	17
Sample size, column K	11		Sample size, column K	11		Sample size, column K	11		Sample size, column K	11		Sample size, column K	11		Sample size, column K	11		Sample size, column K	11

[truncated: 8 more sheets: Figure 4h, Supp Figure 4a, Supp Figure 4d, Supp Figure 6b, Supp Figure 6c, Supp Figure 6d, Supp Figure 10h, Supp Figure 10i]
