# Supplementary material for: Hox genes regulate asexual reproductive behavior and tissue segmentation in adult animals
Source: Nat Commun. 2021 Nov 18;12:6706. doi: 10.1038/s41467-021-26986-2 (PMC8602322; doi:10.1038/s41467-021-26986-2)
Supplement: Supplementary file 26 — Source Data [file 41467_2021_26986_MOESM26_ESM.xlsx]

## Sheet: Fig 1b-c
Days	0	2	4	6	8	10	12	avg col	avg all
Phase I
Lox5a-1	0	3	4	4	5	6	5	3.85714	2.96825
Lox5a-2	0	2	4	5	5	5	5	3.71429	2.96825
Lox5a-3	0	2	4	5	4	5	5	3.57143	2.96825
Lox5a-4	0	2	4	4	4	5	5	3.42857	2.96825
Lox5a-5	0	2	3	4	4	5	5	3.28571	2.96825
Lox5a-6	0	1	3	4	4	5	5	3.14286	2.96825
Lox5a-7	0	2	4	4	4	4	4	3.14286	2.96825
Lox5a-8	0	2	3	4	4	4	4	3	2.96825
Lox5a-9	0	2	3	4	4	4	4	3	2.96825
Lox5a-10	0	2	3	4	3	4	4	2.85714	2.96825
Lox5a-11	0	2	3	3	4	4	4	2.85714	2.96825
Lox5a-12	0	1	3	3	4	4	5	2.85714	2.96825
Lox5a-13	0	2	3	3	4	4	4	2.85714	2.96825
Lox5a-14	0	1	3	4	4	4	4	2.85714	2.96825
Lox5a-15	0	1	3	4	4	4	4	2.85714	2.96825
Lox5a-16	0	1	3	3	3	3	4	2.42857	2.96825
Lox5a-17	0	1	2	3	3	3	3	2.14286	2.96825
Lox5a-18	0	1	2	2	2	2	2	1.57143	2.96825
Post2d-1	0	1	4	5	6	6	6	4	2.84127
Post2d-2	0	2	4	4	5	5	5	3.57143	2.84127
Post2d-3	0	2	4	4	5	5	5	3.57143	2.84127
Post2d-4	0	2	4	4	4	5	5	3.42857	2.84127
Post2d-5	0	1	4	5	5	4	5	3.42857	2.84127
Post2d-6	0	2	4	4	4	4	4	3.14286	2.84127
Post2d-7	0	3	3	4	4	4	4	3.14286	2.84127
Post2d-8	0	1	4	4	4	4	4	3	2.84127
Post2d-9	0	2	3	4	4	4	4	3	2.84127
Post2d-10	0	2	2	3	4	4	5	2.85714	2.84127
Post2d-11	0	1	3	4	4	4	4	2.85714	2.84127
Post2d-12	0	2	3	3	4	4	4	2.85714	2.84127
Post2d-13	0	0	3	4	4	4	4	2.71429	2.84127
Post2d-14	0	2	3	3	3	3	3	2.42857	2.84127
Post2d-15	0	1	3	3	3	3	4	2.42857	2.84127
Post2d-16	0	0	1	3	4	4	4	2.28571	2.84127
Post2d-17	0	1	2	2	2	2	2	1.57143	2.84127
Post2d-18	0	1	1	1	1	1	1	0.857143	2.84127
Unc#1-1	0	2	4	5	5	5	5	3.71429	2.83333
Unc#1-2	0	3	4	5	5	4	4	3.57143	2.83333
Unc#1-3	0	2	3	5	5	5	5	3.57143	2.83333
Unc#1-4	0	2	3	4	5	5	5	3.42857	2.83333
Unc#1-5	0	2	3	3	4	5	6	3.28571	2.83333
Unc#1-6	0	3	4	4	4	4	4	3.28571	2.83333
Unc#1-7	0	2	3	4	4	5	5	3.28571	2.83333
Unc#1-8	0	1	3	4	4	5	5	3.14286	2.83333
Unc#1-9	0	2	3	4	4	4	4	3	2.83333
Unc#1-10	0	2	3	4	4	4	4	3	2.83333
Unc#1-11	0	1	3	3	4	4	4	2.71429	2.83333
Unc#1-12	0	1	2	4	4	4	4	2.71429	2.83333
Unc#1-13	0	2	2	2	2	3	5	2.28571	2.83333
Unc#1-14	0	1	1	3	3	4	4	2.28571	2.83333
Unc#1-15	0	1	2	3	3	3	3	2.14286	2.83333
Unc#1-16	0	2	2	2	2	3	4	2.14286	2.83333
Unc#1-17	0	2	2	2	3	2	3	2	2.83333
Unc#1-18	0	1	1	1	1	3	3	1.42857	2.83333
Unc#2-1	0	2	5	5	5	5	5	3.85714	2.66667
Unc#2-2	0	2	4	4	5	6	6	3.85714	2.66667
Unc#2-3	0	2	3	4	5	5	5	3.42857	2.66667
Unc#2-4	0	1	3	4	4	4	5	3	2.66667
Unc#2-5	0	2	4	4	3	4	4	3	2.66667
Unc#2-6	0	2	3	4	4	4	4	3	2.66667
Unc#2-7	0	2	3	4	4	4	4	3	2.66667
Unc#2-8	0	2	3	3	4	4	4	2.85714	2.66667
Unc#2-9	0	1	2	4	4	4	4	2.71429	2.66667
Unc#2-10	0	1	2	3	4	4	5	2.71429	2.66667
Unc#2-11	0	1	3	3	4	3	4	2.57143	2.66667
Unc#2-12	0	1	3	3	3	4	4	2.57143	2.66667
Unc#2-13	0	1	3	3	3	3	3	2.28571	2.66667
Unc#2-14	0	2	3	3	3	2	3	2.28571	2.66667
Unc#2-15	0	1	3	3	3	3	3	2.28571	2.66667
Unc#2-16	0	0	3	3	3	3	4	2.28571	2.66667
Unc#2-17	0	1	1	2	2	2	2	1.42857	2.66667
Unc#2-18	0	1	1	1	1	1	1	0.857143	2.66667
Post2c-1	0	2	4	5	5	5	5	3.71429	2.60317
Post2c-2	0	2	4	4	5	5	5	3.57143	2.60317
Post2c-3	0	3	4	3	5	5	5	3.57143	2.60317
Post2c-4	0	2	3	4	5	5	5	3.42857	2.60317
Post2c-5	0	2	4	4	4	5	5	3.42857	2.60317
Post2c-6	0	2	3	4	4	5	5	3.28571	2.60317
Post2c-7	0	2	4	4	4	4	4	3.14286	2.60317
Post2c-8	0	2	3	3	3	4	5	2.85714	2.60317
Post2c-9	0	2	3	3	3	4	4	2.71429	2.60317
Post2c-10	0	1	3	3	4	4	4	2.71429	2.60317
Post2c-11	0	2	2	3	3	3	3	2.28571	2.60317
Post2c-12	0	1	3	3	3	3	3	2.28571	2.60317
Post2c-13	0	1	3	3	3	3	3	2.28571	2.60317
Post2c-14	0	0	1	3	3	4	4	2.14286	2.60317
Post2c-15	0	1	2	2	3	3	3	2	2.60317
Post2c-16	0	1	2	2	2	2	2	1.57143	2.60317
Post2c-17	0	0	1	1	1	2	2	1	2.60317
Post2c-18	0	0	0	0	2	2	2	0.857143	2.60317
Hox4b-1	0	3	5	6	6	6	6	4.57143	2.52381
Hox4b-2	0	3	4	4	5	6	5	3.85714	2.52381
Hox4b-3	0	2	5	5	5	4	5	3.71429	2.52381
Hox4b-4	0	2	4	4	4	5	5	3.42857	2.52381
Hox4b-5	0	2	3	4	4	4	4	3	2.52381
Hox4b-6	0	1	2	4	4	4	4	2.71429	2.52381
Hox4b-7	0	1	3	3	4	4	4	2.71429	2.52381
Hox4b-8	0	1	2	3	3	4	4	2.42857	2.52381
Hox4b-9	0	0	2	3	4	4	4	2.42857	2.52381
Hox4b-10	0	1	3	3	3	3	3	2.28571	2.52381
Hox4b-11	0	1	2	3	3	3	3	2.14286	2.52381
Hox4b-12	0	1	2	3	3	3	3	2.14286	2.52381
Hox4b-13	0	1	1	2	2	3	4	1.85714	2.52381
Hox4b-14	0	0	1	2	3	3	4	1.85714	2.52381
Hox4b-15	0	0	2	2	3	3	3	1.85714	2.52381
Hox4b-16	0	0	0	2	3	3	4	1.71429	2.52381
Hox4b-17	0	1	2	2	2	2	2	1.57143	2.52381
Hox4b-18	0	0	0	0	2	3	3	1.14286	2.52381
Unc#3-1	0	2	4	4	4	4	5	3.28571	2.15873
Unc#3-2	0	1	4	4	4	5	4	3.14286	2.15873
Unc#3-3	0	1	3	4	4	5	5	3.14286	2.15873
Unc#3-4	0	2	3	3	3	4	4	2.71429	2.15873
Unc#3-5	0	1	2	4	4	4	4	2.71429	2.15873
Unc#3-6	0	1	2	2	4	5	5	2.71429	2.15873
Unc#3-7	0	1	2	3	4	4	4	2.57143	2.15873
Unc#3-8	0	2	3	3	3	3	3	2.42857	2.15873
Unc#3-9	0	2	3	3	3	3	3	2.42857	2.15873
Unc#3-10	0	1	2	3	3	4	4	2.42857	2.15873
Unc#3-11	0	2	3	3	3	3	3	2.42857	2.15873
Unc#3-12	0	1	2	2	3	4	4	2.28571	2.15873
Unc#3-13	0	0	2	2	3	4	4	2.14286	2.15873
Unc#3-14	0	0	2	2	3	3	3	1.85714	2.15873
Unc#3-15	0	1	1	1	1	1	2	1	2.15873
Unc#3-16	0	0	0	0	1	2	2	0.714286	2.15873
Unc#3-17	0	0	0	0	0	2	3	0.714286	2.15873
Unc#3-18	0	0	0	0	0	0	1	0.142857	2.15873
Post2a-1	0	2	3	4	4	4	4	3	2.11905
Post2a-2	0	2	3	4	4	4	3	2.85714	2.11905
Post2a-3	0	0	3	4	4	4	5	2.85714	2.11905
Post2a-4	0	2	2	4	4	4	3	2.71429	2.11905
Post2a-5	0	1	2	4	4	4	4	2.71429	2.11905
Post2a-6	0	1	3	3	3	4	4	2.57143	2.11905
Post2a-7	0	0	2	3	4	4	4	2.42857	2.11905
Post2a-8	0	0	2	3	4	4	4	2.42857	2.11905
Post2a-9	0	0	1	3	4	4	4	2.28571	2.11905
Post2a-10	0	1	2	2	3	3	4	2.14286	2.11905
Post2a-11	0	1	2	2	3	3	3	2	2.11905
Post2a-12	0	1	2	3	3	3	2	2	2.11905
Post2a-13	0	1	2	2	3	3	3	2	2.11905
Post2a-14	0	0	1	3	3	3	3	1.85714	2.11905
Post2a-15	0	1	1	2	2	2	4	1.71429	2.11905
Post2a-16	0	0	1	1	2	2	2	1.14286	2.11905
Post2a-17	0	0	1	1	1	1	1	0.714286	2.11905
Post2a-18	0	0	1	1	1	1	1	0.714286	2.11905
Hox4a-1	0	1	2	4	4	5	5	3	1.9127
Hox4a-2	0	1	2	2	4	5	5	2.71429	1.9127
Hox4a-3	0	2	3	3	3	3	3	2.42857	1.9127
Hox4a-4	0	2	3	3	3	3	2	2.28571	1.9127
Hox4a-5	0	1	2	2	3	4	4	2.28571	1.9127
Hox4a-6	0	1	2	3	3	3	3	2.14286	1.9127
Hox4a-7	0	1	2	2	3	3	4	2.14286	1.9127
Hox4a-8	0	1	3	3	2	2	3	2	1.9127
Hox4a-9	0	0	1	3	3	3	4	2	1.9127
Hox4a-10	0	1	2	2	3	3	3	2	1.9127
Hox4a-11	0	0	2	2	3	3	3	1.85714	1.9127
Hox4a-12	0	0	2	2	2	3	4	1.85714	1.9127
Hox4a-13	0	1	2	2	2	2	3	1.71429	1.9127
Hox4a-14	0	0	0	1	3	4	4	1.71429	1.9127
Hox4a-15	0	1	2	2	2	2	2	1.57143	1.9127
Hox4a-16	0	0	1	1	1	2	4	1.28571	1.9127
Hox4a-17	0	0	1	1	1	2	2	1	1.9127
Hox4a-18	0	0	0	1	1	0	1	0.428571	1.9127
Lox4-1	0	2	4	5	4	5	5	3.57143	1.79365
Lox4-2	0	1	4	4	4	5	6	3.42857	1.79365
Lox4-3	0	2	3	4	5	5	5	3.42857	1.79365
Lox4-4	0	1	2	3	3	4	3	2.28571	1.79365
Lox4-5	0	0	1	3	4	4	4	2.28571	1.79365
Lox4-6	0	1	2	3	3	4	3	2.28571	1.79365
Lox4-7	0	1	3	3	3	3	3	2.28571	1.79365
Lox4-8	0	1	2	2	2	3	3	1.85714	1.79365
Lox4-9	0	0	2	2	3	3	3	1.85714	1.79365
Lox4-10	0	1	1	2	2	3	3	1.71429	1.79365
Lox4-11	0	1	1	2	2	3	3	1.71429	1.79365
Lox4-12	0	0	0	2	2	3	4	1.57143	1.79365
Lox4-13	0	1	1	1	1	1	1	0.857143	1.79365
Lox4-14	0	1	1	1	1	1	1	0.857143	1.79365
Lox4-15	0	1	1	1	1	1	1	0.857143	1.79365
Lox4-16	0	0	1	1	1	1	1	0.714286	1.79365
Lox4-17	0	0	1	1	1	1	1	0.714286	1.79365
Lox4-18	0	0	0	0	0	0	0	0	1.79365
Hox3b-1	0	2	3	4	5	5	5	3.42857	1.65873
Hox3b-2	0	2	3	3	3	3	4	2.57143	1.65873
Hox3b-3	0	1	3	3	3	3	4	2.42857	1.65873
Hox3b-4	0	2	3	3	3	3	3	2.42857	1.65873
Hox3b-5	0	1	3	3	3	3	3	2.28571	1.65873
Hox3b-6	0	2	2	3	3	3	3	2.28571	1.65873
Hox3b-7	0	0	1	3	3	3	3	1.85714	1.65873
Hox3b-8	0	2	2	2	2	2	2	1.71429	1.65873
Hox3b-9	0	0	0	3	3	3	3	1.71429	1.65873
Hox3b-10	0	1	2	2	2	2	2	1.57143	1.65873
Hox3b-11	0	1	2	2	2	2	2	1.57143	1.65873
Hox3b-12	0	1	2	2	2	2	2	1.57143	1.65873
Hox3b-13	0	2	2	2	2	1	1	1.42857	1.65873
Hox3b-14	0	1	1	2	2	2	2	1.42857	1.65873
Hox3b-15	0	1	1	1	1	1	1	0.857143	1.65873
Hox3b-16	0	0	1	1	1	1	1	0.714286	1.65873
Hox3b-17	0	0	0	0	0	0	0	0	1.65873
Hox3b-18	0	0	0	0	0	0	0	0	1.65873
Hox1-1	0	1	4	5	5	5	5	3.57143	1.27778
Hox1-2	0	2	3	4	4	4	4	3	1.27778
Hox1-3	0	2	3	3	3	4	4	2.71429	1.27778
Hox1-4	0	1	2	2	3	3	4	2.14286	1.27778
Hox1-5	0	1	2	2	2	2	2	1.57143	1.27778
Hox1-6	0	1	2	2	2	2	2	1.57143	1.27778
Hox1-7	0	1	2	2	2	2	2	1.57143	1.27778
Hox1-8	0	1	2	2	2	2	2	1.57143	1.27778
Hox1-9	0	1	1	2	2	2	2	1.42857	1.27778
Hox1-10	0	0	1	2	2	2	2	1.28571	1.27778
Hox1-11	0	1	1	1	1	1	1	0.857143	1.27778
Hox1-12	0	0	1	1	1	1	1	0.714286	1.27778
Hox1-13	0	0	0	1	1	1	1	0.571429	1.27778
Hox1-14	0	0	0	0	1	1	1	0.428571	1.27778
Hox1-15	0	0	0	0	0	0	0	0	1.27778
Hox1-16	0	0	0	0	0	0	0	0	1.27778
Hox1-17	0	0	0	0	0	0	0	0	1.27778
Hox1-18	0	0	0	0	0	0	0	0	1.27778
Hox3a-1	0	1	1	1	3	4	4	2	1.13492
Hox3a-2	0	0	0	3	3	3	3	1.71429	1.13492
Hox3a-3	0	1	2	2	2	2	2	1.57143	1.13492
Hox3a-4	0	0	2	2	2	2	3	1.57143	1.13492
Hox3a-5	0	0	2	2	2	2	3	1.57143	1.13492
Hox3a-6	0	1	2	2	2	2	2	1.57143	1.13492
Hox3a-7	0	1	2	2	2	2	2	1.57143	1.13492
Hox3a-8	0	1	2	2	2	2	2	1.57143	1.13492
Hox3a-9	0	0	2	2	2	2	2	1.42857	1.13492
Hox3a-10	0	0	0	1	2	2	2	1	1.13492
Hox3a-11	0	0	0	1	2	2	2	1	1.13492
Hox3a-12	0	0	1	1	1	1	1	0.714286	1.13492
Hox3a-13	0	0	1	1	1	1	1	0.714286	1.13492
Hox3a-14	0	0	1	1	1	1	1	0.714286	1.13492
Hox3a-15	0	0	1	1	1	1	1	0.714286	1.13492
Hox3a-16	0	0	0	1	1	1	1	0.571429	1.13492
Hox3a-17	0	0	0	0	1	1	1	0.428571	1.13492
Hox3a-18	0	0	0	0	0	0	0	0	1.13492
Lox5b-1	0	1	2	3	3	3	3	2.14286	0.928571
Lox5b-2	0	0	2	2	3	3	3	1.85714	0.928571
Lox5b-3	0	1	1	2	2	3	3	1.71429	0.928571
Lox5b-4	0	1	0	2	3	3	3	1.71429	0.928571
Lox5b-5	0	1	2	2	2	2	2	1.57143	0.928571
Lox5b-6	0	0	0	1	2	2	2	1	0.928571
Lox5b-7	0	1	1	1	1	1	1	0.857143	0.928571
Lox5b-8	0	1	1	1	1	1	1	0.857143	0.928571
Lox5b-9	0	1	1	1	1	1	1	0.857143	0.928571
Lox5b-10	0	1	1	1	1	1	1	0.857143	0.928571
Lox5b-11	0	0	1	1	1	1	1	0.714286	0.928571
Lox5b-12	0	0	1	1	1	1	1	0.714286	0.928571
Lox5b-13	0	0	1	1	1	1	1	0.714286	0.928571
Lox5b-14	0	0	0	1	1	1	1	0.571429	0.928571
Lox5b-15	0	0	0	0	1	1	1	0.428571	0.928571
Lox5b-16	0	0	0	0	0	0	1	0.142857	0.928571
Lox5b-17	0	0	0	0	0	0	0	0	0.928571
Lox5b-18	0	0	0	0	0	0	0	0	0.928571
Post2b-1	0	0	0	0	0	0	0	0	0
Post2b-2	0	0	0	0	0	0	0	0	0
Post2b-3	0	0	0	0	0	0	0	0	0
Post2b-4	0	0	0	0	0	0	0	0	0
Post2b-5	0	0	0	0	0	0	0	0	0
Post2b-6	0	0	0	0	0	0	0	0	0
Post2b-7	0	0	0	0	0	0	0	0	0
Post2b-8	0	0	0	0	0	0	0	0	0
Post2b-9	0	0	0	0	0	0	0	0	0
Post2b-10	0	0	0	0	0	0	0	0	0
Post2b-11	0	0	0	0	0	0	0	0	0
Post2b-12	0	0	0	0	0	0	0	0	0
Post2b-13	0	0	0	0	0	0	0	0	0
Post2b-14	0	0	0	0	0	0	0	0	0
Post2b-15	0	0	0	0	0	0	0	0	0
Post2b-16	0	0	0	0	0	0	0	0	0
Post2b-17	0	0	0	0	0	0	0	0	0
Post2b-18	0	0	0	0	0	0	0	0	0
Phase II
Unc#4-1	2	3	4	5	6	7	7	4.85714	3.22619
Unc#4-2	1	2	4	5	6	6	6	4.28571	3.22619
Unc#4-3	1	2	3	3	6	6	6	3.85714	3.22619
Unc#4-4	1	1	3	4	6	6	6	3.85714	3.22619
Unc#4-5	1	2	3	4	5	5	5	3.57143	3.22619
Unc#4-6	1	2	3	4	5	5	5	3.57143	3.22619
Unc#4-7	2	2	2	2	3	5	7	3.28571	3.22619
Unc#4-8	2	3	3	4	3	3	4	3.14286	3.22619
Unc#4-9	0	2	2	2	3	4	5	2.57143	3.22619
Unc#4-10	0	1	2	2	3	4	5	2.42857	3.22619
Unc#4-11	1	1	1	1	3	3	3	1.85714	3.22619
Unc#4-12	0	0	0	1	3	3	3	1.42857	3.22619
Post1-1	1	1	3	5	6	7	7	4.28571	2.50794
Post1-2	1	2	3	4	5	5	5	3.57143	2.50794
Post1-3	2	2	4	4	4	4	4	3.42857	2.50794
Post1-4	1	1	2	4	4	6	6	3.42857	2.50794
Post1-5	2	2	2	2	4	5	6	3.28571	2.50794
Post1-6	1	2	2	4	4	5	5	3.28571	2.50794
Post1-7	1	1	2	3	4	5	5	3	2.50794
Post1-8	1	1	2	4	4	4	5	3	2.50794
Post1-9	0	0	2	3	4	5	5	2.71429	2.50794
Post1-10	1	2	2	3	3	3	3	2.42857	2.50794
Post1-11	0	1	1	3	3	4	4	2.28571	2.50794
Post1-12	1	2	2	2	2	2	4	2.14286	2.50794
Post1-13	0	1	1	3	3	3	3	2	2.50794
Post1-14	1	1	1	3	3	2	2	1.85714	2.50794
Post1-15	0	0	0	2	3	3	3	1.57143	2.50794
Post1-16	1	1	1	2	2	2	2	1.57143	2.50794
Post1-17	1	1	1	1	1	1	1	1	2.50794
Post1-18	0	0	0	0	0	1	1	0.285714	2.50794

## Sheet: Fig 1d, SFig 4d, g
	0	2	4	6	8	10	12	AVG Column	AVG Group
1_unc_1	0	0	1	3	5	5	6	2.85714	2.15476
1_unc_2	0	1	2	4	4	4	5	2.85714	2.15476
1_unc_3	0	0	1	2	4	6	6	2.71429	2.15476
1_unc_4	0	0	2	4	4	4	3	2.42857	2.15476
1_unc_5	0	0	0	3	4	4	5	2.28571	2.15476
1_unc_6	0	0	0	3	4	4	4	2.14286	2.15476
1_unc_7	0	1	1	2	3	4	4	2.14286	2.15476
1_unc_8	0	1	2	2	3	3	3	2	2.15476
1_unc_9	0	1	1	2	3	3	3	1.85714	2.15476
1_unc_10	0	0	2	2	2	3	3	1.71429	2.15476
1_unc_11	0	0	2	2	2	2	3	1.57143	2.15476
1_unc_12	0	0	1	1	1	3	3	1.28571	2.15476
7_lox5b_1	0	1	2	1	2	2	1	1.28571	0.416667
7_lox5b_2	0	0	0	2	1	1	1	0.714286	0.416667
7_lox5b_3	0	0	0	1	1	1	1	0.571429	0.416667
7_lox5b_4	0	0	0	0	1	3	0	0.571429	0.416667
7_lox5b_5	0	0	0	0	1	1	1	0.428571	0.416667
7_lox5b_6	0	0	0	0	0	0	3	0.428571	0.416667
7_lox5b_7	0	0	0	0	0	0	2	0.285714	0.416667
7_lox5b_8	0	0	0	0	1	0	1	0.285714	0.416667
7_lox5b_9	0	0	0	0	0	1	0	0.142857	0.416667
7_lox5b_10	0	0	0	0	0	0	1	0.142857	0.416667
7_lox5b_11	0	0	0	0	0	0	1	0.142857	0.416667
7_lox5b_12	0	0	0	0	0	0	0	0	0.416667
4_hox3b_1	0	1	1	1	2	2	2	1.28571	0.190476
4_hox3b_2	0	0	0	1	1	1	1	0.571429	0.190476
4_hox3b_3	0	0	0	0	1	1	1	0.428571	0.190476
4_hox3b_4	0	0	0	0	0	0	0	0	0.190476
4_hox3b_5	0	0	0	0	0	0	0	0	0.190476
4_hox3b_6	0	0	0	0	0	0	0	0	0.190476
4_hox3b_7	0	0	0	0	0	0	0	0	0.190476
4_hox3b_8	0	0	0	0	0	0	0	0	0.190476
4_hox3b_9	0	0	0	0	0	0	0	0	0.190476
4_hox3b_10	0	0	0	0	0	0	0	0	0.190476
4_hox3b_11	0	0	0	0	0	0	0	0	0.190476
4_hox3b_12	0	0	0	0	0	0	0	0	0.190476
2_post2b_1	0	0	0	0	0	0	0	0	0
2_post2b_2	0	0	0	0	0	0	0	0	0
2_post2b_3	0	0	0	0	0	0	0	0	0
2_post2b_4	0	0	0	0	0	0	0	0	0
2_post2b_5	0	0	0	0	0	0	0	0	0
2_post2b_6	0	0	0	0	0	0	0	0	0
2_post2b_7	0	0	0	0	0	0	0	0	0
2_post2b_8	0	0	0	0	0	0	0	0	0
2_post2b_9	0	0	0	0	0	0	0	0	0
2_post2b_10	0	0	0	0	0	0	0	0	0
2_post2b_11	0	0	0	0	0	0	0	0	0
2_post2b_12	0	0	0	0	0	0	0	0	0
3_hox3a_1	0	0	0	0	0	0	0	0	0
3_hox3a_2	0	0	0	0	0	0	0	0	0
3_hox3a_3	0	0	0	0	0	0	0	0	0
3_hox3a_4	0	0	0	0	0	0	0	0	0
3_hox3a_5	0	0	0	0	0	0	0	0	0
3_hox3a_6	0	0	0	0	0	0	0	0	0
3_hox3a_7	0	0	0	0	0	0	0	0	0
3_hox3a_8	0	0	0	0	0	0	0	0	0
3_hox3a_9	0	0	0	0	0	0	0	0	0
3_hox3a_10	0	0	0	0	0	0	0	0	0
3_hox3a_11	0	0	0	0	0	0	0	0	0
3_hox3a_12	0	0	0	0	0	0	0	0	0
5_hox3ab_1	0	0	0	0	0	0	0	0	0
5_hox3ab_2	0	0	0	0	0	0	0	0	0
5_hox3ab_3	0	0	0	0	0	0	0	0	0
5_hox3ab_4	0	0	0	0	0	0	0	0	0
5_hox3ab_5	0	0	0	0	0	0	0	0	0
5_hox3ab_6	0	0	0	0	0	0	0	0	0
5_hox3ab_7	0	0	0	0	0	0	0	0	0
5_hox3ab_8	0	0	0	0	0	0	0	0	0
5_hox3ab_9	0	0	0	0	0	0	0	0	0
5_hox3ab_10	0	0	0	0	0	0	0	0	0
5_hox3ab_11	0	0	0	0	0	0	0	0	0
5_hox3ab_12	0	0	0	0	0	0	0	0	0
6_hox1_1	0	0	0	0	0	0	0	0	0
6_hox1_2	0	0	0	0	0	0	0	0	0
6_hox1_3	0	0	0	0	0	0	0	0	0
6_hox1_4	0	0	0	0	0	0	0	0	0
6_hox1_5	0	0	0	0	0	0	0	0	0
6_hox1_6	0	0	0	0	0	0	0	0	0
6_hox1_7	0	0	0	0	0	0	0	0	0
6_hox1_8	0	0	0	0	0	0	0	0	0
6_hox1_9	0	0	0	0	0	0	0	0	0
6_hox1_10	0	0	0	0	0	0	0	0	0
6_hox1_11	0	0	0	0	0	0	0	0	0
6_hox1_12	0	0	0	0	0	0	0	0	0

## Sheet: Fig 2a-c
Expt#1
Sample Code	Worm#	Scale bar length (mm)	Scale bar length (inches)	Length ("inches")	Length in mm	# of compression planes	planes to length ratio
Unc	1	1	1.031	8.711	8.44908	6	0.710137
	2	1	1.031	7.748	7.51503	4	0.532266
	3	1	1.031	5.849	5.67313	4	0.705078
	4	2.5	2	7.358	9.1975	6	0.652351
	5	2.5	2	7.6	9.5	4	0.421053
	6	2.5	2	5.446	6.8075	4	0.587587
	7	2.5	2	5.2	6.5	6	0.923077
	8	2.5	2	5.105	6.38125	6	0.940255
	9	2.5	2	7.26	9.075	4	0.440771
	10	2.5	2	5.336	6.67	4	0.5997
	11	2.5	2	7.022	8.7775	7	0.797494
	12	2.5	2	5.8	7.25	5	0.689655
	13	2.5	2	7.04	8.8	7	0.795455
	14	2.5	2	7.4	9.25	5	0.540541
	15	2.5	2	5.335	6.66875	5	0.749766
	16	2.5	2	5.826	7.2825
	17	2.5	2	5.826	7.2825	5	0.686577
	18	2.5	2	5.15	6.4375	5	0.776699
	19	2.5	2	7.302	9.1275	6	0.657354
	20	2.5	2	6.785	8.48125	7	0.82535
	21	2.5	2	6.122	7.6525	6	0.784057
	22	2.5	2	8.229	10.2862	4	0.388869
	23	2.5	2	6.917	8.64625	5	0.578285
	24	2.5	2	8.989	11.2363	6	0.533986
	25	2.5	2	5.588	6.985	4	0.572656
	26	2.5	2	7.84	9.8	7	0.714286
	27	2.5	2	6.42	8.025	4	0.498442
	28	2.5	2	6.072	7.59	5	0.658762
	29	2.5	2	7.75	9.6875	5	0.516129
	30	2.5	2	6.881	8.60125	5	0.581311
	31	2.5	2	8.612	10.765	7	0.650255
	32	2.5	2	7.532	9.415	4	0.424854
	33	2.5	2	7.782	9.7275	5	0.514007
	34	2.5	2	8.405	10.5062	5	0.475907
	35	2.5	2	4.865	6.08125	3	0.49332
	36	2.5	2	8.142	10.1775	5	0.49128
	37	2.5	2	6.693	8.36625	4	0.478111
	38	2.5	2	6.784	8.48	6	0.707547
	39	2.5	2	7.445	9.30625	4	0.429819
	40	2.5	2	8.446	10.5575	8	0.757755
	41	2.5	2	5.278	6.5975	4	0.60629
	42	2.5	2	6.827	8.53375	5	0.585909
	43	2.5	2	8.232	10.29	6	0.58309
	44	2.5	2	6.944	8.68	3	0.345622
	45	2.5	2	5.583	6.97875	6	0.859753
	46	2.5	2	8.107	10.1337	7	0.690761
	47	2.5	2	8.793	10.9912	3	0.272944
	48	2.5	2	7.883	9.85375	5	0.507421
	49	2.5	2	7.086	8.8575	6	0.677392
	50	2.5	2	8.295	10.3688	4	0.385775
	51	2.5	2	7.868	9.835	6	0.610066
hox1	1	2.5	2	6.735	8.41875	5	0.593912
	2	2.5	2	6.598	8.2475	4	0.484995
	3	2.5	2	5.407	6.75875	4	0.591825
	4	2.5	2	4.456	5.57	3	0.5386
	5	2.5	2	7.554	9.4425	5	0.529521
	6	2.5	2	7.733	9.66625	7	0.724169
	7	2.5	2	6.7	8.375	5	0.597015
	8	2.5	2	7.56	9.45	5	0.529101
	9	2.5	2	7.18	8.975	4	0.445682
	10	2.5	2	8.109	10.1363	5	0.493279
	11	2.5	2	8.561	10.7012	9	0.841023
	12	2.5	2	7.991	9.98875	5	0.500563
	13	2.5	2	8.268	10.335	5	0.483793
	14	2.5	2	8.029	10.0362	7	0.697472
	15	2.5	2	8.116	10.145	4	0.394283
	16	2.5	2	8.666	10.8325	8	0.738518
	17	2.5	2	8.163	10.2037	4	0.392013
hox3a	1	2.5	2	5.851	7.31375	7	0.957101
	2	2.5	2	6.524	8.155	7	0.858369
	3	2.5	2	5.775	7.21875	5	0.692641
	4	2.5	2	6.647	8.30875	8	0.96284
	5	2.5	2	7.27	9.0875	6	0.660248
	6	2.5	2	7.663	9.57875	6	0.626387
	7	2.5	2	6.8	8.5	6	0.705882
	8	2.5	2	7.6	9.5	8	0.842105
	9	2.5	2	7.4	9.25	4	0.432432
	10	2.5	2	7.395	9.24375	5	0.540906
	11	2.5	2	8.457	10.5713	4	0.378385
	12	2.5	2	6.932	8.665	8	0.923254
	13	2.5	2	8.208	10.26	7	0.682261
	14	2.5	2	6.982	8.7275	6	0.687482
	15	2.5	2	8.036	10.045	8	0.796416
	16	2.5	2	4.498	5.6225	6	1.06714
	17	2.5	2	5.99	7.4875	4	0.534224
	18	2.5	2	7.257	9.07125	6	0.66143
	19	2.5	2	7.433	9.29125	7	0.753397
	20	2.5	2	7.382	9.2275	7	0.758602
hox3b	1	2.5	2	5.9	7.375	8	1.08475
	2	2.5	2	6.1	7.625	5	0.655738
	3	2.5	2	6.27	7.8375	9	1.14833
	4	2.5	2	6.21	7.7625	6	0.772947
	5	2.5	2	4.64	5.8	7	1.2069
	6	2.5	2	7.1	8.875	7	0.788732
	7	2.5	2	6.72	8.4	5	0.595238
	8	2.5	2	7.28	9.1	9	0.989011
	9	2.5	2	8.28	10.35	6	0.57971
	10	2.5	2	7.027	8.78375	6	0.68308
	11	2.5	2	7.565	9.45625	7	0.740251
	12	2.5	2	4.717	5.89625	4	0.678397
	13	2.5	2	7.8	9.75	7	0.717949
lox5b	1	2.5	2	4.478	5.5975	5	0.893256
	2	2.5	2	4.583	5.72875	2	0.349116
	3	2.5	2	5.86	7.325	4	0.546075
	4	2.5	2	6.09	7.6125	4	0.525452
	5	2.5	2	5.73	7.1625	4	0.558464
	6	2.5	2	7.4	9.25	7	0.756757
	7	2.5	2	7.1	8.875	7	0.788732
	8	2.5	2	6.82	8.525	5	0.58651
	9	2.5	2	6.113	7.64125	5	0.654343
	10	2.5	2	7.447	9.30875	6	0.644555
	11	2.5	2	6.615	8.26875	7	0.846561
	12	2.5	2	5.894	7.3675	4	0.542925
	13	2.5	2	5.306	6.6325	6	0.904636
	14	2.5	2	7.154	8.9425	6	0.670953
	15	2.5	2	6.601	8.25125	5	0.605969
Expt#2
Sample Code	Worm#	Scale bar length (mm)	Scale bar length (inches)	Length ("inches")	Length in mm	# of compression planes	planes to length ratio	Anterior	Poster	Delta
1_Unc	1	2.5	1.417	4.703	8.29746	5	0.602594	2	2	0
	2	2.5	1.625	5.494	8.45231	7	0.828176	5	1	4
	3	2.5	1.406	5.5	9.77952	6	0.613527	3	2	1
	4	1	1.052	6.2	5.89354	5	0.848387	3	1	2
	5	2.5	1.417	5.832	10.2893	8	0.777503	3	4	-1
	6	2.5	1.677	6.789	10.1208	6	0.592841	4	1	3
	7	2.5	1.76	5.6	7.95455	5	0.628571
	8	2.5	1.76	6.552	9.30682	8	0.859585	4	3	1
	9	2.5	1.417	4.8	8.4686	6	0.7085			0
	10	2.5	1.458	4.35	7.45885	6	0.804414	3	3	0
	11	2.5	1.427	3.781	6.62404	3	0.452896			0
	12	2.5	1.854	7.13	9.61435	6	0.624067	3	2	1
	13	2.5	1.865	6.286	8.42627	5	0.593382
	14	2.5	1.844	7.081	9.60005	4	0.416664
	15	2.5	1.844	7	9.49024	4	0.421486
	16	2.5	1.844	5.443	7.37934	6	0.813081	3	2	1
	17	2.5	1.844	5.758	7.8064	7	0.8967
	18	2.5	1.844	4.688	6.35575	4	0.629352	2	1	1
	19	2.5	1.844	4.025	5.45689	3	0.549764	2	0	2
	20	2.5	1.844	5.025	6.81264	2	0.293572	1	0	1
	21	2.5	1.844	4.113	5.57619	3	0.538001	1	1	0
	22	2.5	1.354	4.436	8.19055	7	0.854644	4	2	2
	23	2.5	1.406	5.307	9.43634	10	1.05973	4	5	-1
	24	2.5	1.354	4.907	9.06019	5	0.551865	3	1	2
	25	2.5	1.427	3.843	6.73266	6	0.891179	3	2	1
	26	2.5	1.396	4.192	7.50716	6	0.799237	3	2	1
	27	2.5	1.406	4.682	8.32504	5	0.600598
	28	2.5	1.406	4.346	7.7276	4	0.517625	2	1	1
	29	2.5	1.396	3.699	6.62428	3	0.452879	1	1	0
	30	2.5	1.375	5.036	9.15636	4	0.436855	2	1	1
	31	2.5	1.375	4.851	8.82	4	0.453515	2	1	1
	32	2.5	1.406	3.761	6.68741	4	0.598139	2	1	1
	33	2.5	1.396	3.781	6.77113	3	0.443057	2	0	2
	34	2.5	1.396	3.63	6.50072	3	0.461488	1	1	0
	35	2.5	1.396	3.754	6.72278	5	0.74374	2	2	0
	36	2.5	1.396	2.926	5.23997	3	0.572522
	37	2.5	1.406	3.358	5.97084	3	0.502442	2	0	2
	38	2.5	1.375	3.245	5.9	3	0.508475	2	0	2
	39	2.5	1.406	3.301	5.86949	4	0.68149			0
	40	2.5	1.396	3.424	6.13181	3	0.489252	2	0	2
	41	2.5	1.396	3.209	5.74678	3	0.522032	2	0	2
	42	2.5	1.51	5.878	9.73179	4	0.411024	2	1	1
	43	2.5	1.49	5.279	8.85738	4	0.451601	2	1	1
	44	2.5	1.5	4.786	7.97667	4	0.501463
	45	2.5	1.49	5.666	9.50671	7	0.736322	3	3	0
	46	2.5	1.406	5.832	10.3698	4	0.385734	2	1	1
	47	2.5	1.396	5.411	9.69019	5	0.515986	2	2	0
	48	2.5	1.396	5.981	10.711	5	0.466812	3	1	2
	49	2.5	1.396	4.356	7.80086	4	0.512764	2	1	1
	50	2.5	1.417	5.941	10.4817	5	0.477024	2	2	0
2_post2b	1	2.5	1.594	6.677	10.4721	2	0.190984
	2	2.5	1.583	8.105	12.8001	0	0
	3	2.5	1.573	7.355	11.6894	1	0.0855472
	4	2.5	1.594	7.689	12.0593	1	0.0829237
	5	2.5	1.594	8.48	13.2999	0	0
	6	2.5	1.594	7.218	11.3206	2	0.176669
	7	2.5	1.604	8	12.4688	1	0.0802
	8	2.5	1.594	8.709	13.659	0	0
	9	2.5	1.594	6.881	10.792	0	0
	10	2.5	1.604	6.5	10.1309	1	0.0987077
	11	2.5	1.854	8.516	11.4833	1	0.0870831
	12	2.5	1.854	8.094	10.9142	1	0.0916234
	13	2.5	1.583	7.188	11.3519	1	0.0880913
	14	2.5	1.417	8.059	14.2184	0	0
3_hox3a	1	2.5	1.615	5.839	9.0387	8	0.885083	4	3	1
	2	2.5	1.604	4.854	7.56546	5	0.660898	3	1	2
	3	2.5	1.604	4.058	6.32481	5	0.790537	3	1	2
	4	2.5	1.604	4.811	7.49844	3	0.400083	2	0	2
	5	2.5	1.604	3.889	6.06141	4	0.659913	2	1	1
	6	2.5	1.604	5.219	8.13435	5	0.614677	3	1	2
	7	2.5	1.604	4.273	6.65991	4	0.600608	2	1	1
	8	2.5	1.604	5.022	7.82731	7	0.894305	4	2	2
	9	2.5	1.604	3.97	6.18766	6	0.969673	3	2	1
	10	2.5	1.604	4.493	7.00281	7	0.999599	3	3	0
	11	2.5	1.406	5.122	9.1074	7	0.768606	3	3	0
	12	2.5	1.396	5.137	9.1995	5	0.543508	3	1	2
	13	2.5	1.406	5.235	9.30832	6	0.644585	3	2	1
	14	2.5	1.406	4.424	7.86629	7	0.889873	4	2	2
	15	2.5	1.406	3.577	6.36024	5	0.786134	3	1	2
	16	2.5	1.406	4.495	7.99253	6	0.750701	3	2	1
	17	2.5	1.96	3.228	4.11735	5	1.21437	3	1	2
4_hox3b	1	2.5	1.604	6.609	10.3008	8	0.776638	4	3	1
	2	2.5	1.604	5.839	9.10069	7	0.769173	3	3	0
	3	2.5	1.604	5.689	8.8669	7	0.789453
	4	2.5	1.604	5.69	8.86845	4	0.451037	2	1	1
	5	2.5	1.604	5.847	9.11315	7	0.76812	4	2	2
	6	2.5	1.604	6.849	10.6749	8	0.749423	4	3	1
	7	2.5	1.604	6.134	9.56047	8	0.836779	4	3	1
	8	2.5	1.604	8.267	12.885	8	0.620878
	9	2.5	1.604	5.246	8.17643	7	0.856119
	10	2.5	1.604	5.82	9.07107	6	0.661443	3	2	1
	11	2.5	1.583	3.943	6.2271	4	0.642354
	12	2.5	1.583	5.042	7.96273	4	0.50234
	13	2.5	1.594	4.818	7.55646	5	0.661685	3	1	2
	14	2.5	1.583	5.924	9.35565	5	0.534436
	15	2.5	1.583	7.093	11.2018	11	0.981982
	16	2.5	1.583	4.098	6.47189	5	0.772572
	17	2.5	1.573	3.96	6.29371	8	1.27111
	18	2.5	1.583	4.848	7.65635	6	0.783663
	19	2.5	1.594	5.374	8.42848	4	0.474581
	20	2.5	1.583	4.207	6.64403	5	0.752555	3	1	2
	21	1	1.063	4.232	3.98119	2	0.502363	1	0	1
	22	2.5	1.635	3.882	5.93578	6	1.01082
	23	2.5	1.635	4.7	7.18654	4	0.556596	2	1	1
	24	2.5	1.635	3.666	5.6055	5	0.89198
	25	2.5	1.635	4.368	6.6789	3	0.449176
	26	2.5	1.406	2.894	5.1458	7	1.36033	4	2	2
	27	2.5	1.396	3.96	7.09169	7	0.987071	5	1	4
	28	2.5	1.396	3.072	5.50143	4	0.727083
	29	2.5	1.406	3.877	6.89367	6	0.870364	3	2	1
	30	2.5	1.406	3.533	6.28201	6	0.955109
	31	2.5	1.396	3.662	6.55802	4	0.60994	3	0	3
	32	2.5	1.406	2.497	4.4399	4	0.900921	2	1	1
	33	2.5	1.406	3.191	5.6739	6	1.05747	4	1	3
	34	2.5	1.406	2.542	4.51991	4	0.884972	2	1	1
	35	2.5	1.583	4.045	6.38819	5	0.782695
	36	2.5	1.406	3.755	6.67674	7	1.04842
5_hox3ab	1	2.5	1.604	6.9	10.7544	9	0.83687	6	2	4
	2	2.5	1.594	6.434	10.091	9	0.891887
	3	2.5	1.604	6.06	9.44514	10	1.05875	4	5	-1
	4	2.5	1.604	5.069	7.90056	8	1.01259	4	3	1
	5	2.5	1.604	4.503	7.01839	11	1.56731	6	4	2
	6	2.5	1.604	7.298	11.3747	9	0.79123	4	4	0
	7	2.5	1.604	4.721	7.35817	9	1.22313	5	3	2
	8	2.5	1.521	5.834	9.58909	9	0.938567	5	3	2
	9	2.5	1.521	5.554	9.12886	10	1.09543	6	3	3
	10	2.5	1.521	5.157	8.47633	7	0.825829	3	3	0
	11	2.5	1.406	6.791	12.075	9	0.745339	5	3	2
	12	2.5	1.385	6.147	11.0957	10	0.901253	6	3	3
	13	2.5	1.406	6.414	11.4047	12	1.0522	6	5	1
	14	2.5	1.385	5.345	9.64801	8	0.829186	4	3	1
	15	2.5	1.396	5.403	9.67586	11	1.13685	6	4	2
	16	2.5	1.406	5.042	8.96515	8	0.892344
	17	2.5	1.406	5.459	9.70661	9	0.927203
	18	2.5	1.396	4.741	8.49033	10	1.17781
	19	2.5	1.396	5.828	10.437	10	0.958133
	20	2.5	1.396	3.518	6.30014	4	0.634906	2	1	1
	21	2.5	1.406	4.23	7.52134	6	0.79773
	22	2.5	1.396	6.644	11.8983	10	0.840458	5	4	1
	23	2.5	1.396	4.227	7.56984	8	1.05683	4	3	1
	24	2.5	1.406	3.45	6.13442	5	0.815072	2	1	1
	25	2.5	1.406	3.466	6.16287	4	0.649048	2	1	1
	26	2.5	1.573	5.931	9.42626	13	1.37913	8	4	4
	27	2.5	1.573	5.449	8.6602	8	0.923766	5	2	3
	28	2.5	1.573	4.923	7.82422	8	1.02247	4	3	1
	29	2.5	1.573	4.473	7.10903	6	0.843997	4	1	3
	30	2.5	1.573	5.046	8.01971	7	0.87285	5	1	4
	31	2.5	1.573	4.703	7.47457	8	1.0703	5	2	3
	32	2.5	1.573	4.374	6.95168	6	0.8631
	33	2.5	1.573	3.868	6.14749	6	0.976008	3	2	1
	34	2.5	1.573	3.615	5.74539	8	1.39242	5	2	3
	35	2.5	1.573	3.6	5.72155	8	1.39822	3	4	-1
	36	2.5	1.406	3.336	5.93172	5	0.842926
	37	2.5	1.417	3.5	6.17502	8	1.29554	4	3	1
6_hox1	1	2.5	1.844	5.381	7.29528	6	0.822449
	2	2.5	1.844	6.852	9.28959	4	0.43059
	3	2.5	1.854	7.306	9.85167	5	0.507528
	4	2.5	1.844	6.573	8.91133	4	0.448867
	5	2.5	1.844	8.902	12.0689	6	0.497147
	6	2.5	1.844	6.176	8.3731	4	0.47772
	7	2.5	1.844	4.604	6.24187	8	1.28167
	8	2.5	1.844	5.08	6.8872	6	0.871181
	9	2.5	1.844	6.057	8.21177	5	0.608882
	10	2.5	1.844	4.309	5.84192	4	0.684706
	11	2.5	1.396	4.187	7.49821	4	0.533461
	12	2.5	1.396	4.097	7.33703	7	0.954064
	13	2.5	1.406	3.901	6.93634	3	0.432504
7_lox5b	1	2.5	1.844	6.248	8.47072	2	0.236108
	2	2.5	1.844	6.074	8.23482	6	0.728614
	3	2.5	1.844	6.107	8.27956	6	0.724677
	4	2.5	1.844	6.165	8.35819	8	0.957145
	5	2.5	1.844	5.818	7.88774	6	0.760674
	6	2.5	1.844	7.691	10.4271	4	0.383617
	7	2.5	1.844	6.361	8.62392	4	0.463826
	8	2.5	1.844	6.167	8.3609	4	0.478417
	9	2.5	1.844	5.201	7.05125	3	0.425457
	10	2.5	1.844	6.448	8.74187	6	0.686352
	11	2.5	1.409	6.124	10.8659	4	0.368125
	12	2.5	1.409	4.803	8.522	4	0.469373
	13	2.5	1.396	4.075	7.29764	4	0.548123
	14	2.5	1.396	4.114	7.36748	4	0.542927
8_post2b_Gibson	1	2.5	1.375	6.173	11.2236	1	0.0890977
	2	2.5	1.604	8.197	12.7759	0	0
	3	2.5	1.604	6.785	10.5751	2	0.189123
	4	2.5	1.604	6.261	9.75842	2	0.204951
	5	2.5	1.604	7.364	11.4776	0	0
	6	2.5	1.604	7.513	11.7098	0	0
	7	2.5	1.604	6.656	10.3741	0	0
	8	2.5	1.604	6.923	10.7902	2	0.185353
	9	2.5	1.604	7.836	12.2132	5	0.409393
	10	2.5	1.604	6.479	10.0982	1	0.0990276
	11	2.5	1.396	8.648	15.4871	0	0
	12	2.5	1.406	7.166	12.7418	3	0.235445
	13	2.5	1.406	7.324	13.0228	0	0
	14	2.5	1.396	7.145	12.7955	0	0
	15	2.5	1.396	5.628	10.0788	0	0
	16	2.5	1.406	6.773	12.043	0	0
	17	2.5	1.406	6.734	11.9737	1	0.0835165
	18	2.5	1.406	6.803	12.0964	1	0.0826694
	19	2.5	1.406	6.072	10.7966	2	0.185244
	20	2.5	1.406	5.412	9.62304	1	0.103917
	21	2.5	1.406	4.817	8.56508	0	0
	22	2.5	1.406	6.895	12.26	1	0.0815664
	23	2.5	1.406	4.647	8.2628	0	0
	24	2.5	1.406	6.203	11.0295	3	0.271997

## Sheet: Fig 2d-e
Label	Date and Time	Document	Source	Scale	Scale Units	Scale Factor	Count	Area	Perimeter	Circularity	Height	Width	Gray Value (Minimum)	Gray Value (Maximum)	Gray Value (Mean)	Gray Value (Median)	Integrated Density	Histogram
unc
Measurement 9	2020-03-06T21:06:07-06:00	Image073.tif	Selection	pixels to mm (1 pixel(s) = 0.0084 mm)	mm	119.048	1	3.57394	7.79026	0.740037	1.68	2.7552	16	186	50.4795	38	2556838	Histogram-1.csv
Measurement 11	2020-03-06T21:08:59-06:00	Image075.tif	Selection	pixels to mm (1 pixel(s) = 0.0084 mm)	mm	119.048	1	3.18635	7.09134	0.796246	2.1672	1.8816	17	143	43.7053	38	1973643	Histogram-2.csv
Measurement 12	2020-03-06T21:09:26-06:00	Image077.tif	Selection	pixels to mm (1 pixel(s) = 0.0084 mm)	mm	119.048	1	3.58501	7.80663	0.739219	2.4192	2.0496	18	122	41.7606	34	2121775	Histogram-3.csv
Measurement 13	2020-03-06T21:09:48-06:00	Image064.tif	Selection	pixels to mm (1 pixel(s) = 0.0084 mm)	mm	119.048	1	4.38255	8.78735	0.713216	2.7384	2.4192	21	167	55.5283	49	3448919	Histogram-4.csv
Measurement 14	2020-03-06T21:10:07-06:00	Image162.tif	Selection	pixels to mm (1 pixel(s) = 0.0084 mm)	mm	119.048	1	2.51123	6.18259	0.825572	1.7472	1.7808	12	242	52.1786	39	1857035	Histogram-5.csv
Measurement 15	2020-03-06T21:12:50-06:00	Image206.tif	Selection	pixels to mm (1 pixel(s) = 0.0084 mm)	mm	119.048	1	2.3064	6.40781	0.70587	1.6128	2.1336	20	155	57.7721	49	1888395	Histogram-6.csv
Measurement 16	2020-03-06T21:13:09-06:00	Image062.tif	Selection	pixels to mm (1 pixel(s) = 0.0084 mm)	mm	119.048	1	3.11057	7.13133	0.768615	1.9824	2.2008	13	105	38.7271	33	1707244	Histogram-7.csv
Measurement 17	2020-03-06T21:13:29-06:00	Image164.tif	Selection	pixels to mm (1 pixel(s) = 0.0084 mm)	mm	119.048	1	1.74551	5.30534	0.779304	1.5624	1.4196	9	98	26.6852	24	660138	Histogram-8.csv
Measurement 18	2020-03-06T21:13:49-06:00	Image157.tif	Selection	pixels to mm (1 pixel(s) = 0.0084 mm)	mm	119.048	1	3.69699	8.06144	0.714879	1.8816	2.7804	10	88	28.0734	23	1470905	Histogram-9.csv
Measurement 19	2020-03-06T21:14:20-06:00	Image048.tif	Selection	pixels to mm (1 pixel(s) = 0.0084 mm)	mm	119.048	1	3.14585	7.94742	0.625885	2.8224	1.8648	18	150	49.0066	44	2184909	Histogram-10.csv
Measurement 20	2020-03-06T21:14:36-06:00	Image060.tif	Selection	pixels to mm (1 pixel(s) = 0.0084 mm)	mm	119.048	1	2.96832	7.10356	0.73921	1.6968	2.4024	15	73	33.3851	32	1404445	Histogram-11.csv
Measurement 21	2020-03-06T21:14:51-06:00	Image101.tif	Selection	pixels to mm (1 pixel(s) = 0.0084 mm)	mm	119.048	1	3.52525	7.67645	0.751758	1.68	2.6376	12	115	32.7964	26	1638542	Histogram-12.csv
Measurement 22	2020-03-06T21:15:03-06:00	Image106.tif	Selection	pixels to mm (1 pixel(s) = 0.0084 mm)	mm	119.048	1	3.85293	8.06067	0.745175	2.8728	1.764	11	166	46.7762	38	2554214	Histogram-13.csv
Measurement 23	2020-03-06T21:15:17-06:00	Image042.tif	Selection	pixels to mm (1 pixel(s) = 0.0084 mm)	mm	119.048	1	5.96761	10.6755	0.658014	4.1328	1.9824	13	108	40.6047	39	3434141	Histogram-14.csv
Measurement 24	2020-03-06T21:15:32-06:00	Image160.tif	Selection	pixels to mm (1 pixel(s) = 0.0084 mm)	mm	119.048	1	4.87838	8.99141	0.75828	3.0072	2.2512	10	134	29.3043	25	2026038	Histogram-15.csv
Measurement 25	2020-03-06T21:15:48-06:00	Image099.tif	Selection	pixels to mm (1 pixel(s) = 0.0084 mm)	mm	119.048	1	3.42562	7.76396	0.714137	1.8984	2.6208	11	103	33.756	31	1638821	Histogram-16.csv
Measurement 26	2020-03-06T21:16:08-06:00	Image143.tif	Selection	pixels to mm (1 pixel(s) = 0.0084 mm)	mm	119.048	1	3.20858	6.99862	0.823185	1.9152	2.1672	8	93	21.167	18	962527	Histogram-17.csv
Measurement 27	2020-03-06T21:16:43-06:00	Image079.tif	Selection	pixels to mm (1 pixel(s) = 0.0084 mm)	mm	119.048	1	2.45873	6.09248	0.832403	1.5624	1.848	12	105	27.8026	24	968809	Histogram-18.csv
Measurement 28	2020-03-06T21:17:01-06:00	Image103.tif	Selection	pixels to mm (1 pixel(s) = 0.0084 mm)	mm	119.048	1	4.10151	8.00978	0.803365	2.184	2.4864	11	91	27.9323	26	1623647	Histogram-19.csv
Measurement 29	2020-03-06T21:17:15-06:00	Image088.tif	Selection	pixels to mm (1 pixel(s) = 0.0084 mm)	mm	119.048	1	2.6515	6.88735	0.702422	1.3272	2.5368	13	175	44.9074	40	1687530	Histogram-20.csv
Measurement 30	2020-03-06T21:17:33-06:00	Image040.tif	Selection	pixels to mm (1 pixel(s) = 0.0084 mm)	mm	119.048	1	4.16777	9.13003	0.628302	3.4776	1.7472	11	64	28.5392	27	1685726	Histogram-21.csv
Measurement 31	2020-03-06T21:17:55-06:00	Image050.tif	Selection	pixels to mm (1 pixel(s) = 0.0084 mm)	mm	119.048	1	4.32356	8.50471	0.751161	2.1	2.856	6	114	49.8346	49	3053613	Histogram-22.csv
Measurement 32	2020-03-06T21:18:13-06:00	Image166.tif	Selection	pixels to mm (1 pixel(s) = 0.0084 mm)	mm	119.048	1	3.54931	7.67954	0.756281	2.1672	2.3184	8	90	23.4006	21	1177097	Histogram-23.csv
Measurement 33	2020-03-06T21:18:31-06:00	Image138.tif	Selection	pixels to mm (1 pixel(s) = 0.0084 mm)	mm	119.048	1	4.55451	8.87016	0.727426	2.0832	3.0744	10	117	27.0478	26	1745881	Histogram-24.csv
Measurement 34	2020-03-06T21:18:46-06:00	Image090.tif	Selection	pixels to mm (1 pixel(s) = 0.0084 mm)	mm	119.048	1	3.55502	7.47907	0.79865	2.4192	1.7472	14	204	37.8132	35	1905143	Histogram-25.csv
Measurement 35	2020-03-06T21:19:04-06:00	Image133.tif	Selection	pixels to mm (1 pixel(s) = 0.0084 mm)	mm	119.048	1	4.65223	9.53287	0.643315	2.5368	3.1584	11	129	33.7726	31	2226729	Histogram-26.csv
Measurement 36	2020-03-06T21:19:21-06:00	Image118.tif	Selection	pixels to mm (1 pixel(s) = 0.0084 mm)	mm	119.048	1	3.00515	7.15186	0.73831	1.8648	2.2848	12	68	25.7966	25	1098677	Histogram-27.csv
Measurement 37	2020-03-06T21:19:42-06:00	Image118.tif	Selection	pixels to mm (1 pixel(s) = 0.0084 mm)	mm	119.048	1	1.53186	5.19512	0.713243	1.596	1.4112	13	68	31.9528	31	693696	Histogram-28.csv
Measurement 38	2020-03-06T21:19:56-06:00	Image058.tif	Selection	pixels to mm (1 pixel(s) = 0.0084 mm)	mm	119.048	1	2.78239	6.79048	0.758276	1.848	2.1168	11	140	42.958	34	1693961	Histogram-29.csv
Measurement 39	2020-03-06T21:20:10-06:00	Image110.tif	Selection	pixels to mm (1 pixel(s) = 0.0084 mm)	mm	119.048	1	4.17242	8.53416	0.719908	2.6208	2.3352	11	141	27.2222	24	1609729	Histogram-30.csv
Measurement 40	2020-03-06T21:20:23-06:00	Image145.tif	Selection	pixels to mm (1 pixel(s) = 0.0084 mm)	mm	119.048	1	2.37074	6.67415	0.668811	1.932	1.9488	11	58	23.3414	22	784247	Histogram-31.csv
Measurement 41	2020-03-06T21:20:38-06:00	Image192.tif	Selection	pixels to mm (1 pixel(s) = 0.0084 mm)	mm	119.048	1	4.14039	8.39682	0.737941	2.9064	1.7472	9	103	28.9294	27	1697551	Histogram-32.csv
Measurement 42	2020-03-06T21:20:56-06:00	Image038.tif	Selection	pixels to mm (1 pixel(s) = 0.0084 mm)	mm	119.048	1	3.68323	8.47617	0.644228	1.7136	3.1248	14	85	39.4608	37	2059856	Histogram-33.csv
Measurement 43	2020-03-06T21:21:08-06:00	Image054.tif	Selection	pixels to mm (1 pixel(s) = 0.0084 mm)	mm	119.048	1	3.33375	7.33377	0.778911	2.0496	2.1168	13	93	30.4733	29	1439773	Histogram-34.csv
Measurement 44	2020-03-06T21:21:24-06:00	Image108.tif	Selection	pixels to mm (1 pixel(s) = 0.0084 mm)	mm	119.048	1	3.15904	6.98055	0.814678	1.9824	2.1168	9	75	27.65	27	1237916	Histogram-35.csv
Measurement 45	2020-03-06T21:21:40-06:00	Image122.tif	Selection	pixels to mm (1 pixel(s) = 0.0084 mm)	mm	119.048	1	2.07545	5.70397	0.80162	1.932	1.3776	6	81	21.893	18	643960	Histogram-36.csv
Measurement 46	2020-03-06T21:21:55-06:00	Image116.tif	Selection	pixels to mm (1 pixel(s) = 0.0084 mm)	mm	119.048	1	3.66672	7.92465	0.733714	1.8816	2.6712	10	86	24.3614	21	1265964	Histogram-37.csv
Measurement 47	2020-03-06T21:22:07-06:00	Image112.tif	Selection	pixels to mm (1 pixel(s) = 0.0084 mm)	mm	119.048	1	3.41955	7.56482	0.750898	2.1168	2.3016	13	119	26.7726	23	1297480	Histogram-38.csv
Measurement 48	2020-03-06T21:22:19-06:00	Image130.tif	Selection	pixels to mm (1 pixel(s) = 0.0084 mm)	mm	119.048	1	3.34751	7.4591	0.756063	1.7976	2.5536	8	101	25.6794	24	1218281	Histogram-39.csv
Measurement 49	2020-03-06T21:22:33-06:00	Image168.tif	Selection	pixels to mm (1 pixel(s) = 0.0084 mm)	mm	119.048	1	3.01524	7.51977	0.670075	2.8056	1.5792	11	148	29.6767	25	1268176	Histogram-40.csv
Measurement 50	2020-03-06T21:22:49-06:00	Image126.tif	Selection	pixels to mm (1 pixel(s) = 0.0084 mm)	mm	119.048	1	2.22511	6.22961	0.720508	2.2848	1.2936	9	168	31.8817	32	1005390	Histogram-41.csv
Measurement 51	2020-03-06T21:23:01-06:00	Image120.tif	Selection	pixels to mm (1 pixel(s) = 0.0084 mm)	mm	119.048	1	2.75713	7.09211	0.688837	2.6712	1.4112	12	68	28.2822	24	1105128	Histogram-42.csv
Measurement 52	2020-03-06T21:23:18-06:00	Image124.tif	Selection	pixels to mm (1 pixel(s) = 0.0084 mm)	mm	119.048	1	3.30186	7.32632	0.77303	2.1	2.2176	7	108	22.1912	21	1038435	Histogram-43.csv
Measurement 53	2020-03-06T21:23:33-06:00	Image175.tif	Selection	pixels to mm (1 pixel(s) = 0.0084 mm)	mm	119.048	1	4.11591	8.38156	0.736251	1.7808	2.9484	10	163	30.5484	27	1781951	Histogram-44.csv
Measurement 54	2020-03-06T21:23:46-06:00	Image114.tif	Selection	pixels to mm (1 pixel(s) = 0.0084 mm)	mm	119.048	1	2.94694	6.82423	0.795196	1.7136	2.1336	12	64	25.5457	23	1066916	Histogram-45.csv
hox3b
Measurement 55	2020-03-06T21:28:41-06:00	Image017.tif	Selection	pixels to mm (1 pixel(s) = 0.0084 mm)	mm	119.048	1	3.882	8.71481	0.642317	3.0996	1.8312	17	197	54.2148	51	2982738	Histogram-46.csv
Measurement 56	2020-03-06T21:28:57-06:00	Image028.tif	Selection	pixels to mm (1 pixel(s) = 0.0084 mm)	mm	119.048	1	3.54599	8.7534	0.581559	3.2424	1.7892	26	197	60.6475	55	3047842	Histogram-47.csv
Measurement 57	2020-03-06T21:29:14-06:00	Image034.tif	Selection	pixels to mm (1 pixel(s) = 0.0084 mm)	mm	119.048	1	2.76024	8.11711	0.526445	3.108	1.512	15	153	48.2318	37	1886779	Histogram-48.csv
Measurement 58	2020-03-06T21:29:29-06:00	Image030.tif	Selection	pixels to mm (1 pixel(s) = 0.0084 mm)	mm	119.048	1	2.30929	7.00937	0.590649	2.0328	1.9824	12	213	45.642	33	1493771	Histogram-49.csv
Measurement 59	2020-03-06T21:29:50-06:00	Image032.tif	Selection	pixels to mm (1 pixel(s) = 0.0084 mm)	mm	119.048	1	2.49726	6.89001	0.661049	1.9992	1.9488	20	146	50.9185	46	1802107	Histogram-50.csv
Measurement 60	2020-03-06T21:30:09-06:00	Image019.tif	Selection	pixels to mm (1 pixel(s) = 0.0084 mm)	mm	119.048	1	2.68996	6.75941	0.73984	2.3352	1.4952	18	157	48.7577	46	1858788	Histogram-51.csv
Measurement 61	2020-03-06T21:30:22-06:00	Image024.tif	Selection	pixels to mm (1 pixel(s) = 0.0084 mm)	mm	119.048	1	2.56598	6.77579	0.702335	1.3776	2.5032	17	134	45.7223	39	1662736	Histogram-52.csv
Measurement 62	2020-03-06T21:30:39-06:00	Image022.tif	Selection	pixels to mm (1 pixel(s) = 0.0084 mm)	mm	119.048	1	3.33396	8.9382	0.524409	1.8144	3.3768	14	154	57.2211	57	2703696	Histogram-53.csv
Measurement 63	2020-03-06T21:31:10-06:00	Image015.tif	Selection	pixels to mm (1 pixel(s) = 0.0084 mm)	mm	119.048	1	2.80462	6.97155	0.725145	2.3856	1.6968	19	141	44.3822	39	1764102	Histogram-54.csv
Measurement 64	2020-03-06T21:31:44-06:00	Image036.tif	Selection	pixels to mm (1 pixel(s) = 0.0084 mm)	mm	119.048	1	1.16128	4.93539	0.599105	0.9408	1.8816	17	193	58.4154	56	961400	Histogram-55.csv
Measurement 65	2020-03-06T21:31:57-06:00	Image005.tif	Selection	pixels to mm (1 pixel(s) = 0.0084 mm)	mm	119.048	1	1.39074	4.81975	0.752325	1.6296	1.176	12	99	49.8261	50	982073	Histogram-56.csv
Measurement 66	2020-03-06T21:32:10-06:00	Image011.tif	Selection	pixels to mm (1 pixel(s) = 0.0084 mm)	mm	119.048	1	2.42451	6.5725	0.705298	1.9656	1.848	9	145	42.6227	37	1464559	Histogram-57.csv
Measurement 67	2020-03-06T21:32:23-06:00	Image007.tif	Selection	pixels to mm (1 pixel(s) = 0.0084 mm)	mm	119.048	1	3.23743	7.30516	0.762343	2.4024	1.7976	12	131	35.2045	31	1615254	Histogram-58.csv
Measurement 68	2020-03-06T21:32:37-06:00	Image013.tif	Selection	pixels to mm (1 pixel(s) = 0.0084 mm)	mm	119.048	1	2.08357	6.36605	0.646066	1.7472	1.9152	7	149	35.4711	30	1047426	Histogram-59.csv
Measurement 69	2020-03-06T21:32:53-06:00	Image009.tif	Selection	pixels to mm (1 pixel(s) = 0.0084 mm)	mm	119.048	1	1.04577	4.20941	0.741659	1.4448	0.9576	14	114	39.2237	37	581335	Histogram-60.csv
hox3ab
Measurement 70	2020-03-06T21:33:12-06:00	Image001.tif	Selection	pixels to mm (1 pixel(s) = 0.0084 mm)	mm	119.048	1	2.53868	6.8323	0.683413	2.016	1.8984	20	236	78.1295	77	2811021	Histogram-61.csv
Measurement 71	2020-03-06T21:33:30-06:00	Image003.tif	Selection	pixels to mm (1 pixel(s) = 0.0084 mm)	mm	119.048	1	1.60468	5.42364	0.685513	1.596	1.5624	11	154	35.5716	33	808970	Histogram-62.csv

## Sheet: Fig 3b-e, SFig 7a-c
			1-Unc								2-Post2b								5-Hox3a+Hox3b
Frame	Time Stamp	Time Point	1.1	1.2	2.1	2.2	3.1	3.2	4.1	4.2	1.1	1.2	2.1	2.2	3.1	3.2	4.1	4.2	1.1	1.2	2.1	2.2	3.1	3.2	4.1	4.2
1	2020-02-07 21:58:00	0	0	0	0	0	0	0	0	0	0	0	0	0	0	0	0	0	0	0	0	0	0	0	0	0
2	2020-02-07 22:03:00	0.00347222	0	0	0	0	0	0	0	0	0	0	0	0	0	0	0	0	0	0	0	0	0	0	0	0
3	2020-02-07 22:08:00	0.00694444	0	0	0	0	0	0	0	0	0	0	0	0	0	0	0	0	0	0	0	0	0	0	0	0
4	2020-02-07 22:13:00	0.0104167	0	0	0	0	0	0	0	0	0	0	0	0	0	0	0	0	0	0	0	0	0	0	0	0
5	2020-02-07 22:18:00	0.0138889	0	0	0	0	0	0	0	0	0	0	0	0	0	0	0	0	0	0	0	0	0	0	0	0
6	2020-02-07 22:23:00	0.0173611	0	0	0	0	0	0	0	0	0	0	0	0	0	0	0	0	0	0	0	0	0	0	0	0
7	2020-02-07 22:28:00	0.0208333	0	0	0	0	0	0	0	0	0	0	0	0	0	0	0	0	0	0	0	0	0	0	0	-3
8	2020-02-07 22:33:00	0.0243056	0	0	0	0	0	0	0	0	0	0	0	0	0	0	0	0	0	0	0	0	0	0	0	-3
9	2020-02-07 22:38:00	0.0277778	0	0	0	0	0	0	0	0	0	0	0	0	0	0	0	0	0	0	0	0	0	0	0	-3
10	2020-02-07 22:43:00	0.03125	0	0	0	0	0	0	0	0	0	0	0	0	0	0	0	0	0	0	0	0	0	0	0	-3
11	2020-02-07 22:48:00	0.0347222	0	0	0	0	0	0	0	0	0	0	0	0	0	0	0	0	0	0	0	0	0	0	0	-3
12	2020-02-07 22:53:00	0.0381944	0	0	0	0	0	0	0	0	0	0	0	0	0	0	0	0	0	0	0	0	0	0	0	-3
13	2020-02-07 22:58:00	0.0416667	0	0	0	0	0	0	0	0	0	0	0	0	0	0	0	0	0	0	0	0	0	0	0	-3
14	2020-02-07 23:03:00	0.0451389	0	0	0	0	0	0	0	0	0	0	0	0	0	0	0	0	0	0	0	0	0	0	0	-3
15	2020-02-07 23:08:00	0.0486111	0	0	0	0	0	0	0	0	0	0	0	0	0	0	0	0	0	0	0	0	0	0	0	-3
16	2020-02-07 23:13:00	0.0520833	0	0	0	0	0	0	0	0	0	0	0	0	0	0	0	0	0	0	0	0	0	0	0	-3
17	2020-02-07 23:18:00	0.0555556	0	0	0	0	0	0	0	0	0	0	0	0	0	0	0	0	0	0	0	0	0	0	0	-3
18	2020-02-07 23:23:00	0.0590278	0	0	0	0	0	0	0	0	0	0	0	0	0	0	0	0	0	0	0	0	0	0	0	-3
19	2020-02-07 23:28:00	0.0625	0	0	0	0	0	0	0	0	0	0	0	0	0	0	0	0	0	0	0	0	0	0	0	-3
20	2020-02-07 23:33:00	0.0659722	0	0	0	0	0	0	0	0	0	0	0	0	0	0	0	0	0	0	0	0	0	0	0	-3
21	2020-02-07 23:38:00	0.0694444	0	0	0	0	0	0	0	0	0	0	0	0	0	0	0	0	0	0	0	0	0	0	0	-3
22	2020-02-07 23:43:00	0.0729167	0	0	0	0	0	0	0	0	0	0	0	0	0	0	0	0	0	0	0	0	0	0	0	-3
23	2020-02-07 23:48:00	0.0763889	0	0	0	0	0	0	0	0	0	0	0	0	0	0	0	0	0	0	0	0	0	0	0	-3
24	2020-02-07 23:53:00	0.0798611	0	0	0	0	0	0	0	0	0	0	0	0	0	0	0	0	0	0	0	0	0	0	0	-3
25	2020-02-07 23:58:00	0.0833333	0	0	0	0	0	0	0	0	0	0	0	0	0	0	0	0	0	0	0	0	0	0	0	-3
26	2020-02-08 00:03:00	0.0868056	0	0	0	0	0	0	0	0	0	0	0	0	0	0	0	0	0	0	-3	0	0	0	0	-3
27	2020-02-08 00:08:00	0.0902778	0	0	0	0	0	0	0	0	0	0	0	0	0	0	0	0	0	0	-3	0	0	0	0	-3
28	2020-02-08 00:13:00	0.09375	0	0	0	0	0	0	0	0	0	0	0	0	0	0	0	0	0	0	-3	0	0	0	0	-3
29	2020-02-08 00:18:00	0.0972222	0	0	0	0	0	0	0	0	0	0	0	0	0	0	0	0	0	0	-3	0	0	0	0	-3
30	2020-02-08 00:23:00	0.100694	0	0	0	0	0	0	0	0	0	0	0	0	0	0	0	0	0	0	-3	0	0	0	0	-3
31	2020-02-08 00:28:00	0.104167	0	0	0	0	0	0	0	0	0	0	0	0	0	0	0	0	0	0	-3	0	0	0	0	-3
32	2020-02-08 00:33:00	0.107639	0	0	0	0	0	0	0	0	0	0	0	0	0	0	0	0	0	0	-3	0	0	0	0	-3
33	2020-02-08 00:38:00	0.111111	0	0	0	0	0	0	0	0	0	0	0	0	0	0	0	0	0	0	-3	0	0	-3	0	-3
34	2020-02-08 00:43:00	0.114583	-3	0	0	0	0	0	0	0	0	0	0	0	0	0	0	0	0	0	0	0	0	-3	0	-3
35	2020-02-08 00:48:00	0.118056	-3	0	0	0	0	0	0	0	0	0	0	0	0	0	0	0	0	0	0	0	0	-3	0	-3
36	2020-02-08 00:53:00	0.121528	-3	0	0	0	0	0	0	0	0	0	0	0	0	0	0	0	0	0	0	0	0	-3	0	-3
37	2020-02-08 00:58:00	0.125	0	0	0	0	0	0	0	0	0	0	0	0	0	0	0	0	0	0	0	0	0	-3	0	-3
38	2020-02-08 01:03:00	0.128472	0	0	0	0	0	0	0	0	0	0	0	0	0	0	0	0	0	0	0	0	0	-3	0	-3
39	2020-02-08 01:08:00	0.131944	0	0	0	0	0	0	0	0	0	0	0	0	0	0	0	0	0	0	0	0	0	-3	0	-3
40	2020-02-08 01:13:00	0.135417	0	-3	-3	0	0	0	0	0	0	0	0	0	0	0	0	0	0	0	0	0	0	-3	0	-3
41	2020-02-08 01:18:00	0.138889	0	-3	-3	0	0	0	0	0	0	0	0	0	0	0	0	0	0	0	0	0	0	-3	0	-3
42	2020-02-08 01:23:00	0.142361	0	-3	-3	0	0	0	0	0	0	0	0	0	0	0	0	0	0	0	0	0	0	-3	0	-3
43	2020-02-08 01:28:00	0.145833	0	-3	-3	0	0	0	0	0	0	0	0	0	0	0	0	0	0	0	0	0	0	-3	0	-3
44	2020-02-08 01:33:00	0.149306	0	-3	-3	0	0	0	0	0	0	0	0	0	0	0	0	0	0	0	0	0	0	-3	0	-3
45	2020-02-08 01:38:00	0.152778	0	-3	-3	0	0	0	0	0	0	0	0	0	0	0	0	0	0	0	0	0	0	-3	0	-3
46	2020-02-08 01:43:00	0.15625	0	-3	0	0	0	0	0	0	0	0	0	0	0	0	0	0	0	0	0	0	0	-3	0	-3
47	2020-02-08 01:48:00	0.159722	0	-3	0	0	0	0	0	0	0	0	0	0	0	0	0	0	0	0	0	0	0	-3	0	-3
48	2020-02-08 01:53:00	0.163194	0	-3	0	0	0	0	0	0	0	0	0	0	0	0	0	0	0	0	0	0	0	-3	0	-3
49	2020-02-08 01:58:00	0.166667	0	-3	0	0	0	0	0	0	0	0	0	0	0	0	0	0	0	0	0	0	0	-3	0	-3
50	2020-02-08 02:03:00	0.170139	0	0	-3	0	0	0	0	0	0	0	0	0	0	0	0	0	0	0	0	0	0	-3	0	-3
51	2020-02-08 02:08:00	0.173611	0	0	-3	0	0	0	0	0	0	0	0	0	0	0	0	0	0	0	0	0	0	-3	0	-3
52	2020-02-08 02:13:00	0.177083	0	0	-3	0	0	0	0	0	0	0	0	0	0	0	0	0	0	0	0	0	0	-3	0	-3
53	2020-02-08 02:18:00	0.180556	0	0	-3	0	0	0	0	0	0	0	0	0	0	0	0	0	0	0	0	0	0	-3	0	-3
54	2020-02-08 02:23:00	0.184028	0	0	-3	0	0	0	0	0	0	0	0	0	0	0	0	0	0	0	0	0	0	-3	0	-3
55	2020-02-08 02:28:00	0.1875	0	0	-3	0	0	0	0	0	0	0	0	0	0	0	0	0	0	0	0	0	0	-3	0	-3
56	2020-02-08 02:33:00	0.190972	0	0	0	0	0	0	0	0	0	0	0	0	0	0	0	0	0	0	0	0	0	-3	0	-3
57	2020-02-08 02:38:00	0.194444	0	0	0	0	0	0	0	0	0	0	0	0	0	0	0	0	0	0	0	0	0	-3	0	-3
58	2020-02-08 02:43:00	0.197917	0	0	0	0	0	0	0	0	0	0	0	0	0	0	0	0	0	0	0	0	0	0	-3	-3
59	2020-02-08 02:48:00	0.201389	0	0	-3	0	0	0	0	0	0	0	0	0	0	0	0	0	0	0	0	0	0	0	-3	-3
60	2020-02-08 02:53:00	0.204861	0	0	-3	0	0	0	0	0	0	0	0	0	0	0	0	0	0	0	0	0	0	0	-3	-3
61	2020-02-08 02:58:00	0.208333	0	0	-3	0	0	0	0	0	0	0	0	0	0	0	0	0	0	0	0	0	0	0	0	-3
62	2020-02-08 03:03:00	0.211806	0	0	-3	0	0	0	0	0	0	0	0	0	0	0	0	0	0	0	0	0	0	0	0	-3
63	2020-02-08 03:08:00	0.215278	0	0	-3	0	0	0	0	0	0	0	0	0	0	0	0	0	0	0	0	0	0	0	0	-3
64	2020-02-08 03:13:00	0.21875	0	0	-3	0	0	0	0	0	0	0	0	0	0	0	0	0	0	0	0	0	0	0	0	-3
65	2020-02-08 03:18:00	0.222222	0	0	0	0	0	0	0	0	0	0	0	0	0	0	0	0	0	0	0	0	0	0	0	-3
66	2020-02-08 03:23:00	0.225694	0	0	0	0	0	0	0	0	0	0	0	0	0	0	0	0	0	0	0	0	0	0	0	0
67	2020-02-08 03:28:00	0.229167	0	0	0	0	0	0	0	0	0	0	0	0	0	0	0	0	0	0	0	0	0	0	0	0
68	2020-02-08 03:33:00	0.232639	0	0	0	0	0	0	0	0	0	0	0	0	0	0	0	0	0	0	0	0	0	0	0	0
69	2020-02-08 03:38:00	0.236111	0	0	0	0	0	0	0	0	0	0	0	0	0	0	0	0	0	0	0	0	0	0	0	0
70	2020-02-08 03:43:00	0.239583	0	0	-3	0	0	0	0	0	0	0	0	0	0	0	0	0	0	0	0	0	0	0	0	0
71	2020-02-08 03:48:00	0.243056	0	0	-3	0	0	0	0	0	0	0	0	0	0	0	0	0	0	0	0	0	0	0	0	0
72	2020-02-08 03:53:00	0.246528	0	0	-3	0	0	0	0	0	0	0	0	0	0	0	0	0	0	0	0	0	0	0	0	0
73	2020-02-08 03:58:00	0.25	0	0	-3	0	0	0	0	0	0	0	0	0	0	0	0	0	0	0	0	0	0	0	0	0
74	2020-02-08 04:03:00	0.253472	0	0	-3	0	0	0	0	0	0	0	0	0	0	0	0	0	0	0	0	0	0	0	0	0
75	2020-02-08 04:08:00	0.256944	0	0	-3	0	0	0	0	0	0	0	0	0	0	0	0	0	0	0	0	0	0	0	0	0
76	2020-02-08 04:13:00	0.260417	0	0	-3	0	0	0	0	0	0	0	0	0	0	0	0	0	0	0	0	0	0	0	0	0
77	2020-02-08 04:18:00	0.263889	0	0	0	0	0	0	0	0	0	0	0	0	0	0	0	0	0	-3	0	0	0	0	0	0
78	2020-02-08 04:23:00	0.267361	0	0	0	0	0	0	0	0	0	0	0	0	0	0	0	0	0	-3	0	0	0	0	0	0
79	2020-02-08 04:28:00	0.270833	0	0	0	0	0	0	0	0	0	0	0	0	0	0	0	0	0	-3	0	0	0	0	0	0
80	2020-02-08 04:33:00	0.274306	0	0	0	0	0	0	0	0	0	0	0	0	0	0	0	0	0	-3	0	0	0	0	0	0
81	2020-02-08 04:38:00	0.277778	0	0	0	0	0	0	0	0	0	0	0	0	0	0	0	0	0	-3	0	0	0	0	0	0
82	2020-02-08 04:43:00	0.28125	0	0	0	0	0	0	0	0	0	0	0	0	0	0	0	0	0	-3	0	0	0	0	0	0
83	2020-02-08 04:48:00	0.284722	0	0	0	0	0	0	0	0	0	0	0	0	0	0	0	0	0	0	0	0	0	0	0	0
84	2020-02-08 04:53:00	0.288194	0	0	0	0	0	0	0	0	0	0	0	0	0	0	0	0	0	0	0	0	0	0	0	0
85	2020-02-08 04:58:00	0.291667	0	0	0	0	0	0	0	0	0	0	0	0	0	0	0	0	0	0	0	0	0	0	0	0
86	2020-02-08 05:03:00	0.295139	0	0	0	0	0	0	0	0	0	0	0	0	0	0	0	0	0	0	0	0	0	0	0	0
87	2020-02-08 05:08:00	0.298611	0	0	0	0	0	0	0	0	0	0	0	0	0	0	0	0	0	0	0	0	0	0	0	0
88	2020-02-08 05:13:00	0.302083	0	0	0	0	0	0	0	0	0	0	0	0	0	0	0	0	0	0	0	-3	0	0	0	0
89	2020-02-08 05:18:00	0.305556	0	0	0	0	0	0	0	0	0	0	0	0	0	0	0	0	0	0	0	-3	0	-3	0	0
90	2020-02-08 05:23:00	0.309028	0	0	0	0	0	0	0	0	0	0	0	0	0	0	0	0	0	0	0	-3	0	-3	0	0
91	2020-02-08 05:28:00	0.3125	0	0	0	0	0	0	0	0	0	0	0	0	0	0	0	0	0	0	0	-3	0	-3	0	0
92	2020-02-08 05:33:00	0.315972	0	0	0	0	0	0	0	0	0	0	0	0	0	0	0	0	0	0	0	-3	0	-3	0	0
93	2020-02-08 05:38:00	0.319444	0	0	0	0	0	0	0	0	0	0	0	0	0	0	0	0	0	0	0	-3	0	-3	0	0
94	2020-02-08 05:43:00	0.322917	0	0	0	0	0	0	0	0	0	0	0	0	0	0	0	0	0	0	0	-3	0	-3	0	0
95	2020-02-08 05:48:00	0.326389	0	0	0	0	0	0	0	0	0	0	0	0	0	0	0	0	0	0	0	-3	0	-3	0	0
96	2020-02-08 05:53:00	0.329861	0	0	0	0	0	0	0	0	0	0	0	0	0	0	0	0	0	0	0	0	0	-3	0	0
97	2020-02-08 05:58:00	0.333333	0	0	0	0	0	0	0	0	0	0	0	0	0	0	0	0	0	0	0	0	0	-3	0	0
98	2020-02-08 06:03:00	0.336806	0	0	0	0	0	0	0	0	0	0	0	0	0	0	0	0	0	0	0	0	0	-3	0	0
99	2020-02-08 06:08:00	0.340278	0	0	0	0	0	0	0	0	0	0	0	0	0	0	0	0	0	0	0	0	0	-3	0	0
100	2020-02-08 06:13:00	0.34375	0	0	0	0	0	0	0	0	0	0	0	0	0	0	0	0	0	0	0	0	0	-3	0	0
101	2020-02-08 06:18:00	0.347222	0	0	0	0	0	0	0	0	0	0	0	0	0	0	0	0	0	0	0	0	0	-3	0	0
102	2020-02-08 06:23:00	0.350694	0	0	0	0	0	0	0	0	0	0	0	0	0	0	0	0	0	0	0	0	0	0	0	0
103	2020-02-08 06:28:00	0.354167	0	0	0	0	0	0	0	0	0	0	0	0	0	0	0	0	0	0	0	0	0	0	0	0
104	2020-02-08 06:33:00	0.357639	0	0	0	0	0	0	0	0	0	0	0	0	0	0	0	0	0	0	0	0	0	0	0	0
105	2020-02-08 06:38:00	0.361111	0	0	0	0	0	0	0	0	0	0	0	0	0	0	0	0	0	0	0	0	0	0	-3	0
106	2020-02-08 06:43:00	0.364583	0	0	0	0	0	0	0	0	0	0	0	0	0	0	0	0	0	0	0	0	0	0	-3	-3
107	2020-02-08 06:48:00	0.368056	0	0	0	0	0	0	0	0	0	0	0	0	0	0	0	0	0	0	0	0	0	0	-3	-3
108	2020-02-08 06:53:00	0.371528	0	0	0	0	0	0	0	0	0	0	0	0	0	0	0	0	0	0	0	0	0	0	-3	-3
109	2020-02-08 06:58:00	0.375	0	0	0	0	0	0	0	0	0	0	0	0	0	0	0	0	0	0	0	0	0	0	-3	-3
110	2020-02-08 07:03:00	0.378472	0	0	0	0	0	0	0	0	0	0	0	0	0	0	0	0	0	0	0	0	0	0	-3	-3
111	2020-02-08 07:08:00	0.381944	0	0	0	0	0	0	0	0	0	0	0	0	0	0	0	0	0	0	0	0	0	0	-3	0
112	2020-02-08 07:13:00	0.385417	0	0	0	0	0	0	0	0	0	0	0	0	0	0	0	0	0	0	0	0	-3	0	-3	0
113	2020-02-08 07:18:00	0.388889	0	0	-3	0	0	0	0	0	0	0	0	0	0	0	0	0	0	0	0	0	-3	0	-3	0
114	2020-02-08 07:23:00	0.392361	0	0	-3	0	0	0	0	0	0	0	0	0	0	0	0	0	0	0	0	0	-3	0	-3	0
115	2020-02-08 07:28:00	0.395833	0	0	-3	0	0	0	0	0	0	0	0	0	0	0	0	0	0	0	0	0	-3	0	-3	-3
116	2020-02-08 07:33:00	0.399306	0	0	-3	0	0	0	0	0	0	0	0	0	0	0	0	0	0	0	0	0	-3	0	-3	-3
117	2020-02-08 07:38:00	0.402778	0	0	-3	0	0	0	0	0	0	0	0	0	0	0	0	0	0	0	0	0	-3	0	-3	-3
118	2020-02-08 07:43:00	0.40625	0	0	-3	0	0	0	0	0	0	0	0	0	0	0	0	0	0	0	0	0	-3	0	-3	-3
119	2020-02-08 07:48:00	0.409722	0	0	-3	0	0	0	0	0	0	0	0	0	0	0	0	0	0	0	0	0	-3	0	-3	0
120	2020-02-08 07:53:00	0.413194	0	0	-3	0	0	0	0	0	0	0	0	0	0	0	0	0	0	0	0	0	-3	0	-3	0
121	2020-02-08 07:58:00	0.416667	0	0	-3	0	0	0	0	0	0	0	0	0	0	0	0	0	0	0	0	0	-3	0	-3	0
122	2020-02-08 08:03:00	0.420139	0	0	0	0	0	0	0	0	0	0	0	0	0	0	0	0	0	0	0	0	-3	0	0	0
123	2020-02-08 08:08:00	0.423611	0	0	0	0	0	0	0	0	0	0	0	0	0	0	0	0	0	0	0	0	-3	0	0	0
124	2020-02-08 08:13:00	0.427083	0	0	0	0	0	0	0	0	0	0	0	0	0	0	0	0	0	0	0	0	-3	0	0	0
125	2020-02-08 08:18:00	0.430556	0	0	0	0	0	0	0	0	0	0	0	0	0	0	0	0	0	0	0	0	-3	0	0	0
126	2020-02-08 08:23:00	0.434028	0	0	0	0	0	0	0	0	0	0	0	0	0	0	0	0	0	0	0	0	-3	0	0	0
127	2020-02-08 08:28:00	0.4375	0	0	0	0	0	0	0	0	0	0	0	0	0	0	0	0	0	0	0	0	-3	0	0	0
128	2020-02-08 08:33:00	0.440972	0	0	0	0	0	0	0	0	0	0	0	0	0	0	0	0	0	0	0	0	-3	0	0	0
129	2020-02-08 08:38:00	0.444444	0	0	0	0	0	0	0	0	0	0	0	0	0	0	0	0	0	0	0	0	-3	0	0	-3
130	2020-02-08 08:43:00	0.447917	0	0	0	0	0	0	0	0	0	0	0	0	0	0	0	0	0	0	0	0	-3	0	0	-3
131	2020-02-08 08:48:00	0.451389	0	0	0	0	0	0	0	0	0	0	0	0	0	0	0	0	0	0	0	0	-3	0	0	-3
132	2020-02-08 08:53:00	0.454861	0	0	0	0	0	0	0	0	0	0	0	0	0	0	0	0	0	0	0	0	-3	0	0	-3
133	2020-02-08 08:58:00	0.458333	0	0	0	0	0	0	0	0	0	0	0	0	0	0	0	0	0	0	0	0	-3	0	0	-3
134	2020-02-08 09:03:00	0.461806	0	0	0	0	0	0	0	0	0	0	0	0	0	0	0	0	0	0	0	0	-3	0	0	-3
135	2020-02-08 09:08:00	0.465278	0	0	0	0	0	0	0	0	0	0	0	0	0	0	0	0	0	0	0	0	-3	0	0	-3
136	2020-02-08 09:13:00	0.46875	0	0	0	0	0	0	0	0	0	0	0	0	0	0	0	0	0	0	0	0	-3	0	0	0
137	2020-02-08 09:18:00	0.472222	0	0	0	0	0	0	0	0	0	0	0	0	0	0	0	0	0	0	0	0	-3	0	0	0
138	2020-02-08 09:23:00	0.475694	0	0	0	0	0	0	0	0	0	0	0	0	0	0	0	0	0	0	0	0	-3	0	0	0
139	2020-02-08 09:28:00	0.479167	0	0	0	0	0	0	0	0	0	0	0	0	0	0	0	0	0	0	0	0	-3	0	0	0
140	2020-02-08 09:33:00	0.482639	0	0	0	0	0	0	0	0	0	0	0	0	0	0	0	0	0	0	0	0	-3	0	0	0
141	2020-02-08 09:38:00	0.486111	0	0	0	0	0	0	0	0	0	0	0	0	0	0	0	0	0	0	0	0	-3	0	0	0
142	2020-02-08 09:43:00	0.489583	0	0	0	0	0	0	0	0	0	0	0	0	0	0	0	0	0	0	0	0	-3	0	0	0
143	2020-02-08 09:48:00	0.493056	0	0	0	0	0	0	0	0	0	0	0	0	0	0	0	0	0	0	0	0	-3	0	0	0
144	2020-02-08 09:53:00	0.496528	0	0	0	0	0	0	0	0	0	0	0	0	0	0	0	0	0	0	0	0	-3	0	0	0
145	2020-02-08 09:58:00	0.5	0	0	0	0	0	0	0	0	0	0	0	0	0	0	0	0	0	0	0	0	-3	0	-3	-3
146	2020-02-08 10:03:00	0.503472	0	0	0	0	0	0	0	0	0	0	0	0	0	0	0	0	0	0	0	0	-3	0	-3	-3
147	2020-02-08 10:08:00	0.506944	0	0	0	0	0	0	0	0	0	0	0	0	0	0	0	0	0	0	0	0	-3	0	-3	-3
148	2020-02-08 10:13:00	0.510417	0	0	0	0	0	0	0	0	0	0	0	0	0	0	0	0	0	0	0	0	-3	0	-3	-3
149	2020-02-08 10:18:00	0.513889	0	0	0	0	0	0	0	0	0	0	0	0	0	0	0	0	0	0	0	0	-3	0	-3	0
150	2020-02-08 10:23:00	0.517361	0	0	0	0	0	0	0	0	0	0	0	0	0	0	0	0	0	0	0	0	-3	0	-3	0
151	2020-02-08 10:28:00	0.520833	0	0	0	0	0	0	0	0	0	0	0	0	0	0	0	0	0	0	0	0	-3	0	-3	0
152	2020-02-08 10:33:00	0.524306	0	0	0	0	0	0	0	0	0	0	0	0	0	0	0	0	0	0	0	0	0	0	-3	0
153	2020-02-08 10:38:00	0.527778	0	0	0	0	0	0	0	0	0	0	0	0	0	0	0	0	0	0	0	0	0	0	-3	0
154	2020-02-08 10:43:00	0.53125	0	0	0	0	0	0	0	0	0	0	0	0	0	0	0	0	0	0	0	0	0	0	-3	0
155	2020-02-08 10:48:00	0.534722	0	0	0	0	0	0	0	0	0	0	0	0	0	0	0	0	0	0	0	0	0	0	-3	0
156	2020-02-08 10:53:00	0.538194	0	0	0	0	0	0	0	0	0	0	0	0	0	0	0	0	0	0	0	0	0	0	-3	0
157	2020-02-08 10:58:00	0.541667	0	0	0	0	0	0	0	0	0	0	0	0	0	0	0	0	0	0	0	0	0	0	-3	0
158	2020-02-08 11:03:00	0.545139	0	0	0	0	0	0	0	0	0	0	0	0	0	0	0	0	0	0	0	0	0	0	-3	0
159	2020-02-08 11:08:00	0.548611	0	0	0	0	0	0	0	0	0	0	0	0	0	0	0	0	0	0	0	0	0	0	-3	0
160	2020-02-08 11:13:00	0.552083	0	0	0	0	0	0	0	0	0	0	0	0	0	0	0	0	0	0	0	0	0	0	-3	0
161	2020-02-08 11:18:00	0.555556	0	0	0	0	0	0	0	0	0	0	0	0	0	0	0	0	0	0	0	0	0	0	-3	0
162	2020-02-08 11:23:00	0.559028	0	0	0	0	0	0	0	0	0	0	0	0	0	0	0	0	0	0	0	0	0	0	-3	0
163	2020-02-08 11:28:00	0.5625	0	0	0	0	0	0	0	0	0	0	0	0	0	0	0	0	0	0	0	0	0	0	-3	0
164	2020-02-08 11:33:00	0.565972	0	0	0	0	0	0	0	0	0	0	0	0	0	0	0	0	0	0	0	0	0	0	-3	0
165	2020-02-08 11:38:00	0.569444	0	0	0	0	0	0	0	0	0	0	0	0	0	0	0	0	0	0	0	0	0	0	-3	0
166	2020-02-08 11:43:00	0.572917	0	0	0	0	0	0	0	0	0	0	0	0	0	0	0	0	0	0	0	0	0	0	-3	0
167	2020-02-08 11:48:00	0.576389	0	0	0	0	0	0	0	0	0	0	0	0	0	0	0	0	0	0	0	0	0	0	-3	0
168	2020-02-08 11:53:00	0.579861	0	0	0	0	0	0	0	0	0	0	0	0	0	0	0	0	0	0	0	0	0	0	-3	-3
169	2020-02-08 11:58:00	0.583333	0	0	0	0	0	0	0	0	0	0	0	0	0	0	0	0	0	0	0	0	0	0	-3	-3
170	2020-02-08 12:03:00	0.586806	0	0	0	0	0	0	0	0	0	0	0	0	0	0	0	0	0	0	0	0	0	0	-3	-3
171	2020-02-08 12:08:00	0.590278	0	0	0	0	0	0	0	0	0	0	0	0	0	0	0	0	0	0	0	0	0	0	-3	-3
172	2020-02-08 12:13:00	0.59375	0	0	0	0	0	0	0	0	0	0	0	0	0	0	0	0	0	0	0	0	0	0	-3	-3
173	2020-02-08 12:18:00	0.597222	0	0	0	0	0	0	0	0	0	0	0	0	0	0	0	0	0	0	0	0	0	0	-3	-3
174	2020-02-08 12:23:00	0.600694	0	0	0	0	0	0	0	0	0	0	0	0	0	0	0	0	0	0	0	0	0	0	-3	-3
175	2020-02-08 12:28:00	0.604167	0	0	0	0	0	0	0	0	0	0	0	0	0	0	0	0	0	0	0	0	0	0	-3	-3
176	2020-02-08 12:33:00	0.607639	0	0	0	0	0	0	0	0	0	0	0	0	0	0	0	0	0	0	0	0	0	0	-3	-3
177	2020-02-08 12:38:00	0.611111	0	0	0	0	0	0	0	0	0	0	0	0	0	0	0	0	0	0	0	0	-3	0	-3	-3
178	2020-02-08 12:43:00	0.614583	0	0	0	0	0	0	0	0	0	0	0	0	0	0	0	0	0	0	0	0	-3	0	-3	-3
179	2020-02-08 12:48:00	0.618056	0	0	0	0	0	0	0	0	0	0	0	0	0	0	0	0	0	0	0	0	-3	0	-3	-3
180	2020-02-08 12:53:00	0.621528	0	0	0	0	0	0	0	0	0	0	0	0	0	0	0	0	0	0	0	0	-3	0	-3	-3
181	2020-02-08 12:58:00	0.625	0	0	0	0	0	0	0	0	0	0	0	0	0	0	0	0	0	0	0	0	-3	0	-3	-3
182	2020-02-08 13:03:00	0.628472	0	0	0	0	0	0	0	0	0	0	0	0	0	0	0	0	0	0	0	0	-3	0	-3	-3
183	2020-02-08 13:08:00	0.631944	0	0	0	0	0	0	0	0	0	0	0	0	0	0	0	0	0	0	0	0	-3	0	-3	-3
184	2020-02-08 13:13:00	0.635417	0	0	0	0	0	0	0	0	0	0	0	0	0	0	0	0	0	0	0	0	-3	0	-3	-3
185	2020-02-08 13:18:00	0.638889	0	0	0	0	0	0	0	0	0	0	0	0	0	0	0	0	0	0	0	0	-3	0	-3	-3
186	2020-02-08 13:23:00	0.642361	0	0	0	0	0	0	0	0	0	0	0	0	0	0	0	0	0	0	0	0	0	0	-3	-3
187	2020-02-08 13:28:00	0.645833	0	0	0	0	0	0	0	0	0	0	0	0	0	0	0	0	0	0	0	0	0	0	-3	-3
188	2020-02-08 13:33:00	0.649306	0	0	0	0	0	0	0	0	0	0	0	0	0	0	0	0	0	0	0	0	0	0	-3	-3
189	2020-02-08 13:38:00	0.652778	0	0	0	0	0	0	-3	0	0	0	0	0	0	0	0	0	0	-3	0	0	0	0	-3	-3
190	2020-02-08 13:43:00	0.65625	0	0	0	0	0	0	-3	0	0	0	0	0	0	0	0	0	0	-3	0	0	0	0	-3	-3
191	2020-02-08 13:48:00	0.659722	0	0	0	0	0	0	-3	0	0	0	0	0	0	0	0	0	0	-3	0	0	0	0	-3	-3
192	2020-02-08 13:53:00	0.663194	0	0	0	0	0	0	-3	0	0	0	0	0	0	0	0	0	0	-3	0	0	0	0	-3	-3
193	2020-02-08 13:58:00	0.666667	0	0	0	0	0	0	-3	0	0	0	0	0	0	0	0	0	0	-3	0	0	0	0	-3	-3
194	2020-02-08 14:03:00	0.670139	0	0	0	0	0	0	-3	0	0	0	0	0	0	0	0	0	0	-3	0	0	0	0	-3	-3
195	2020-02-08 14:08:00	0.673611	0	0	0	0	0	0	0	0	0	0	0	0	0	0	0	0	0	-3	0	0	0	0	-3	-3
196	2020-02-08 14:13:00	0.677083	0	0	0	0	0	0	0	0	0	0	0	0	0	0	0	0	0	-3	0	0	0	0	-3	-3
197	2020-02-08 14:18:00	0.680556	0	0	0	0	0	0	0	0	0	0	0	0	0	0	0	0	0	-3	0	0	0	0	-3	0
198	2020-02-08 14:23:00	0.684028	0	0	0	0	0	0	0	0	0	0	0	0	0	0	0	0	0	-3	0	0	0	0	-3	0
199	2020-02-08 14:28:00	0.6875	0	0	0	0	0	0	0	0	0	0	0	0	0	0	0	0	0	-3	0	0	0	0	-3	0
200	2020-02-08 14:33:00	0.690972	0	0	0	0	0	0	0	0	0	0	0	0	0	0	0	0	0	-3	0	0	0	0	-3	0
201	2020-02-08 14:38:00	0.694444	0	0	0	0	0	0	0	0	0	0	0	0	0	0	0	0	0	-3	0	0	0	0	-3	0
202	2020-02-08 14:43:00	0.697917	0	0	0	0	0	0	0	0	0	0	0	0	0	0	0	0	0	-3	0	0	0	0	-3	0
203	2020-02-08 14:48:00	0.701389	0	0	0	0	0	0	0	0	0	0	0	0	0	0	0	0	0	-3	0	0	0	0	-3	0
204	2020-02-08 14:53:00	0.704861	0	0	0	0	0	0	0	0	0	0	0	0	0	0	0	0	0	-3	0	0	0	0	-3	0
205	2020-02-08 14:58:00	0.708333	0	0	0	0	0	0	0	0	0	0	0	0	0	0	0	0	0	-3	0	0	0	0	-3	0
206	2020-02-08 15:03:00	0.711806	0	0	0	0	0	0	0	0	0	0	0	0	0	0	0	0	0	-3	0	0	0	0	-3	0
207	2020-02-08 15:08:00	0.715278	0	0	0	0	0	0	0	0	0	0	0	0	0	0	0	0	0	-3	0	0	0	0	-3	0
208	2020-02-08 15:13:00	0.71875	0	0	0	0	0	0	0	0	0	0	0	0	0	0	0	0	0	-3	0	0	0	0	-3	0
209	2020-02-08 15:18:00	0.722222	0	0	0	0	0	0	0	0	0	0	0	0	0	0	0	0	0	-3	0	0	0	0	-3	0
210	2020-02-08 15:23:00	0.725694	0	0	0	0	0	0	0	0	0	0	0	0	0	0	0	0	0	-3	0	0	0	0	-3	0
211	2020-02-08 15:28:00	0.729167	0	0	0	0	0	0	0	0	0	0	0	0	0	0	0	0	0	-3	0	0	0	0	-3	0
212	2020-02-08 15:33:00	0.732639	0	0	0	0	0	0	0	0	0	0	0	0	0	0	0	0	0	-3	0	0	0	0	-3	0
213	2020-02-08 15:38:00	0.736111	0	0	0	0	0	0	0	0	0	0	0	0	0	0	0	0	0	-3	0	0	0	0	-3	-3
214	2020-02-08 15:43:00	0.739583	0	0	0	0	0	0	0	0	0	0	0	0	0	0	0	0	0	-3	0	0	0	0	-3	-3
215	2020-02-08 15:48:00	0.743056	0	0	0	0	0	0	0	0	0	0	0	0	0	0	0	0	0	-3	0	0	0	0	-3	-3
216	2020-02-08 15:53:00	0.746528	0	0	0	0	0	0	0	0	0	0	0	0	0	0	0	0	0	-3	0	0	0	0	-3	-3
217	2020-02-08 15:58:00	0.75	0	0	0	0	0	0	0	0	0	0	0	0	0	0	0	0	0	-3	0	0	0	0	-3	0
218	2020-02-08 16:03:00	0.753472	0	0	0	0	0	0	0	0	0	0	0	0	0	0	0	0	0	-3	0	0	0	0	-3	0
219	2020-02-08 16:08:00	0.756944	0	0	0	0	0	0	0	0	0	0	0	0	0	0	0	0	0	-3	0	0	0	0	-3	0
220	2020-02-08 16:13:00	0.760417	0	0	0	0	0	0	0	0	0	0	0	0	0	0	0	0	0	-3	0	0	0	0	-3	0
221	2020-02-08 16:18:00	0.763889	0	0	0	0	0	0	0	0	0	0	0	0	0	0	0	0	0	-3	0	0	0	0	-3	0
222	2020-02-08 16:23:00	0.767361	0	0	0	0	0	0	0	0	0	0	0	0	0	0	0	0	0	-3	0	0	-3	0	-3	0
223	2020-02-08 16:28:00	0.770833	0	0	0	0	0	0	0	0	0	0	0	0	0	0	0	0	0	-3	0	0	-3	0	-3	0
224	2020-02-08 16:33:00	0.774306	0	0	0	0	0	0	0	0	0	0	0	0	0	0	0	0	0	-3	0	0	-3	0	-3	0
225	2020-02-08 16:38:00	0.777778	0	0	0	0	0	0	0	0	0	0	0	0	0	0	0	0	0	-3	0	0	-3	0	-3	0
226	2020-02-08 16:43:00	0.78125	0	0	0	0	0	0	0	0	0	0	0	0	0	0	0	0	0	-3	0	0	-3	0	-3	-3
227	2020-02-08 16:48:00	0.784722	0	0	0	0	0	0	0	0	0	0	0	0	0	0	0	0	0	-3	0	0	-3	0	-3	-3
228	2020-02-08 16:53:00	0.788194	0	0	0	0	0	0	0	0	0	0	0	0	0	0	0	0	0	-3	0	0	-3	0	-3	-3
229	2020-02-08 16:58:00	0.791667	0	0	0	0	0	0	0	0	0	0	0	0	0	0	0	0	0	-3	0	0	-3	0	-3	-3
230	2020-02-08 17:03:00	0.795139	0	0	0	0	0	0	0	0	0	0	0	0	0	0	0	0	0	-3	0	0	-3	0	-3	-3
231	2020-02-08 17:08:00	0.798611	0	0	0	0	0	0	0	0	0	0	0	0	0	0	0	0	0	-3	0	0	-3	0	-3	-3
232	2020-02-08 17:13:00	0.802083	0	0	0	0	0	0	0	0	0	0	0	0	0	0	0	0	0	-3	0	0	-3	0	-3	-3
233	2020-02-08 17:18:00	0.805556	0	0	0	0	0	0	0	0	0	0	0	0	0	0	0	0	0	-3	-3	0	-3	0	-3	-3
234	2020-02-08 17:23:00	0.809028	0	0	0	0	0	0	0	0	0	0	0	0	0	0	0	0	0	-3	-3	0	-3	0	-3	-3
235	2020-02-08 17:27:00	0.811806	0	0	0	0	0	0	0	0	0	0	0	0	0	0	0	0	0	-3	-3	0	-3	-3	-3	-3
236	2020-02-08 17:32:00	0.815278	0	0	0	0	0	0	0	0	0	0	0	0	0	0	0	0	0	-3	0	0	-3	-3	-3	-3
237	2020-02-08 17:37:00	0.81875	0	0	0	0	0	0	0	0	0	0	0	0	0	0	0	0	0	-3	0	0	-3	-3	-3	-3
238	2020-02-08 17:42:00	0.822222	0	0	0	0	0	0	0	0	0	0	0	0	0	0	0	0	0	-3	0	0	-3	-3	-3	-3
239	2020-02-08 17:47:00	0.825694	0	0	0	0	0	0	0	0	0	0	0	0	0	0	0	0	0	-3	0	0	-3	-3	-3	-3
240	2020-02-08 17:52:00	0.829167	0	0	0	0	0	0	0	0	0	0	0	0	0	0	0	0	0	-3	0	0	-3	-3	-3	-3
241	2020-02-08 17:57:00	0.832639	0	0	0	0	0	0	0	0	0	0	0	0	0	0	0	0	0	-3	0	0	-3	0	-3	-3
242	2020-02-08 18:02:00	0.836111	0	0	0	0	0	0	0	0	0	0	0	0	0	0	0	0	0	-3	0	0	-3	0	-3	-3
243	2020-02-08 18:07:00	0.839583	0	0	0	0	0	0	0	0	0	0	0	0	0	0	0	0	0	-3	0	0	-3	0	-3	-3
244	2020-02-08 18:12:00	0.843056	0	0	0	0	0	0	0	0	0	0	0	0	0	0	0	0	0	-3	0	0	-3	0	-3	-3
245	2020-02-08 18:17:00	0.846528	0	0	0	0	0	0	0	0	0	0	0	0	0	0	0	0	0	-3	0	0	-3	0	-3	-3
246	2020-02-08 18:22:00	0.85	0	0	0	0	0	0	0	0	0	0	0	0	0	0	0	0	0	-3	0	0	-3	0	-3	-3
247	2020-02-08 18:27:00	0.853472	0	0	0	0	0	0	0	0	0	0	0	0	0	0	0	0	0	-3	0	0	-3	0	-3	-3
248	2020-02-08 18:32:00	0.856944	0	0	0	0	0	0	0	0	0	0	0	0	0	0	0	0	0	-3	0	0	-3	0	-3	-3
249	2020-02-08 18:37:00	0.860417	0	0	0	0	0	0	0	0	0	0	0	0	0	0	0	0	0	-3	0	0	-3	0	-3	-3
250	2020-02-08 18:42:00	0.863889	0	0	0	0	0	0	0	0	0	0	0	0	0	0	0	0	0	-3	0	0	-3	0	-3	-3
251	2020-02-08 18:47:00	0.867361	0	0	0	0	0	0	0	0	0	0	0	0	0	0	0	0	0	-3	0	0	-3	0	-3	-3
252	2020-02-08 18:52:00	0.870833	0	0	0	0	0	0	0	0	0	0	0	0	0	0	0	0	0	-3	0	0	-3	0	-3	-3
253	2020-02-08 18:57:00	0.874306	0	0	0	0	0	0	0	0	0	0	0	0	0	0	0	0	0	-3	0	0	-3	0	-3	-3
254	2020-02-08 19:02:00	0.877778	0	0	0	0	0	0	0	0	0	0	0	0	0	0	0	0	0	-3	0	0	-3	0	-3	-3
255	2020-02-08 19:07:00	0.88125	0	0	0	0	0	0	0	0	0	0	0	0	0	0	0	0	0	-3	0	0	-3	0	-3	-3
256	2020-02-08 19:12:00	0.884722	0	0	0	0	0	0	0	0	0	0	0	0	0	0	0	0	0	-3	0	0	-3	0	-3	-3
257	2020-02-08 19:17:00	0.888194	0	0	0	0	0	0	0	0	0	0	0	0	0	0	0	0	0	-3	0	0	-3	0	-3	-3
258	2020-02-08 19:22:00	0.891667	0	0	0	0	0	0	0	0	0	0	0	0	0	0	0	0	0	-3	0	0	-3	0	-3	-3
259	2020-02-08 19:27:00	0.895139	0	0	0	0	0	0	0	0	0	0	0	0	0	0	0	0	0	-3	0	0	-3	0	-3	-3
260	2020-02-08 19:32:00	0.898611	0	0	0	0	0	0	0	0	0	0	0	0	0	0	0	0	0	-3	0	0	-3	0	-3	-3
261	2020-02-08 19:37:00	0.902083	0	0	0	0	0	0	0	0	0	0	0	0	0	0	0	0	0	-3	0	0	-3	0	-3	-3
262	2020-02-08 19:42:00	0.905556	0	0	0	0	0	0	0	0	0	0	0	0	0	0	0	0	0	-3	0	0	-3	0	-3	-3
263	2020-02-08 19:47:00	0.909028	0	0	0	0	0	0	0	0	0	0	0	0	0	0	0	0	0	-3	0	0	-3	0	-3	-3
264	2020-02-08 19:52:00	0.9125	0	0	0	0	0	0	0	0	0	0	0	0	0	0	0	0	0	-3	0	0	-3	0	-3	-3
265	2020-02-08 19:57:00	0.915972	0	0	0	0	0	0	0	0	0	0	0	0	0	0	0	0	0	-3	0	0	-3	0	-3	-3
266	2020-02-08 20:02:00	0.919444	0	0	0	0	0	0	0	0	0	0	0	0	0	0	0	0	0	-3	0	0	-3	0	-3	-3
267	2020-02-08 20:07:00	0.922917	0	0	0	0	0	0	0	0	0	0	0	0	0	0	0	0	0	-3	0	0	-3	0	-3	-3
268	2020-02-08 20:12:00	0.926389	0	0	0	0	0	0	0	0	0	0	0	0	0	0	0	0	0	-3	0	0	-3	0	-3	-3
269	2020-02-08 20:17:00	0.929861	0	0	0	0	0	0	0	0	0	0	0	0	0	0	0	0	0	-3	0	0	-3	0	-3	-3
270	2020-02-08 20:22:00	0.933333	0	0	0	0	0	0	0	0	0	0	0	0	0	0	0	0	0	-3	0	0	-3	0	-3	-3
271	2020-02-08 20:27:00	0.936806	0	0	0	0	0	0	0	0	0	0	0	0	0	0	0	0	0	-3	0	0	-3	0	-3	-3
272	2020-02-08 20:32:00	0.940278	0	0	0	0	0	0	0	0	0	0	0	0	0	0	0	0	0	-3	0	0	-3	0	-3	-3
273	2020-02-08 20:37:00	0.94375	0	0	0	0	0	0	0	0	0	0	0	0	0	0	0	0	0	-3	0	0	-3	0	-3	-3
274	2020-02-08 20:42:00	0.947222	0	0	0	0	0	0	0	0	0	0	0	0	0	0	0	0	0	-3	0	0	-3	-3	-3	-3
275	2020-02-08 20:47:00	0.950694	0	0	0	0	0	0	0	0	0	0	0	0	0	0	0	0	0	-3	0	0	-3	-3	-3	-3
276	2020-02-08 20:52:00	0.954167	0	0	0	0	0	0	0	0	0	0	0	0	0	0	0	0	0	-3	0	0	-3	-3	-3	-3
277	2020-02-08 20:57:00	0.957639	0	0	0	0	0	0	0	0	0	0	0	0	0	0	0	0	0	-3	0	0	-3	-3	-3	-3
278	2020-02-08 21:02:00	0.961111	0	0	0	0	0	0	0	0	0	0	0	0	0	0	0	0	0	-3	0	0	-3	-3	-3	-3
279	2020-02-08 21:07:00	0.964583	0	0	0	0	0	0	0	0	0	0	0	0	0	0	0	0	0	-3	0	0	-3	0	-3	-3
280	2020-02-08 21:12:00	0.968056	0	0	0	0	0	0	0	0	0	0	0	0	0	0	0	0	0	-3	0	0	-3	0	-3	-3
281	2020-02-08 21:17:00	0.971528	0	0	0	0	0	0	0	0	0	0	0	0	0	0	0	0	0	-3	0	0	-3	0	-3	-3
282	2020-02-08 21:22:00	0.975	0	0	0	0	0	0	0	0	0	0	0	0	0	0	0	0	0	-3	0	0	-3	0	-3	-3
283	2020-02-08 21:27:00	0.978472	0	0	0	0	0	0	0	0	0	0	0	0	0	0	0	0	0	-3	0	0	-3	0	-3	-3
284	2020-02-08 21:32:00	0.981944	0	0	0	0	0	0	0	0	0	0	0	0	0	0	0	0	0	-3	0	0	-3	0	-3	-3
285	2020-02-08 21:37:00	0.985417	0	0	0	0	0	0	0	0	0	0	0	0	0	0	0	0	0	-3	0	0	-3	0	-3	-3
286	2020-02-08 21:42:00	0.988889	0	0	0	0	0	0	0	0	0	0	0	0	0	0	0	0	0	-3	0	0	-3	0	-3	-3
287	2020-02-08 21:47:00	0.992361	0	0	0	0	0	0	0	0	0	0	0	0	0	0	0	0	0	-3	0	0	-3	0	-3	-3
288	2020-02-08 21:52:00	0.995833	0	0	0	0	0	0	0	0	0	0	0	0	0	0	0	0	0	-3	0	0	-3	0	-3	-3
289	2020-02-08 21:57:00	0.999306	0	0	0	0	0	0	0	0	0	0	0	0	0	0	0	0	0	-3	0	0	-3	0	-3	-3
290	2020-02-08 22:02:00	1.00278	0	0	0	0	0	0	0	0	0	0	0	0	0	0	0	0	0	-3	0	0	-3	0	-3	-3
291	2020-02-08 22:07:00	1.00625	0	0	0	0	0	0	0	0	0	0	0	0	0	0	0	0	0	-3	0	0	-3	0	-3	-3
292	2020-02-08 22:12:00	1.00972	-3	0	0	0	0	0	0	0	0	0	0	0	0	0	0	0	0	-3	0	0	-3	0	-3	-3
293	2020-02-08 22:17:00	1.01319	-3	0	0	0	0	0	0	0	0	0	0	0	0	0	0	0	0	-3	0	0	-3	0	-3	-3
294	2020-02-08 22:22:00	1.01667	-3	0	0	0	0	0	0	0	0	0	0	0	0	0	0	0	0	-3	0	0	-3	0	-3	-3
295	2020-02-08 22:27:00	1.02014	-3	0	0	0	0	0	0	0	0	0	0	0	0	0	0	0	0	-3	0	0	-3	0	-3	-3
296	2020-02-08 22:32:00	1.02361	-3	0	0	0	0	0	0	0	0	0	0	0	0	0	0	0	0	-3	0	0	-3	0	-3	-3
297	2020-02-08 22:37:00	1.02708	-3	0	0	0	0	0	0	0	0	0	0	0	0	0	0	0	0	-3	0	0	-3	0	-3	-3
298	2020-02-08 22:42:00	1.03056	-3	0	0	0	0	0	0	0	0	0	0	0	0	0	0	0	0	-3	0	0	-3	0	-3	-3
299	2020-02-08 22:47:00	1.03403	0	0	0	0	0	0	0	0	0	0	0	0	0	0	0	0	0	-3	0	0	-3	0	-3	-3
300	2020-02-08 22:52:00	1.0375	0	0	0	0	0	0	0	0	0	0	0	0	0	0	0	0	0	-3	0	0	-3	0	-3	-3
301	2020-02-08 22:57:00	1.04097	0	0	0	0	0	0	0	0	0	0	0	0	0	0	0	0	0	-3	0	0	-3	0	-3	-3
302	2020-02-08 23:02:00	1.04444	0	0	0	0	0	0	0	0	0	0	0	0	0	0	0	0	0	-3	0	0	-3	0	-3	-3
303	2020-02-08 23:07:00	1.04792	0	0	0	0	0	0	0	0	0	0	0	0	0	0	0	0	-3	-3	0	0	-3	0	-3	-3
304	2020-02-08 23:12:00	1.05139	0	0	0	0	0	0	0	0	0	0	0	0	0	0	0	0	-3	-3	0	0	-3	0	-3	-3
305	2020-02-08 23:17:00	1.05486	0	0	0	0	0	0	0	0	0	0	0	0	0	0	0	0	-3	-3	0	0	-3	0	-3	-3
306	2020-02-08 23:22:00	1.05833	0	0	0	0	0	0	0	0	0	0	0	0	0	0	0	0	-3	-3	0	0	-3	0	-3	-3
307	2020-02-08 23:27:00	1.06181	0	0	0	0	0	0	0	0	0	0	0	0	0	0	0	0	-3	-3	0	0	-3	0	-3	-3
308	2020-02-08 23:32:00	1.06528	0	0	0	0	0	0	0	0	0	0	0	0	0	0	0	0	-3	-3	0	0	-3	0	-3	-3
309	2020-02-08 23:37:00	1.06875	-3	0	0	0	0	0	0	0	0	0	0	0	0	0	0	0	-3	-3	0	0	-3	0	-3	-3
310	2020-02-08 23:42:00	1.07222	-3	0	0	0	0	0	0	0	0	0	0	0	0	0	0	0	-3	-3	0	0	-3	0	-3	-3
311	2020-02-08 23:47:00	1.07569	-3	0	0	0	0	0	0	0	0	0	0	0	0	0	0	0	-3	-3	0	0	-3	0	-3	-3
312	2020-02-08 23:52:00	1.07917	-3	0	0	0	0	0	0	0	0	0	0	0	0	0	0	0	-3	-3	0	0	-3	0	-3	-3
313	2020-02-08 23:57:00	1.08264	-3	0	0	0	0	0	0	0	0	0	0	0	0	0	0	0	-3	-3	0	0	-3	0	-3	-3
314	2020-02-09 00:02:00	1.08611	-3	0	0	0	0	0	0	0	0	0	0	0	0	0	0	0	-3	-3	0	0	-3	0	-3	-3
315	2020-02-09 00:07:00	1.08958	-3	0	0	0	0	0	0	0	0	0	0	0	0	0	0	0	-3	-3	-3	0	-3	0	-3	-3
316	2020-02-09 00:12:00	1.09306	0	0	0	0	0	0	0	0	0	0	0	0	0	0	0	0	-3	-3	-3	0	-3	0	-3	-3
317	2020-02-09 00:17:00	1.09653	0	0	0	0	0	0	0	0	0	0	0	0	0	0	0	0	-3	-3	-3	0	-3	-3	-3	-3
318	2020-02-09 00:22:00	1.1	0	0	0	0	0	0	0	0	0	0	0	0	0	0	0	0	-3	-3	-3	0	-3	-3	-3	-3
319	2020-02-09 00:27:00	1.10347	0	0	0	0	0	0	0	0	0	0	0	0	0	0	0	0	-3	-3	-3	0	-3	-3	-3	-3
320	2020-02-09 00:32:00	1.10694	0	0	0	0	0	0	0	0	0	0	0	0	0	0	0	0	-3	-3	-3	0	-3	-3	-3	-3
321	2020-02-09 00:37:00	1.11042	0	0	0	0	0	0	0	0	0	0	0	0	0	0	0	0	-3	-3	-3	0	-3	0	-3	-3
322	2020-02-09 00:42:00	1.11389	0	-3	0	0	0	0	0	0	0	0	0	0	0	0	0	0	-3	-3	-3	0	-3	0	-3	-3
323	2020-02-09 00:47:00	1.11736	0	-3	0	0	0	0	0	0	0	0	0	0	0	0	0	0	-3	-3	-3	0	-3	0	-3	-3
324	2020-02-09 00:52:00	1.12083	0	-3	0	0	0	0	0	0	0	0	0	0	0	0	0	0	-3	-3	-3	0	-3	0	-3	-3
325	2020-02-09 00:57:00	1.12431	0	-3	0	0	0	0	0	0	0	0	0	0	0	0	0	0	-3	-3	-3	0	-3	0	-3	-3
326	2020-02-09 01:02:00	1.12778	0	-3	0	0	0	0	0	0	0	0	0	0	0	0	0	0	-3	-3	-3	0	-3	0	-3	-3
327	2020-02-09 01:07:00	1.13125	0	0	0	0	0	0	0	0	0	0	0	0	0	0	0	0	-3	-3	-3	0	-3	0	-3	-3
328	2020-02-09 01:12:00	1.13472	0	0	0	0	0	0	0	0	0	0	0	0	0	0	0	0	-3	-3	-3	0	-3	0	-3	-3
329	2020-02-09 01:17:00	1.13819	0	0	0	0	0	0	0	0	0	0	0	0	0	0	0	0	-3	-3	-3	0	-3	0	-3	-3
330	2020-02-09 01:22:00	1.14167	0	0	0	0	0	0	0	0	0	0	0	0	0	0	0	0	-3	-3	-3	0	-3	0	-3	-3
331	2020-02-09 01:27:00	1.14514	0	0	0	0	0	0	0	0	0	0	0	0	0	0	0	0	-3	-3	-3	0	-3	0	-3	-3
332	2020-02-09 01:32:00	1.14861	0	0	0	0	0	0	0	0	0	0	0	0	0	0	0	0	-3	-3	-3	0	-3	0	-3	-3
333	2020-02-09 01:37:00	1.15208	3	0	0	0	0	0	0	0	0	0	0	0	0	0	0	0	-3	-3	-3	0	-3	0	-3	-3
334	2020-02-09 01:42:00	1.15556	3	0	0	0	0	0	0	0	0	0	0	0	0	0	0	0	-3	-3	-3	0	-3	0	-3	-3
335	2020-02-09 01:47:00	1.15903	3	0	0	0	0	0	0	0	0	0	0	0	0	0	0	0	-3	-3	-3	0	-3	0	-3	-3
336	2020-02-09 01:52:00	1.1625	3	0	0	0	0	0	0	0	0	0	0	0	0	0	0	0	-3	-3	-3	0	-3	0	-3	-3
337	2020-02-09 01:57:00	1.16597	3	0	0	0	0	0	0	0	0	0	0	0	0	0	0	0	-3	-3	-3	0	-3	0	-3	-3
338	2020-02-09 02:02:00	1.16944	3	0	0	0	0	0	0	0	0	0	0	0	0	0	0	0	-3	-3	-3	0	-3	0	-3	-3
339	2020-02-09 02:07:00	1.17292	3	0	0	0	0	0	0	0	0	0	0	0	0	0	0	0	-3	-3	-3	0	-3	0	-3	-3
340	2020-02-09 02:12:00	1.17639	3	0	0	0	0	0	0	0	0	0	0	0	0	0	0	0	-3	-3	-3	0	-3	0	-3	-3
341	2020-02-09 02:17:00	1.17986	3	0	0	0	0	0	0	0	0	0	0	0	0	0	0	0	-3	-3	-3	0	-3	0	-3	-3
342	2020-02-09 02:22:00	1.18333	3	0	0	0	0	0	0	0	0	0	0	0	0	0	0	0	-3	-3	-3	0	-3	0	-3	-3
343	2020-02-09 02:27:00	1.18681	3	0	0	0	0	0	0	0	0	0	0	0	0	0	0	0	-3	-3	-3	0	-3	0	-3	-3
344	2020-02-09 02:32:00	1.19028	3	0	0	0	0	0	0	0	0	0	0	0	0	0	0	0	-3	-3	-3	0	0	0	-3	-3
345	2020-02-09 02:37:00	1.19375	3	0	0	0	0	0	0	0	0	0	0	0	0	0	0	0	-3	-3	-3	0	0	0	-3	-3
346	2020-02-09 02:42:00	1.19722	3	0	0	0	0	0	0	0	0	0	0	0	0	0	0	0	-3	-3	-3	0	0	0	-3	-3
347	2020-02-09 02:47:00	1.20069	3	0	0	0	0	0	0	0	0	0	0	0	0	0	0	0	-3	-3	-3	0	0	0	-3	-3
348	2020-02-09 02:52:00	1.20417	3	0	0	0	0	0	0	0	0	0	0	0	0	0	0	0	-3	-3	-3	0	-3	0	-3	-3
349	2020-02-09 02:57:00	1.20764	3	0	0	0	0	0	0	0	0	0	0	0	0	0	0	0	-3	-3	-3	0	-3	0	-3	-3
350	2020-02-09 03:02:00	1.21111	3	0	0	0	0	0	0	0	0	0	0	0	0	0	0	0	-3	-3	-3	0	-3	0	-3	-3
351	2020-02-09 03:07:00	1.21458	3	0	0	0	0	0	0	0	0	0	0	0	0	0	0	0	-3	-3	-3	0	-3	0	-3	-3
352	2020-02-09 03:12:00	1.21806	3	0	0	0	0	0	0	0	0	0	0	0	0	0	0	0	-3	-3	-3	0	-3	0	-3	-3
353	2020-02-09 03:17:00	1.22153	0	0	0	0	0	0	0	0	0	0	0	0	0	0	0	0	-3	-3	-3	0	-3	0	-3	-3
354	2020-02-09 03:22:00	1.225	0	0	0	0	0	0	0	0	0	0	0	0	0	0	0	0	-3	-3	-3	0	-3	0	-3	-3
355	2020-02-09 03:27:00	1.22847	0	0	0	0	0	0	0	0	0	0	0	0	0	0	0	0	-3	-3	-3	0	-3	0	-3	-3
356	2020-02-09 03:32:00	1.23194	0	0	0	0	0	0	0	0	0	0	0	0	0	0	0	0	-3	-3	-3	0	-3	0	-3	0
357	2020-02-09 03:37:00	1.23542	3	0	0	0	0	0	0	0	0	0	0	0	0	0	0	0	-3	-3	-3	0	-3	0	-3	0
358	2020-02-09 03:42:00	1.23889	0	0	0	0	0	0	0	0	0	0	0	0	0	0	0	0	-3	-3	-3	0	-3	0	-3	0
359	2020-02-09 03:47:00	1.24236	0	0	0	0	0	0	0	0	0	0	0	0	0	0	0	0	-3	-3	-3	0	-3	0	-3	0
360	2020-02-09 03:52:00	1.24583	0	0	0	0	0	0	0	0	0	0	0	0	0	0	0	0	-3	-3	-3	0	-3	0	-3	0
361	2020-02-09 03:57:00	1.24931	0	0	0	0	0	0	0	0	0	0	0	0	0	0	0	0	-3	-3	-3	0	-3	0	-3	0
362	2020-02-09 04:02:00	1.25278	0	0	0	0	0	0	0	0	0	0	0	0	0	0	0	0	-3	-3	-3	0	-3	0	-3	0
363	2020-02-09 04:07:00	1.25625	0	0	0	0	0	0	0	0	0	0	0	0	0	0	0	0	-3	-3	-3	0	-3	0	-3	0
364	2020-02-09 04:12:00	1.25972	0	0	0	0	0	0	0	0	0	0	0	0	0	0	0	0	-3	-3	-3	0	-3	0	-3	0
365	2020-02-09 04:17:00	1.26319	0	0	0	0	0	0	0	0	0	0	0	0	0	0	0	0	-3	-3	-3	0	-3	0	-3	0
366	2020-02-09 04:22:00	1.26667	0	0	0	0	0	0	0	0	0	0	0	0	0	0	0	0	-3	-3	-3	0	-3	0	-3	0
367	2020-02-09 04:27:00	1.27014	0	0	0	0	0	0	0	0	0	0	0	0	0	0	0	0	-3	-3	-3	0	-3	0	-3	0
368	2020-02-09 04:32:00	1.27361	0	0	0	0	0	0	0	0	0	0	0	0	0	0	0	0	-3	-3	-3	0	-3	0	-3	0
369	2020-02-09 04:37:00	1.27708	0	0	0	0	0	0	0	0	0	0	0	0	0	0	0	0	-3	-3	-3	0	-3	0	-3	0
370	2020-02-09 04:42:00	1.28056	0	0	0	0	0	0	0	0	0	0	0	0	0	0	0	0	-3	-3	-3	0	-3	0	-3	0
371	2020-02-09 04:47:00	1.28403	0	0	0	0	0	0	0	0	0	0	0	0	0	0	0	0	-3	-3	-3	0	-3	0	-3	0
372	2020-02-09 04:52:00	1.2875	0	0	0	0	0	0	0	0	0	0	0	0	0	0	0	0	-3	-3	-3	0	-3	0	-3	0
373	2020-02-09 04:57:00	1.29097	0	0	0	0	0	0	0	0	0	0	0	0	0	0	0	0	-3	-3	-3	0	-3	0	-3	0
374	2020-02-09 05:02:00	1.29444	0	0	0	0	0	0	0	0	0	0	0	0	0	0	0	0	-3	-3	-3	0	-3	0	-3	0
375	2020-02-09 05:07:00	1.29792	0	0	0	0	0	0	0	0	0	0	0	0	0	0	0	0	-3	-3	-3	0	-3	0	-3	0
376	2020-02-09 05:12:00	1.30139	0	0	0	0	0	0	0	0	0	0	0	0	0	0	0	0	-3	-3	-3	0	-3	0	-3	0
377	2020-02-09 05:17:00	1.30486	0	0	0	0	0	0	0	0	0	0	0	0	0	0	0	0	-3	-3	-3	0	-3	-3	-3	0
378	2020-02-09 05:22:00	1.30833	0	0	0	0	0	0	0	0	0	0	0	0	0	0	0	0	-3	-3	-3	0	-3	-3	-3	0
379	2020-02-09 05:27:00	1.31181	0	0	0	0	0	0	0	0	0	0	0	0	0	0	0	0	-3	-3	-3	0	-3	-3	-3	0
380	2020-02-09 05:32:00	1.31528	0	0	0	0	0	0	0	0	0	0	0	0	0	0	0	0	-3	0	-3	0	-3	-3	-3	0
381	2020-02-09 05:37:00	1.31875	0	0	0	0	0	0	0	0	0	0	0	0	0	0	0	0	-3	0	-3	0	-3	-3	-3	0
382	2020-02-09 05:42:00	1.32222	0	0	0	0	0	0	0	0	0	0	0	0	0	0	0	0	-3	0	-3	0	-3	-3	-3	0
383	2020-02-09 05:47:00	1.32569	0	0	0	0	0	0	0	0	0	0	0	0	0	0	0	0	-3	0	-3	0	-3	-3	-3	0
384	2020-02-09 05:52:00	1.32917	0	0	0	0	0	0	0	0	0	0	0	0	0	0	0	0	-3	-3	-3	0	-3	-3	-3	0
385	2020-02-09 05:57:00	1.33264	0	0	0	0	0	0	0	0	0	0	0	0	0	0	0	0	-3	-3	-3	0	-3	-3	-3	0
386	2020-02-09 06:02:00	1.33611	0	0	0	0	0	0	0	0	0	0	0	0	0	0	0	0	-3	-3	-3	0	-3	-3	-3	0
387	2020-02-09 06:07:00	1.33958	0	0	0	0	0	0	0	0	0	0	0	0	0	0	0	0	-3	-3	-3	0	-3	-3	-3	0
388	2020-02-09 06:12:00	1.34306	0	0	0	0	0	0	0	0	0	0	0	0	0	0	0	0	-3	0	-3	0	-3	-3	-3	0
389	2020-02-09 06:17:00	1.34653	0	0	0	0	0	0	0	0	0	0	0	0	0	0	0	0	-3	0	-3	0	-3	-3	-3	0
390	2020-02-09 06:22:00	1.35	0	0	0	0	0	0	0	0	0	0	0	0	0	0	0	0	-3	0	-3	0	-3	0	-3	0
391	2020-02-09 06:27:00	1.35347	0	0	0	0	0	0	0	0	0	0	0	0	0	0	0	0	-3	0	-3	0	-3	0	-3	0
392	2020-02-09 06:32:00	1.35694	0	0	0	0	0	0	0	0	0	0	0	0	0	0	0	0	-3	0	-3	0	-3	0	-3	0
393	2020-02-09 06:37:00	1.36042	0	0	0	0	0	0	0	0	0	0	0	0	0	0	0	0	-3	0	-3	0	-3	0	-3	0
394	2020-02-09 06:42:00	1.36389	0	0	0	0	0	0	0	0	0	0	0	0	0	0	0	0	-3	-3	-3	0	-3	0	-3	0
395	2020-02-09 06:47:00	1.36736	0	0	0	0	0	0	0	0	0	0	0	0	0	0	0	0	-3	-3	-3	0	-3	0	-3	0
396	2020-02-09 06:52:00	1.37083	0	0	0	0	0	0	0	0	0	0	0	0	0	0	0	0	-3	-3	-3	0	-3	0	0	0
397	2020-02-09 06:57:00	1.37431	0	0	0	0	0	0	0	0	0	0	0	0	0	0	0	0	-3	-3	-3	0	-3	0	0	0
398	2020-02-09 07:02:00	1.37778	0	0	0	0	0	0	0	0	0	0	0	0	0	0	0	0	-3	0	-3	0	-3	0	0	0
399	2020-02-09 07:07:00	1.38125	0	0	0	0	0	0	0	0	0	0	0	0	0	0	0	0	-3	0	-3	0	-3	0	0	0
400	2020-02-09 07:12:00	1.38472	0	0	0	0	0	0	0	0	0	0	0	0	0	0	0	0	-3	0	-3	0	-3	0	0	0
401	2020-02-09 07:17:00	1.38819	0	0	0	0	0	0	0	0	0	0	0	0	0	0	0	0	-3	0	-3	0	-3	0	0	0
402	2020-02-09 07:22:00	1.39167	0	0	0	0	0	0	0	0	0	0	0	0	0	0	0	0	-3	0	-3	0	-3	0	0	0
403	2020-02-09 07:27:00	1.39514	0	0	0	0	0	0	0	0	0	0	0	0	0	0	0	0	-3	0	-3	0	-3	0	0	0
404	2020-02-09 07:32:00	1.39861	0	0	0	0	0	0	0	0	0	0	0	0	0	0	0	0	-3	0	-3	0	-3	0	0	0
405	2020-02-09 07:37:00	1.40208	0	0	0	0	0	0	0	0	0	0	0	0	0	0	0	0	-3	0	-3	0	-3	0	0	0
406	2020-02-09 07:42:00	1.40556	0	0	0	0	0	0	0	0	0	0	0	0	0	0	0	0	-3	0	-3	0	-3	0	0	0
407	2020-02-09 07:47:00	1.40903	0	0	0	0	0	0	0	0	0	0	0	0	0	0	0	0	-3	0	-3	0	-3	0	0	0
408	2020-02-09 07:52:00	1.4125	0	0	0	0	0	0	0	0	0	0	0	0	0	0	0	0	-3	0	-3	0	-3	0	0	0
409	2020-02-09 07:57:00	1.41597	0	0	0	0	0	0	0	0	0	0	0	0	0	0	0	0	-3	0	-3	0	-3	0	0	0
410	2020-02-09 08:02:00	1.41944	0	0	0	0	0	0	0	0	0	0	0	0	0	0	0	0	-3	0	-3	0	-3	0	0	0
411	2020-02-09 08:07:00	1.42292	0	0	0	0	0	0	0	0	0	0	0	0	0	0	0	0	-3	0	-3	0	-3	0	0	0
412	2020-02-09 08:12:00	1.42639	0	0	0	0	0	0	0	0	0	0	0	0	0	0	0	0	-3	0	-3	0	-3	0	0	0
413	2020-02-09 08:17:00	1.42986	0	0	0	0	0	0	0	0	0	0	0	0	0	0	0	0	-3	0	-3	0	-3	0	0	-3
414	2020-02-09 08:22:00	1.43333	0	0	0	0	0	0	0	0	0	0	0	0	0	0	0	0	-3	0	-3	0	-3	0	0	-3
415	2020-02-09 08:27:00	1.43681	0	0	0	0	0	0	0	0	0	0	0	0	0	0	0	0	-3	0	-3	0	-3	0	0	-3
416	2020-02-09 08:32:00	1.44028	0	0	0	0	0	0	0	0	0	0	0	0	0	0	0	0	-3	0	-3	0	-3	0	0	-3
417	2020-02-09 08:37:00	1.44375	0	0	0	0	0	0	0	0	0	0	0	0	0	0	0	0	-3	0	-3	0	-3	0	0	-3
418	2020-02-09 08:42:00	1.44722	0	0	0	0	0	0	0	0	0	0	0	0	0	0	0	0	-3	0	-3	0	-3	0	0	-3
419	2020-02-09 08:47:00	1.45069	0	0	0	0	0	0	0	0	0	0	0	0	0	0	0	0	-3	0	-3	0	-3	0	0	-3
420	2020-02-09 08:52:00	1.45417	0	0	0	0	0	0	0	0	0	0	0	0	0	0	0	0	-3	0	-3	0	-3	0	0	-3
421	2020-02-09 08:57:00	1.45764	0	0	0	0	0	0	0	0	0	0	0	0	0	0	0	0	-3	0	-3	0	-3	0	0	-3
422	2020-02-09 09:02:00	1.46111	0	0	0	0	0	0	0	0	0	0	0	0	0	0	0	0	-3	0	-3	0	-3	0	0	-3
423	2020-02-09 09:07:00	1.46458	0	0	0	0	0	0	0	0	0	0	0	0	0	0	0	0	-3	0	-3	0	-3	0	0	-3
424	2020-02-09 09:12:00	1.46806	0	0	0	0	0	0	0	0	0	0	0	0	0	0	0	0	-3	0	-3	0	0	0	0	-3
425	2020-02-09 09:17:00	1.47153	0	0	0	0	0	0	0	0	0	0	0	0	0	0	0	0	-3	0	-3	0	0	0	0	-3
426	2020-02-09 09:22:00	1.475	0	0	0	0	0	0	0	0	0	0	0	0	0	0	0	0	-3	0	-3	0	0	0	0	-3
427	2020-02-09 09:27:00	1.47847	0	0	0	0	0	0	0	0	0	0	0	0	0	0	0	0	-3	0	-3	0	0	0	0	-3
428	2020-02-09 09:32:00	1.48194	0	0	0	0	0	0	0	0	0	0	0	0	0	0	0	0	-3	0	-3	0	0	0	0	-3
429	2020-02-09 09:37:00	1.48542	0	0	0	0	0	0	0	0	0	0	0	0	0	0	0	0	-3	0	-3	0	0	0	0	-3
430	2020-02-09 09:42:00	1.48889	0	0	0	0	0	0	0	0	0	0	0	0	0	0	0	0	-3	0	-3	0	0	0	0	-3
431	2020-02-09 09:47:00	1.49236	0	0	0	0	0	0	0	0	0	0	0	0	0	0	0	0	-3	0	-3	0	0	0	0	-3
432	2020-02-09 09:52:00	1.49583	0	0	0	0	0	0	0	0	0	0	0	0	0	0	0	0	0	0	-3	0	0	0	0	-3
433	2020-02-09 09:57:00	1.49931	0	0	0	0	0	0	0	0	0	0	0	0	0	0	0	0	0	0	-3	0	0	0	0	-3
434	2020-02-09 10:02:00	1.50278	0	0	0	0	0	0	0	0	0	0	0	0	0	0	0	0	0	0	-3	0	0	0	0	-3
435	2020-02-09 10:07:00	1.50625	0	0	0	0	0	0	0	0	0	0	0	0	0	0	0	0	0	0	-3	0	0	0	0	-3
436	2020-02-09 10:12:00	1.50972	0	0	0	0	0	0	0	0	0	0	0	0	0	0	0	0	0	0	-3	0	0	0	0	-3
437	2020-02-09 10:17:00	1.51319	0	0	0	0	0	0	0	0	0	0	0	0	0	0	0	0	0	0	-3	0	0	0	0	-3
438	2020-02-09 10:22:00	1.51667	0	0	0	0	0	0	0	0	0	0	0	0	0	0	0	0	0	0	-3	0	0	0	0	-3
439	2020-02-09 10:27:00	1.52014	0	0	0	0	0	0	0	0	0	0	0	0	0	0	0	0	0	0	-3	0	0	0	0	-3
440	2020-02-09 10:32:00	1.52361	0	0	0	0	0	0	0	0	0	0	0	0	0	0	0	0	0	0	-3	0	0	0	0	-3
441	2020-02-09 10:37:00	1.52708	0	0	0	0	0	0	0	0	0	0	0	0	0	0	0	0	0	0	-3	0	0	0	0	-3
442	2020-02-09 10:42:00	1.53056	0	0	0	0	0	0	0	0	0	0	0	0	0	0	0	0	0	0	-3	0	0	0	0	-3
443	2020-02-09 10:47:00	1.53403	0	0	0	0	0	0	0	0	0	0	0	0	0	0	0	0	0	0	-3	0	0	0	0	-3
444	2020-02-09 10:52:00	1.5375	0	0	0	0	0	0	0	0	0	0	0	0	0	0	0	0	0	0	-3	0	0	0	0	-3
445	2020-02-09 10:57:00	1.54097	0	0	0	0	0	0	0	0	0	0	0	0	0	0	0	0	0	0	-3	-3	0	0	0	-3
446	2020-02-09 11:02:00	1.54444	0	0	0	0	0	0	0	0	0	0	0	0	0	0	0	0	0	0	-3	-3	0	0	0	-3
447	2020-02-09 11:07:00	1.54792	0	0	0	0	0	0	0	0	0	0	0	0	0	0	0	0	0	0	-3	-3	0	0	0	-3
448	2020-02-09 11:12:00	1.55139	0	0	0	0	0	0	0	0	0	0	0	0	0	0	0	0	0	0	-3	-3	0	-3	-3	-3
449	2020-02-09 11:17:00	1.55486	0	0	0	0	0	0	0	0	0	0	0	0	0	0	0	0	0	0	-3	-3	0	-3	-3	-3
450	2020-02-09 11:22:00	1.55833	0	0	0	0	0	0	0	0	0	0	0	0	0	0	0	0	0	0	-3	-3	0	-3	-3	-3
451	2020-02-09 11:27:00	1.56181	0	0	0	0	0	0	0	0	0	0	0	0	0	0	0	0	0	0	-3	-3	0	-3	-3	-3
452	2020-02-09 11:32:00	1.56528	0	0	0	0	0	0	0	0	0	0	0	0	0	0	0	0	0	0	-3	-3	0	-3	-3	-3
453	2020-02-09 11:37:00	1.56875	0	0	0	0	0	0	0	0	0	0	0	0	0	0	0	0	0	0	-3	-3	0	-3	-3	-3
454	2020-02-09 11:42:00	1.57222	0	0	0	0	0	0	0	0	0	0	0	0	0	0	0	0	0	0	-3	-3	0	-3	-3	-3
455	2020-02-09 11:47:00	1.57569	0	0	0	0	0	0	0	0	0	0	0	0	0	0	0	0	0	0	-3	-3	0	-3	-3	-3
456	2020-02-09 11:52:00	1.57917	0	0	0	0	0	0	0	0	0	0	0	0	0	0	0	0	0	0	-3	-3	0	-3	-3	-3
457	2020-02-09 11:57:00	1.58264	0	0	0	0	0	0	0	0	0	0	0	0	0	0	0	0	0	0	-3	-3	0	-3	-3	-3
458	2020-02-09 12:02:00	1.58611	0	0	0	0	0	0	0	0	0	0	0	0	0	0	0	0	0	0	-3	-3	0	-3	-3	-3
459	2020-02-09 12:07:00	1.58958	0	0	0	0	0	0	0	0	0	0	0	0	0	0	0	0	0	0	-3	-3	0	-3	-3	-3
460	2020-02-09 12:12:00	1.59306	0	0	0	0	0	0	0	0	0	0	0	0	0	0	0	0	0	0	-3	-3	0	-3	-3	-3
461	2020-02-09 12:17:00	1.59653	0	0	0	0	0	0	0	0	0	0	0	0	0	0	0	0	0	0	-3	-3	-3	-3	-3	-3
462	2020-02-09 12:22:00	1.6	0	0	0	0	0	0	0	0	0	0	0	0	0	0	0	0	0	0	-3	-3	-3	-3	-3	-3
463	2020-02-09 12:27:00	1.60347	0	0	0	0	0	0	0	0	0	0	0	0	0	0	0	0	0	0	-3	-3	-3	-3	-3	-3
464	2020-02-09 12:32:00	1.60694	0	0	0	0	0	0	0	0	0	0	0	0	0	0	0	0	0	0	-3	-3	-3	-3	-3	-3
465	2020-02-09 12:37:00	1.61042	0	0	0	0	0	0	0	0	0	0	0	0	0	0	0	0	0	0	-3	-3	-3	-3	-3	-3
466	2020-02-09 12:42:00	1.61389	0	0	0	0	0	0	0	0	0	0	0	0	0	0	0	0	0	0	-3	-3	-3	-3	-3	-3
467	2020-02-09 12:47:00	1.61736	0	0	0	0	0	0	0	0	0	0	0	0	0	0	0	0	0	0	-3	-3	-3	-3	-3	-3
468	2020-02-09 12:52:00	1.62083	0	0	0	0	0	0	0	0	0	0	0	0	0	0	0	0	0	0	-3	-3	-3	-3	-3	-3
469	2020-02-09 12:57:00	1.62431	0	0	0	0	0	0	0	0	0	0	0	0	0	0	0	0	0	0	-3	-3	-3	-3	-3	-3
470	2020-02-09 13:02:00	1.62778	0	0	0	0	0	0	0	0	0	0	0	0	0	0	0	0	0	0	-3	-3	-3	-3	-3	-3
471	2020-02-09 13:07:00	1.63125	0	0	0	0	0	0	0	0	0	0	0	0	0	0	0	0	0	0	-3	-3	-3	-3	-3	-3
472	2020-02-09 13:12:00	1.63472	0	0	0	0	0	0	0	0	0	0	0	0	0	0	0	0	0	0	-3	-3	-3	0	-3	-3
473	2020-02-09 13:17:00	1.63819	0	0	0	0	0	0	0	0	0	0	0	0	0	0	0	0	0	0	-3	-3	-3	0	-3	-3
474	2020-02-09 13:22:00	1.64167	0	0	0	0	0	0	0	0	0	0	0	0	0	0	0	0	0	0	-3	-3	-3	0	-3	-3
475	2020-02-09 13:27:00	1.64514	0	0	0	0	0	0	0	0	0	0	0	0	0	0	0	0	0	0	-3	-3	-3	0	-3	-3
476	2020-02-09 13:32:00	1.64861	0	0	0	0	0	0	0	0	0	0	0	0	0	0	0	0	0	0	-3	-3	-3	0	-3	-3
477	2020-02-09 13:37:00	1.65208	0	0	0	0	0	0	0	0	0	0	0	0	0	0	0	0	0	0	-3	-3	-3	0	-3	-3
478	2020-02-09 13:42:00	1.65556	0	0	0	0	0	0	0	0	0	0	0	0	0	0	0	0	0	0	-3	-3	-3	0	-3	-3
479	2020-02-09 13:47:00	1.65903	0	0	0	0	0	0	0	0	0	0	0	0	0	0	0	0	0	0	-3	-3	-3	0	-3	-3
480	2020-02-09 13:52:00	1.6625	0	0	0	0	0	0	0	0	0	0	0	0	0	0	0	0	0	0	-3	-3	-3	0	-3	-3
481	2020-02-09 13:57:00	1.66597	0	0	0	0	0	0	0	0	0	0	0	0	0	0	0	0	0	0	-3	-3	-3	0	-3	-3
482	2020-02-09 14:02:00	1.66944	0	0	0	0	0	0	0	0	0	0	0	0	0	0	0	0	0	-3	-3	-3	-3	0	-3	-3
483	2020-02-09 14:07:00	1.67292	0	0	0	0	0	0	0	0	0	0	0	0	0	0	0	0	0	-3	-3	-3	-3	0	-3	-3
484	2020-02-09 14:12:00	1.67639	0	0	0	0	0	0	0	0	0	0	0	0	0	0	0	0	0	-3	-3	-3	-3	0	-3	-3
485	2020-02-09 14:17:00	1.67986	0	0	0	0	0	0	0	0	0	0	0	0	0	0	0	0	0	-3	-3	-3	-3	0	-3	-3
486	2020-02-09 14:22:00	1.68333	0	0	0	0	0	0	0	0	0	0	0	0	0	0	0	0	0	-3	-3	-3	-3	0	-3	-3
487	2020-02-09 14:27:00	1.68681	0	0	0	0	0	0	0	0	0	0	0	0	0	0	0	0	0	-3	-3	-3	-3	0	-3	-3
488	2020-02-09 14:32:00	1.69028	0	0	0	0	0	0	0	0	0	0	0	0	0	0	0	0	0	-3	-3	-3	-3	0	-3	-3
489	2020-02-09 14:37:00	1.69375	0	0	0	0	0	0	0	0	0	0	0	0	0	0	0	0	0	-3	-3	-3	-3	0	-3	-3
490	2020-02-09 14:42:00	1.69722	0	0	0	0	0	0	0	0	0	0	0	0	0	0	0	0	0	-3	-3	-3	-3	0	-3	-3
491	2020-02-09 14:47:00	1.70069	0	0	0	0	0	0	0	0	0	0	0	0	0	0	0	0	0	-3	-3	-3	-3	0	-3	-3
492	2020-02-09 14:52:00	1.70417	0	0	0	0	0	0	0	0	0	0	0	0	0	0	0	0	0	-3	-3	-3	-3	0	-3	-3
493	2020-02-09 14:57:00	1.70764	0	0	0	0	0	0	0	0	0	0	0	0	0	0	0	0	0	-3	0	-3	-3	0	-3	-3
494	2020-02-09 15:02:00	1.71111	0	0	0	0	0	0	0	0	0	0	0	0	0	0	0	0	0	-3	0	-3	-3	0	-3	-3
495	2020-02-09 15:07:00	1.71458	0	0	0	0	0	0	0	0	0	0	0	0	0	0	0	0	0	-3	0	-3	-3	0	-3	-3
496	2020-02-09 15:12:00	1.71806	0	0	0	0	0	0	0	0	0	0	0	0	0	0	0	0	0	-3	0	-3	-3	0	-3	-3
497	2020-02-09 15:17:00	1.72153	0	0	0	0	0	0	0	0	0	0	0	0	0	0	0	0	0	-3	0	-3	-3	0	-3	-3
498	2020-02-09 15:22:00	1.725	0	0	0	0	0	0	0	0	0	0	0	0	0	0	0	0	0	-3	0	-3	-3	0	-3	-3
499	2020-02-09 15:27:00	1.72847	0	0	0	0	0	0	0	0	0	0	0	0	0	0	0	0	0	-3	0	-3	-3	0	-3	-3
500	2020-02-09 15:32:00	1.73194	0	0	0	0	0	0	0	0	0	0	0	0	0	0	0	0	0	-3	0	-3	-3	0	-3	-3
501	2020-02-09 15:37:00	1.73542	0	0	0	0	0	0	0	0	0	0	0	0	0	0	0	0	0	-3	0	-3	-3	-3	-3	-3
502	2020-02-09 15:42:00	1.73889	0	0	0	0	0	0	0	0	0	0	0	0	0	0	0	0	0	-3	0	-3	-3	-3	-3	-3
503	2020-02-09 15:47:00	1.74236	0	0	0	0	0	0	0	0	0	0	0	0	0	0	0	0	0	-3	0	-3	-3	-3	-3	-3
504	2020-02-09 15:52:00	1.74583	0	0	0	0	0	0	0	0	0	0	0	0	0	0	0	0	0	-3	0	-3	-3	-3	-3	-3
505	2020-02-09 15:57:00	1.74931	0	0	0	0	0	0	0	0	0	0	0	0	0	0	0	0	0	-3	0	-3	-3	-3	-3	-3
506	2020-02-09 16:02:00	1.75278	0	0	0	0	0	0	0	0	0	0	0	0	0	0	0	0	0	-3	0	-3	-3	-3	-3	-3
507	2020-02-09 16:07:00	1.75625	0	0	0	0	0	0	0	0	0	0	0	0	0	0	0	0	0	-3	-3	-3	-3	-3	-3	-3
508	2020-02-09 16:12:00	1.75972	0	0	0	0	0	0	0	0	0	0	0	0	0	0	0	0	0	-3	-3	-3	-3	-3	-3	-3
509	2020-02-09 16:17:00	1.76319	0	3	0	0	0	0	0	0	0	0	0	0	0	0	0	0	0	-3	-3	-3	-3	-3	-3	-3
510	2020-02-09 16:22:00	1.76667	0	3	0	0	0	0	0	0	0	0	0	0	0	0	0	0	0	-3	-3	-3	-3	-3	-3	-3
511	2020-02-09 16:27:00	1.77014	0	3	0	0	0	0	0	0	0	0	0	0	0	0	0	0	0	-3	-3	-3	-3	-3	-3	-3
512	2020-02-09 16:32:00	1.77361	0	3	0	0	0	0	0	0	0	0	0	0	0	0	0	0	0	-3	-3	-3	-3	-3	-3	-3
513	2020-02-09 16:37:00	1.77708	0	3	0	0	0	0	0	0	0	0	0	0	0	0	0	0	0	-3	-3	-3	-3	-3	-3	-3
514	2020-02-09 16:42:00	1.78056	0	3	0	0	0	0	0	0	0	0	0	0	0	0	0	0	0	-3	-3	-3	-3	-3	-3	-3
515	2020-02-09 16:47:00	1.78403	0	3	0	0	0	0	0	0	0	0	0	0	0	0	0	0	0	-3	-3	-3	-3	-3	-3	-3
516	2020-02-09 16:52:00	1.7875	0	3	0	0	0	0	0	0	0	0	0	0	0	0	0	0	0	-3	-3	-3	-3	-3	-3	-3
517	2020-02-09 16:57:00	1.79097	0	3	0	0	0	0	0	0	0	0	0	0	0	0	0	0	0	-3	-3	-3	-3	-3	-3	-3
518	2020-02-09 17:02:00	1.79444	0	3	0	0	0	0	0	0	0	0	0	0	0	0	0	0	0	-3	-3	-3	-3	-3	-3	-3
519	2020-02-09 17:07:00	1.79792	0	3	0	0	0	0	0	0	0	0	0	0	0	0	0	0	0	-3	-3	-3	-3	-3	-3	-3
520	2020-02-09 17:12:00	1.80139	0	3	0	0	0	0	0	0	0	0	0	0	0	0	0	0	0	-3	-3	-3	-3	-3	-3	-3
521	2020-02-09 17:17:00	1.80486	0	3	0	0	0	0	0	0	0	0	0	0	0	0	0	0	0	-3	-3	-3	-3	-3	-3	-3
522	2020-02-09 17:22:00	1.80833	0	3	0	0	0	0	0	0	0	0	0	0	0	0	0	0	0	-3	-3	-3	-3	-3	-3	-3
523	2020-02-09 17:27:00	1.81181	0	3	0	0	0	0	0	0	0	0	0	0	0	0	0	0	0	-3	-3	-3	-3	-3	-3	-3
524	2020-02-09 17:32:00	1.81528	0	3	0	0	0	0	0	0	0	0	0	0	0	0	0	0	0	-3	-3	-3	-3	-3	-3	-3
525	2020-02-09 17:37:00	1.81875	0	3	0	0	0	0	0	0	0	0	0	0	0	0	0	0	0	-3	-3	-3	-3	-3	-3	-3
526	2020-02-09 17:42:00	1.82222	0	3	0	0	0	0	0	0	0	0	0	0	0	0	0	0	0	-3	-3	-3	-3	-3	-3	-3
527	2020-02-09 17:47:00	1.82569	0	3	0	0	0	0	0	0	0	0	0	0	0	0	0	0	0	-3	-3	-3	-3	-3	-3	-3
528	2020-02-09 17:52:00	1.82917	0	3	0	0	0	0	0	0	0	0	0	0	0	0	0	0	0	-3	-3	-3	-3	-3	-3	-3
529	2020-02-09 17:57:00	1.83264	0	0	0	0	0	0	0	0	0	0	0	0	0	0	0	0	0	-3	-3	-3	-3	-3	-3	-3
530	2020-02-09 18:02:00	1.83611	0	0	0	0	0	0	0	0	0	0	0	0	0	0	0	0	0	-3	-3	-3	-3	-3	-3	-3
531	2020-02-09 18:07:00	1.83958	0	0	0	0	0	0	0	0	0	0	0	0	0	0	0	0	0	-3	-3	-3	-3	-3	-3	-3
532	2020-02-09 18:12:00	1.84306	0	0	0	0	0	0	0	0	0	0	0	0	0	0	0	0	0	-3	-3	-3	-3	-3	-3	-3
533	2020-02-09 18:17:00	1.84653	0	0	0	0	0	0	0	0	0	0	0	0	0	0	0	0	0	-3	-3	-3	-3	0	-3	-3
534	2020-02-09 18:22:00	1.85	0	0	0	0	0	0	0	0	0	0	0	0	0	0	0	0	0	-3	-3	-3	-3	0	-3	-3
535	2020-02-09 18:27:00	1.85347	0	0	0	0	0	0	0	0	0	0	0	0	0	0	0	0	0	-3	-3	-3	-3	0	-3	-3
536	2020-02-09 18:32:00	1.85694	0	0	0	0	0	0	0	0	0	0	0	0	0	0	0	0	0	-3	-3	-3	-3	0	-3	-3
537	2020-02-09 18:37:00	1.86042	0	0	0	0	0	0	0	0	0	0	0	0	0	0	0	0	0	-3	-3	-3	-3	0	-3	-3
538	2020-02-09 18:42:00	1.86389	0	0	0	0	0	0	0	0	0	0	0	0	0	0	0	0	0	0	-3	-3	-3	0	-3	-3
539	2020-02-09 18:47:00	1.86736	0	0	0	0	0	0	0	0	0	0	0	0	0	0	0	0	0	0	-3	-3	-3	0	-3	-3
540	2020-02-09 18:52:00	1.87083	0	0	0	0	0	0	0	0	0	0	0	0	0	0	0	0	0	0	-3	-3	-3	0	-3	-3
541	2020-02-09 18:57:00	1.87431	0	0	0	0	0	0	0	0	0	0	0	0	0	0	0	0	0	0	-3	-3	-3	0	-3	-3
542	2020-02-09 19:02:00	1.87778	0	0	-3	0	0	0	0	0	0	0	0	0	0	0	0	0	0	0	-3	-3	-3	0	-3	-3
543	2020-02-09 19:07:00	1.88125	0	0	-3	0	0	0	0	0	0	0	0	0	0	0	0	0	0	0	-3	-3	-3	0	-3	-3
544	2020-02-09 19:12:00	1.88472	0	0	-3	0	0	0	0	0	0	0	0	0	0	0	0	0	0	0	-3	-3	-3	0	-3	-3
545	2020-02-09 19:17:00	1.88819	0	0	-3	0	0	0	0	0	0	0	0	0	0	0	0	0	0	0	-3	-3	-3	0	-3	-3
546	2020-02-09 19:22:00	1.89167	0	0	-3	0	0	0	0	0	0	0	0	0	0	0	0	0	0	0	-3	-3	-3	0	-3	-3
547	2020-02-09 19:27:00	1.89514	0	0	-3	0	0	0	0	0	0	0	0	0	0	0	0	0	0	0	0	-3	-3	0	-3	-3
548	2020-02-09 19:32:00	1.89861	0	0	-3	0	0	0	0	0	0	0	0	0	0	0	0	0	0	0	0	-3	-3	0	-3	-3
549	2020-02-09 19:37:00	1.90208	0	0	-3	0	0	0	0	0	0	0	0	0	0	0	0	0	0	0	0	-3	-3	0	-3	-3
550	2020-02-09 19:42:00	1.90556	0	0	-3	0	0	0	0	0	0	0	0	0	0	0	0	0	0	0	0	-3	-3	0	-3	-3
551	2020-02-09 19:47:00	1.90903	0	0	-3	0	0	0	0	0	0	0	0	0	0	0	0	0	0	0	0	-3	-3	0	-3	-3
552	2020-02-09 19:52:00	1.9125	0	0	-3	0	0	0	0	0	0	0	0	0	0	0	0	0	0	0	0	-3	-3	0	-3	-3
553	2020-02-09 19:57:00	1.91597	0	0	-3	0	0	0	0	0	0	0	0	0	0	0	0	0	0	0	0	-3	-3	0	-3	-3
554	2020-02-09 20:02:00	1.91944	0	0	-3	0	0	0	0	0	0	0	0	0	0	0	0	0	0	0	0	-3	-3	0	-3	-3
555	2020-02-09 20:07:00	1.92292	0	0	-3	0	0	0	0	0	0	0	0	0	0	0	0	0	0	0	0	-3	-3	0	-3	-3
556	2020-02-09 20:12:00	1.92639	0	0	-3	0	0	0	0	0	0	0	0	0	0	0	0	0	0	0	0	-3	-3	0	-3	-3
557	2020-02-09 20:17:00	1.92986	0	0	-3	0	0	0	0	0	0	0	0	0	0	0	0	0	0	0	0	-3	-3	0	-3	-3
558	2020-02-09 20:22:00	1.93333	0	0	-3	0	0	0	0	0	0	0	0	0	0	0	0	0	0	0	0	-3	-3	0	-3	-3
559	2020-02-09 20:27:00	1.93681	0	0	-3	0	0	0	0	0	0	0	0	0	0	0	0	0	-3	0	0	-3	-3	-3	-3	-3
560	2020-02-09 20:32:00	1.94028	0	0	-3	0	0	0	0	0	0	0	0	0	0	0	0	0	-3	0	0	-3	-3	-3	-3	-3
561	2020-02-09 20:37:00	1.94375	0	0	-3	0	0	0	0	0	0	0	0	0	0	0	0	0	-3	0	0	-3	-3	-3	-3	-3
562	2020-02-09 20:42:00	1.94722	0	0	-3	0	0	0	0	0	0	0	0	0	0	0	0	0	-3	0	0	0	-3	-3	-3	-3
563	2020-02-09 20:47:00	1.95069	0	0	-3	0	0	0	0	0	0	0	0	0	0	0	0	0	-3	0	0	0	-3	-3	-3	0
564	2020-02-09 20:52:00	1.95417	0	0	-3	0	0	0	0	0	0	0	0	0	0	0	0	0	-3	0	0	0	-3	-3	-3	0
565	2020-02-09 20:57:00	1.95764	0	0	-3	0	0	0	0	0	0	0	0	0	0	0	0	0	-3	0	0	0	-3	-3	-3	0
566	2020-02-09 21:02:00	1.96111	0	0	-3	0	0	0	0	0	0	0	0	0	0	0	0	0	-3	0	0	0	-3	-3	-3	0
567	2020-02-09 21:07:00	1.96458	0	0	-3	0	0	0	0	0	0	0	0	0	0	0	0	0	-3	0	0	0	-3	-3	-3	0
568	2020-02-09 21:12:00	1.96806	0	0	-3	0	0	0	0	0	0	0	0	0	0	0	0	0	-3	0	0	0	-3	-3	-3	0
569	2020-02-09 21:17:00	1.97153	0	0	-3	0	0	0	0	0	0	0	0	0	0	0	0	0	-3	0	0	0	-3	-3	-3	0
570	2020-02-09 21:22:00	1.975	0	0	-3	0	0	0	0	0	0	0	0	0	0	0	0	0	-3	0	0	0	-3	-3	-3	0
571	2020-02-09 21:27:00	1.97847	0	0	-3	0	0	0	0	0	0	0	0	0	0	0	0	0	-3	0	0	0	-3	-3	-3	0
572	2020-02-09 21:32:00	1.98194	0	0	-3	0	0	0	0	0	0	0	0	0	0	0	0	0	-3	0	0	0	-3	-3	-3	0
573	2020-02-09 21:37:00	1.98542	0	0	-3	0	0	0	0	0	0	0	0	0	0	0	0	0	-3	0	0	0	-3	-3	-3	0
574	2020-02-09 21:42:00	1.98889	0	0	-3	0	0	0	0	0	0	0	0	0	0	0	0	0	-3	0	-3	0	-3	0	-3	0
575	2020-02-09 21:47:00	1.99236	0	0	-3	0	0	0	0	0	0	0	0	0	0	0	0	0	-3	0	-3	0	0	0	-3	0
576	2020-02-09 21:52:00	1.99583	0	0	-3	0	0	0	0	0	0	0	0	0	0	0	0	0	-3	0	-3	0	0	0	-3	0
577	2020-02-09 21:57:00	1.99931	0	0	-3	0	0	0	0	0	0	0	0	0	0	0	0	0	-3	0	-3	0	0	0	-3	0
578	2020-02-09 22:02:00	2.00278	0	0	-3	0	0	0	0	0	0	0	0	0	0	0	0	0	-3	0	-3	0	0	0	-3	0
579	2020-02-09 22:07:00	2.00625	0	0	-3	0	0	0	0	0	0	0	0	0	0	0	0	0	-3	0	-3	0	0	0	-3	0
580	2020-02-09 22:12:00	2.00972	0	0	-3	0	0	0	0	0	0	0	0	0	0	0	0	0	-3	0	-3	0	0	0	-3	0
581	2020-02-09 22:17:00	2.01319	0	0	-3	0	0	0	0	0	0	0	0	0	0	0	0	0	-3	0	-3	0	0	0	-3	0
582	2020-02-09 22:22:00	2.01667	0	0	-3	0	0	0	0	0	0	0	0	0	0	0	0	0	-3	0	-3	0	0	0	-3	0
583	2020-02-09 22:27:00	2.02014	0	0	-3	0	0	0	0	0	0	0	0	0	0	0	0	0	-3	0	-3	0	0	0	-3	0
584	2020-02-09 22:32:00	2.02361	0	0	-3	0	0	0	0	0	0	0	0	0	0	0	0	0	-3	0	-3	0	0	0	-3	0
585	2020-02-09 22:37:00	2.02708	0	0	-3	0	0	0	0	0	0	0	0	0	0	0	0	0	-3	0	-3	0	0	0	-3	0
586	2020-02-09 22:42:00	2.03056	0	0	-3	0	0	0	0	0	0	0	0	0	0	0	0	0	-3	0	-3	0	0	0	-3	0
587	2020-02-09 22:47:00	2.03403	0	0	-3	0	0	0	0	0	0	0	0	0	0	0	0	0	-3	0	-3	0	0	0	-3	0
588	2020-02-09 22:52:00	2.0375	0	0	-3	0	0	0	0	0	0	0	0	0	0	0	0	0	-3	0	-3	0	0	0	-3	0
589	2020-02-09 22:57:00	2.04097	0	0	-3	0	0	0	0	0	0	0	0	0	0	0	0	0	-3	0	-3	0	0	0	-3	0
590	2020-02-09 23:02:00	2.04444	0	0	-3	0	0	0	0	0	0	0	0	0	0	0	0	0	-3	0	-3	0	0	0	-3	0
591	2020-02-09 23:07:00	2.04792	0	0	-3	0	0	0	0	0	0	0	0	0	0	0	0	0	-3	0	-3	0	0	0	-3	0
592	2020-02-09 23:12:00	2.05139	0	0	-3	0	0	0	0	0	0	0	0	0	0	0	0	0	-3	0	-3	0	0	0	-3	0
593	2020-02-09 23:17:00	2.05486	0	0	-3	0	0	0	0	0	0	0	0	0	0	0	0	0	-3	0	-3	0	0	0	-3	0
594	2020-02-09 23:22:00	2.05833	0	0	-3	0	0	0	0	0	0	0	0	0	0	0	0	0	0	0	-3	0	0	0	-3	0
595	2020-02-09 23:27:00	2.06181	0	0	-3	0	0	0	0	0	0	0	0	0	0	0	0	0	0	-3	-3	-3	0	0	-3	0
596	2020-02-09 23:32:00	2.06528	0	0	-3	0	0	0	0	0	0	0	0	0	0	0	0	0	0	-3	-3	-3	0	0	-3	0
597	2020-02-09 23:37:00	2.06875	0	0	-3	0	0	0	0	0	0	0	0	0	0	0	0	0	0	-3	-3	-3	0	0	-3	0
598	2020-02-09 23:42:00	2.07222	0	0	-3	0	0	0	0	0	0	0	0	0	0	0	0	0	0	-3	-3	-3	0	0	-3	0
599	2020-02-09 23:47:00	2.07569	0	0	-3	0	0	0	0	0	0	0	0	0	0	0	0	0	0	-3	-3	0	0	0	-3	0
600	2020-02-09 23:52:00	2.07917	0	0	-3	0	0	0	0	0	0	0	0	0	0	0	0	0	0	-3	-3	0	0	0	-3	0
601	2020-02-09 23:57:00	2.08264	0	0	-3	0	0	0	0	0	0	0	0	0	0	0	0	0	0	-3	-3	0	0	0	-3	0
602	2020-02-10 00:02:00	2.08611	0	0	-3	0	0	0	0	0	0	0	0	0	0	0	0	0	0	-3	-3	0	0	0	-3	0
603	2020-02-10 00:07:00	2.08958	0	0	-3	0	0	0	0	0	0	0	0	0	0	0	0	0	0	-3	-3	0	0	0	-3	0
604	2020-02-10 00:12:00	2.09306	0	0	-3	0	0	0	0	0	0	0	0	0	0	0	0	0	0	-3	-3	0	0	0	-3	0
605	2020-02-10 00:17:00	2.09653	0	0	-3	0	0	0	0	0	0	0	0	0	0	0	0	0	0	-3	-3	0	0	0	-3	0
606	2020-02-10 00:22:00	2.1	0	0	0	0	0	0	0	0	0	0	0	0	0	0	0	0	0	-3	-3	0	0	0	-3	0
607	2020-02-10 00:27:00	2.10347	0	0	0	0	0	0	0	0	0	0	0	0	0	0	0	0	0	-3	-3	0	0	0	-3	0
608	2020-02-10 00:32:00	2.10694	0	0	0	0	0	0	0	0	0	0	0	0	0	0	0	0	0	-3	-3	0	0	0	-3	0
609	2020-02-10 00:37:00	2.11042	0	0	0	0	0	0	0	0	0	0	0	0	0	0	0	0	0	-3	-3	0	0	0	-3	0
610	2020-02-10 00:42:00	2.11389	0	0	0	0	0	0	0	0	0	0	0	0	0	0	0	0	0	-3	-3	0	0	0	-3	0
611	2020-02-10 00:47:00	2.11736	0	0	0	0	0	0	0	0	0	0	0	0	0	0	0	0	0	-3	-3	0	0	0	-3	0
612	2020-02-10 00:52:00	2.12083	0	0	0	0	0	0	0	0	0	0	0	0	0	0	0	0	0	-3	-3	0	0	0	-3	0
613	2020-02-10 00:57:00	2.12431	0	0	0	0	0	0	0	0	0	0	0	0	0	0	0	0	0	-3	-3	0	0	0	-3	0
614	2020-02-10 01:02:00	2.12778	0	0	0	0	0	0	0	0	0	0	0	0	0	0	0	0	0	0	-3	0	0	0	-3	0
615	2020-02-10 01:07:00	2.13125	0	0	0	0	0	0	0	0	0	0	0	0	0	0	0	0	0	0	-3	0	0	0	-3	0
616	2020-02-10 01:12:00	2.13472	0	0	0	0	0	0	0	0	0	0	0	0	0	0	0	0	0	0	-3	0	0	0	-3	0
617	2020-02-10 01:17:00	2.13819	0	0	0	0	0	0	0	0	0	0	0	0	0	0	0	0	0	-3	-3	0	0	0	-3	0
618	2020-02-10 01:22:00	2.14167	0	0	0	0	0	0	0	0	0	0	0	0	0	0	0	0	0	-3	-3	0	0	0	-3	0
619	2020-02-10 01:27:00	2.14514	0	0	0	0	0	0	0	0	0	0	0	0	0	0	0	0	0	-3	-3	0	0	0	-3	0
620	2020-02-10 01:32:00	2.14861	0	0	0	-3	0	0	0	0	0	0	0	0	0	0	0	0	0	-3	-3	0	0	0	-3	0
621	2020-02-10 01:37:00	2.15208	0	0	0	-3	0	0	0	0	0	0	0	0	0	0	0	0	0	-3	-3	0	0	0	-3	0
622	2020-02-10 01:42:00	2.15556	0	0	0	-3	0	0	0	0	0	0	0	0	0	0	0	0	0	-3	-3	0	0	0	-3	0
623	2020-02-10 01:47:00	2.15903	0	0	0	-3	0	0	0	0	0	0	0	0	0	0	0	0	0	-3	-3	0	0	0	-3	0
624	2020-02-10 01:52:00	2.1625	0	0	0	-3	0	0	0	0	0	0	0	0	0	0	0	0	0	-3	-3	0	0	0	-3	0
625	2020-02-10 01:57:00	2.16597	0	0	0	-3	0	0	0	0	0	0	0	0	0	0	0	0	0	-3	-3	0	0	0	-3	0
626	2020-02-10 02:02:00	2.16944	0	0	0	-3	0	0	0	0	0	0	0	0	0	0	0	0	0	-3	-3	0	0	-3	-3	0
627	2020-02-10 02:07:00	2.17292	0	0	0	-3	0	0	0	0	0	0	0	0	0	0	0	0	0	-3	-3	0	-3	-3	-3	0
628	2020-02-10 02:12:00	2.17639	0	0	0	-3	0	0	0	0	0	0	0	0	0	0	0	0	0	-3	-3	0	-3	-3	-3	0
629	2020-02-10 02:17:00	2.17986	0	0	0	-3	0	0	0	0	0	0	0	0	0	0	0	0	0	-3	-3	0	-3	-3	-3	0
630	2020-02-10 02:22:00	2.18333	0	0	0	-3	0	0	0	0	0	0	0	0	0	0	0	0	0	-3	-3	0	-3	-3	-3	0
631	2020-02-10 02:27:00	2.18681	0	0	0	-3	0	0	0	0	0	0	0	0	0	0	0	0	0	-3	-3	0	-3	-3	-3	0
632	2020-02-10 02:32:00	2.19028	0	0	0	-3	0	0	0	0	0	0	0	0	0	0	0	0	0	-3	-3	0	-3	-3	-3	0
633	2020-02-10 02:37:00	2.19375	0	0	0	-3	0	0	0	0	0	0	0	0	0	0	0	0	0	-3	-3	0	-3	-3	-3	0
634	2020-02-10 02:42:00	2.19722	0	0	0	-3	0	0	0	0	0	0	0	0	0	0	0	0	0	-3	-3	0	-3	-3	-3	0
635	2020-02-10 02:47:00	2.20069	0	0	0	0	0	0	0	0	0	0	0	0	0	0	0	0	0	-3	-3	0	-3	-3	-3	0
636	2020-02-10 02:52:00	2.20417	0	0	0	0	0	0	0	0	0	0	0	0	0	0	0	0	0	-3	-3	0	-3	-3	-3	0
637	2020-02-10 02:57:00	2.20764	0	0	0	0	0	0	0	0	0	0	0	0	0	0	0	0	0	-3	-3	0	-3	-3	-3	0
638	2020-02-10 03:02:00	2.21111	0	0	0	0	0	0	0	0	0	0	0	0	0	0	0	0	0	-3	-3	0	-3	-3	-3	0
639	2020-02-10 03:07:00	2.21458	0	0	0	0	0	0	0	0	0	0	0	0	0	0	0	0	0	-3	-3	0	-3	-3	0	0
640	2020-02-10 03:12:00	2.21806	0	0	0	0	0	0	0	0	0	0	0	0	0	0	0	0	0	-3	-3	0	-3	-3	0	0
641	2020-02-10 03:17:00	2.22153	0	0	0	0	0	0	0	0	0	0	0	0	0	0	0	0	0	-3	-3	0	-3	-3	0	0
642	2020-02-10 03:22:00	2.225	0	0	0	0	0	0	0	0	0	0	0	0	0	0	0	0	0	-3	-3	0	-3	-3	0	0
643	2020-02-10 03:27:00	2.22847	0	0	0	0	0	0	0	0	0	0	0	0	0	0	0	0	0	-3	-3	0	-3	-3	0	0
644	2020-02-10 03:32:00	2.23194	0	0	0	0	0	0	0	0	0	0	0	0	0	0	0	0	0	-3	0	0	-3	-3	0	0
645	2020-02-10 03:37:00	2.23542	0	0	0	0	0	0	0	0	0	0	0	0	0	0	0	0	0	-3	0	0	-3	-3	0	0
646	2020-02-10 03:42:00	2.23889	0	0	0	0	0	0	0	0	0	0	0	0	0	0	0	0	0	-3	0	0	-3	-3	0	0
647	2020-02-10 03:47:00	2.24236	0	0	0	0	0	0	0	0	0	0	0	0	0	0	0	0	0	-3	0	0	-3	-3	0	0
648	2020-02-10 03:52:00	2.24583	0	0	0	0	0	0	0	0	0	0	0	0	0	0	0	0	0	-3	0	0	-3	-3	0	0
649	2020-02-10 03:57:00	2.24931	0	0	0	0	0	0	0	0	0	0	0	0	0	0	0	0	0	-3	0	0	-3	-3	0	0
650	2020-02-10 04:02:00	2.25278	0	0	0	0	0	0	0	0	0	0	0	0	0	0	0	0	0	-3	0	0	-3	-3	0	0
651	2020-02-10 04:07:00	2.25625	0	0	0	0	0	0	0	0	0	0	0	0	0	0	0	0	0	-3	0	0	-3	-3	0	0
652	2020-02-10 04:12:00	2.25972	0	0	0	0	0	0	0	0	0	0	0	0	0	0	0	0	0	-3	0	0	-3	0	0	0
653	2020-02-10 04:17:00	2.26319	0	0	0	0	0	0	0	0	0	0	0	0	0	0	0	0	0	-3	0	0	-3	0	0	0
654	2020-02-10 04:22:00	2.26667	0	0	0	0	0	0	0	0	0	0	0	0	0	0	0	0	0	-3	0	0	-3	0	0	0
655	2020-02-10 04:27:00	2.27014	0	0	0	0	0	0	0	0	0	0	0	0	0	0	0	0	0	-3	0	0	-3	0	0	0
656	2020-02-10 04:32:00	2.27361	0	0	0	0	0	0	0	0	0	0	0	0	0	0	0	0	0	-3	0	0	-3	0	0	0
657	2020-02-10 04:37:00	2.27708	0	0	0	0	0	0	0	0	0	0	0	0	0	0	0	0	0	-3	0	0	-3	0	0	0
658	2020-02-10 04:42:00	2.28056	0	0	0	0	0	0	0	0	0	0	0	0	0	0	0	0	0	-3	0	0	-3	0	0	0
659	2020-02-10 04:47:00	2.28403	0	0	0	0	0	0	0	0	0	0	0	0	0	0	0	0	0	-3	0	0	-3	0	0	0
660	2020-02-10 04:52:00	2.2875	0	0	0	0	0	0	0	0	0	0	0	0	0	0	0	0	0	-3	0	0	-3	0	0	0
661	2020-02-10 04:57:00	2.29097	0	0	0	0	0	0	0	0	0	0	0	0	0	0	0	0	0	-3	0	0	-3	0	0	0
662	2020-02-10 05:02:00	2.29444	0	0	0	0	0	0	0	0	0	0	0	0	0	0	0	0	0	-3	0	0	-3	0	0	0
663	2020-02-10 05:07:00	2.29792	0	0	0	0	0	0	0	0	0	0	0	0	0	0	0	0	0	-3	0	0	-3	0	0	0
664	2020-02-10 05:12:00	2.30139	0	0	0	0	0	0	0	0	0	0	0	0	0	0	0	0	0	-3	0	0	-3	0	0	0
665	2020-02-10 05:17:00	2.30486	0	0	0	0	0	0	0	0	0	0	0	0	0	0	0	0	0	-3	0	0	-3	0	0	0
666	2020-02-10 05:22:00	2.30833	0	0	0	0	0	0	0	0	0	0	0	0	0	0	0	0	0	0	0	0	-3	0	0	0
667	2020-02-10 05:27:00	2.31181	0	0	0	0	0	0	0	0	0	0	0	0	0	0	0	0	0	0	0	0	-3	0	0	0
668	2020-02-10 05:32:00	2.31528	0	0	0	0	0	0	0	0	0	0	0	0	0	0	0	0	0	0	0	0	-3	0	0	0
669	2020-02-10 05:37:00	2.31875	0	0	0	0	0	0	0	0	0	0	0	0	0	0	0	0	0	0	0	0	-3	0	0	0
670	2020-02-10 05:42:00	2.32222	0	0	0	0	0	0	0	0	0	0	0	0	0	0	0	0	0	0	0	0	-3	0	0	0
671	2020-02-10 05:47:00	2.32569	0	0	0	0	0	0	0	0	0	0	0	0	0	0	0	0	0	0	0	0	-3	0	0	0
672	2020-02-10 05:52:00	2.32917	0	0	0	0	0	0	0	0	0	0	0	0	0	0	0	0	0	0	0	-3	-3	0	0	0
673	2020-02-10 05:57:00	2.33264	0	0	0	0	0	0	0	0	0	0	0	0	0	0	0	0	0	0	0	-3	-3	0	0	0
674	2020-02-10 06:02:00	2.33611	0	0	0	0	0	0	0	0	0	0	0	0	0	0	0	0	0	0	0	-3	-3	0	0	0
675	2020-02-10 06:07:00	2.33958	0	0	0	0	0	0	0	0	0	0	0	0	0	0	0	0	0	0	0	-3	-3	0	0	0
676	2020-02-10 06:12:00	2.34306	0	0	0	0	0	0	0	0	0	0	0	0	0	0	0	0	0	0	0	-3	-3	0	0	0
677	2020-02-10 06:17:00	2.34653	0	0	0	0	0	0	0	0	0	0	0	0	0	0	0	0	0	0	0	-3	-3	0	0	0
678	2020-02-10 06:22:00	2.35	0	0	0	0	0	0	0	0	0	0	0	0	0	0	0	0	0	0	0	-3	-3	0	0	0
679	2020-02-10 06:27:00	2.35347	0	0	0	0	0	0	0	0	0	0	0	0	0	0	0	0	0	0	0	-3	-3	0	0	0
680	2020-02-10 06:32:00	2.35694	0	0	0	0	0	0	0	0	0	0	0	0	0	0	0	0	0	0	0	-3	-3	0	0	0
681	2020-02-10 06:37:00	2.36042	0	0	0	0	0	0	0	0	0	0	0	0	0	0	0	0	0	0	0	-3	-3	0	0	0
682	2020-02-10 06:42:00	2.36389	0	0	0	0	0	0	0	0	0	0	0	0	0	0	0	0	0	0	0	-3	-3	0	0	0
683	2020-02-10 06:47:00	2.36736	0	0	0	0	0	0	0	0	0	0	0	0	0	0	0	0	0	0	0	-3	-3	0	0	-3
684	2020-02-10 06:52:00	2.37083	0	0	0	0	0	0	0	0	0	0	0	0	0	0	0	0	0	0	0	-3	-3	0	0	-3
685	2020-02-10 06:57:00	2.37431	0	0	0	0	0	0	0	0	0	0	0	0	0	0	0	0	0	0	0	-3	-3	0	0	-3
686	2020-02-10 07:02:00	2.37778	0	0	0	0	0	0	0	0	0	0	0	0	0	0	0	0	0	0	0	-3	-3	0	0	-3
687	2020-02-10 07:07:00	2.38125	0	0	0	0	0	0	0	0	0	0	0	0	0	0	0	0	0	0	0	-3	-3	0	0	-3
688	2020-02-10 07:12:00	2.38472	0	0	0	0	0	0	0	0	0	0	0	0	0	0	0	0	0	0	0	-3	-3	0	0	-3
689	2020-02-10 07:17:00	2.38819	0	0	0	0	0	0	0	0	0	0	0	0	0	0	0	0	-3	0	0	-3	-3	0	0	-3
690	2020-02-10 07:22:00	2.39167	0	0	0	0	0	0	0	0	0	0	0	0	0	0	0	0	-3	0	0	-3	-3	0	0	-3
691	2020-02-10 07:27:00	2.39514	0	0	0	0	0	0	0	0	0	0	0	0	0	0	0	0	-3	0	0	-3	-3	0	0	-3
692	2020-02-10 07:32:00	2.39861	0	0	0	0	0	0	0	0	0	0	0	0	0	0	0	0	-3	0	0	-3	-3	0	0	-3
693	2020-02-10 07:37:00	2.40208	0	0	0	0	0	0	0	0	0	0	0	0	0	0	0	0	-3	0	0	-3	-3	0	0	-3
694	2020-02-10 07:42:00	2.40556	0	0	0	0	0	0	0	0	0	0	0	0	0	0	0	0	-3	0	0	-3	-3	0	0	-3
695	2020-02-10 07:47:00	2.40903	0	0	0	0	0	0	0	0	0	0	0	0	0	0	0	0	-3	0	0	-3	-3	0	0	0
696	2020-02-10 07:52:00	2.4125	0	0	0	0	0	0	0	0	0	0	0	0	0	0	0	0	-3	0	0	-3	-3	0	0	0
697	2020-02-10 07:57:00	2.41597	0	0	0	0	0	0	0	0	0	0	0	0	0	0	0	0	-3	0	0	-3	-3	0	0	0
698	2020-02-10 08:02:00	2.41944	0	0	0	0	0	0	0	0	0	0	0	0	0	0	0	0	-3	0	0	-3	-3	0	0	0
699	2020-02-10 08:07:00	2.42292	0	0	0	0	0	0	0	0	0	0	0	0	0	0	0	0	-3	0	0	-3	-3	0	0	0
700	2020-02-10 08:12:00	2.42639	0	0	0	0	0	0	0	0	0	0	0	0	0	0	0	0	-3	0	0	-3	-3	0	0	0
701	2020-02-10 08:17:00	2.42986	0	0	0	0	0	0	0	0	0	0	0	0	0	0	0	0	-3	0	0	-3	-3	0	0	0
702	2020-02-10 08:22:00	2.43333	0	0	0	0	0	0	0	0	0	0	0	0	0	0	0	0	-3	0	0	-3	-3	0	0	0
703	2020-02-10 08:27:00	2.43681	0	0	0	0	0	0	0	3	0	0	0	0	0	0	0	0	-3	0	0	-3	-3	0	0	0
704	2020-02-10 08:32:00	2.44028	0	0	0	0	0	0	0	3	0	0	0	0	0	0	0	0	-3	0	0	-3	-3	0	0	0
705	2020-02-10 08:37:00	2.44375	0	0	0	0	0	0	0	3	0	0	0	0	0	0	0	0	-3	0	0	-3	-3	0	0	0
706	2020-02-10 08:42:00	2.44722	0	0	0	0	0	0	0	3	0	0	0	0	0	0	0	0	-3	0	0	-3	-3	0	0	0
707	2020-02-10 08:47:00	2.45069	0	0	0	0	0	0	0	3	0	0	0	0	0	0	0	0	-3	0	0	-3	-3	0	0	0
708	2020-02-10 08:52:00	2.45417	0	0	0	0	0	0	0	3	0	0	0	0	0	0	0	0	-3	0	0	-3	-3	0	0	0
709	2020-02-10 08:57:00	2.45764	0	0	0	0	0	0	0	0	0	0	0	0	0	0	0	0	-3	0	0	-3	-3	0	0	0
710	2020-02-10 09:02:00	2.46111	0	0	0	0	0	0	0	0	0	0	0	0	0	0	0	0	-3	0	0	-3	-3	0	0	0
711	2020-02-10 09:07:00	2.46458	0	0	0	0	0	0	0	0	0	0	0	0	0	0	0	0	-3	0	0	-3	-3	0	0	0
712	2020-02-10 09:12:00	2.46806	0	0	0	0	0	0	0	0	0	0	0	0	0	0	0	0	-3	0	0	-3	-3	0	0	-3
713	2020-02-10 09:17:00	2.47153	0	0	0	0	0	0	0	0	0	0	0	0	0	0	0	0	-3	0	0	-3	-3	0	0	-3
714	2020-02-10 09:22:00	2.475	0	0	0	0	0	0	0	0	0	0	0	0	0	0	0	0	-3	0	0	-3	-3	0	0	-3
715	2020-02-10 09:27:00	2.47847	0	0	0	0	0	0	0	0	0	0	0	0	0	0	0	0	-3	0	0	-3	-3	-3	-3	-3
716	2020-02-10 09:32:00	2.48194	0	0	0	0	0	0	0	0	0	0	0	0	0	0	0	0	-3	0	0	-3	-3	-3	-3	-3
717	2020-02-10 09:37:00	2.48542	0	0	0	0	0	0	0	0	0	0	0	0	0	0	0	0	-3	0	0	-3	-3	-3	-3	-3
718	2020-02-10 09:42:00	2.48889	0	0	0	0	0	0	0	0	0	0	0	0	0	0	0	0	-3	0	0	-3	-3	-3	-3	-3
719	2020-02-10 09:47:00	2.49236	0	0	0	0	0	0	0	0	0	0	0	0	0	0	0	0	-3	0	0	-3	-3	-3	-3	0
720	2020-02-10 09:52:00	2.49583	0	0	0	0	0	0	0	0	0	0	0	0	0	0	0	0	-3	0	0	-3	0	-3	-3	0
721	2020-02-10 09:57:00	2.49931	0	0	0	0	0	0	0	0	0	0	0	0	0	0	0	0	-3	0	0	-3	0	0	-3	0
722	2020-02-10 10:02:00	2.50278	0	0	0	0	0	0	0	0	0	0	0	0	0	0	0	0	-3	0	0	-3	0	0	-3	0
723	2020-02-10 10:07:00	2.50625	0	0	0	0	0	0	0	0	0	0	0	0	0	0	0	0	-3	0	0	-3	0	0	-3	0
724	2020-02-10 10:12:00	2.50972	0	0	0	0	0	0	0	0	0	0	0	0	0	0	0	0	-3	0	0	-3	0	0	-3	0
725	2020-02-10 10:17:00	2.51319	0	0	0	0	0	0	0	0	0	0	0	0	0	0	0	0	-3	0	0	-3	0	0	-3	0
726	2020-02-10 10:22:00	2.51667	0	0	0	0	0	0	0	0	0	0	0	0	0	0	0	0	-3	0	0	-3	0	0	-3	0
727	2020-02-10 10:27:00	2.52014	0	0	0	0	0	0	0	0	0	0	0	0	0	0	0	0	-3	0	0	-3	0	0	-3	0
728	2020-02-10 10:32:00	2.52361	0	0	0	0	0	0	0	0	0	0	0	0	0	0	0	0	-3	0	0	-3	0	0	-3	0
729	2020-02-10 10:37:00	2.52708	0	-3	0	0	0	0	0	0	0	0	0	0	0	0	0	0	-3	0	0	-3	0	0	-3	0
730	2020-02-10 10:42:00	2.53056	0	-3	0	0	0	0	0	0	0	0	0	0	0	0	0	0	-3	0	0	-3	0	0	-3	0
731	2020-02-10 10:47:00	2.53403	0	-3	0	0	0	0	0	0	0	0	0	0	0	0	0	0	-3	0	0	-3	0	0	-3	0
732	2020-02-10 10:52:00	2.5375	0	-3	0	0	0	0	0	0	0	0	0	0	0	0	0	0	-3	0	0	0	0	0	-3	0
733	2020-02-10 10:57:00	2.54097	0	-3	0	0	0	0	0	0	0	0	0	0	0	0	0	0	-3	0	0	0	0	0	-3	0
734	2020-02-10 11:02:00	2.54444	0	-3	0	0	0	0	0	0	0	0	0	0	0	0	0	0	-3	0	0	0	0	0	-3	0
735	2020-02-10 11:07:00	2.54792	0	-3	0	0	0	0	0	0	0	0	0	0	0	0	0	0	-3	0	0	0	0	0	-3	0
736	2020-02-10 11:12:00	2.55139	0	-3	0	0	0	0	0	0	0	0	0	0	0	0	0	0	-3	0	0	0	0	0	-3	0
737	2020-02-10 11:17:00	2.55486	0	-3	0	0	0	0	0	0	0	0	0	0	0	0	0	0	-3	0	0	0	0	0	-3	0
738	2020-02-10 11:22:00	2.55833	0	-3	0	0	0	0	0	0	0	0	0	0	0	0	0	0	-3	0	0	0	0	0	0	0
739	2020-02-10 11:27:00	2.56181	0	-3	0	0	0	0	0	0	0	0	0	0	0	0	0	0	-3	0	0	0	0	0	0	0
740	2020-02-10 11:32:00	2.56528	0	0	0	0	0	0	0	0	0	0	0	0	0	0	0	0	0	0	0	0	0	0	0	0
741	2020-02-10 11:37:00	2.56875	0	0	0	0	0	0	0	0	0	0	0	0	0	0	0	0	0	0	0	0	-3	0	0	0
742	2020-02-10 11:42:00	2.57222	0	0	0	0	0	0	0	0	0	0	0	0	0	0	0	0	0	0	0	0	-3	0	0	0
743	2020-02-10 11:47:00	2.57569	0	0	0	0	0	0	0	0	0	0	0	0	0	0	0	0	0	0	0	0	-3	0	0	0
744	2020-02-10 11:52:00	2.57917	0	0	0	0	0	0	0	0	0	0	0	0	0	0	0	0	0	0	0	0	-3	0	0	0
745	2020-02-10 11:57:00	2.58264	0	0	0	0	0	0	0	0	0	0	0	0	0	0	0	0	0	0	0	0	-3	0	0	0
746	2020-02-10 12:02:00	2.58611	0	0	0	0	0	0	0	0	0	0	0	0	0	0	0	0	0	0	0	0	-3	0	0	0
747	2020-02-10 12:07:00	2.58958	0	0	0	0	0	0	0	0	0	0	0	0	0	0	0	0	0	0	0	0	-3	0	0	0
748	2020-02-10 12:12:00	2.59306	0	0	0	0	0	0	0	0	0	0	0	0	0	0	0	0	0	0	0	0	-3	0	0	0
749	2020-02-10 12:17:00	2.59653	0	0	0	0	0	0	0	0	0	0	0	0	0	0	0	0	0	0	0	0	-3	0	0	0
750	2020-02-10 12:22:00	2.6	0	0	0	0	0	0	0	0	0	0	0	0	0	0	0	0	0	0	0	0	-3	0	0	0
751	2020-02-10 12:27:00	2.60347	0	0	0	0	0	0	0	0	0	0	0	0	0	0	0	0	0	0	0	0	-3	0	0	0
752	2020-02-10 12:32:00	2.60694	0	0	0	0	0	0	0	0	0	0	0	0	0	0	0	0	0	0	0	0	-3	0	-3	0
753	2020-02-10 12:37:00	2.61042	0	0	0	0	0	0	0	0	0	0	0	0	0	0	0	0	0	0	0	0	-3	0	-3	0
754	2020-02-10 12:42:00	2.61389	0	0	0	0	0	0	0	0	0	0	0	0	0	0	0	0	0	0	0	0	0	0	-3	0
755	2020-02-10 12:47:00	2.61736	0	0	0	0	0	0	0	0	0	0	0	0	0	0	0	0	0	0	0	0	0	0	-3	0
756	2020-02-10 12:52:00	2.62083	0	0	0	0	0	0	0	0	0	0	0	0	0	0	0	0	0	0	0	0	0	0	-3	0
757	2020-02-10 12:57:00	2.62431	0	0	0	0	0	0	0	0	0	0	0	0	0	0	0	0	0	0	0	0	0	0	-3	0
758	2020-02-10 13:02:00	2.62778	0	0	0	0	0	0	0	0	0	0	0	0	0	0	0	0	0	0	0	0	-3	0	-3	0
759	2020-02-10 13:07:00	2.63125	0	0	0	0	0	0	0	0	0	0	0	0	0	0	0	0	0	0	0	0	-3	0	-3	0
760	2020-02-10 13:12:00	2.63472	0	0	0	0	0	0	0	0	0	0	0	0	0	0	0	0	0	0	0	0	-3	0	-3	0
761	2020-02-10 13:17:00	2.63819	0	0	0	0	0	0	0	0	0	0	0	0	0	0	0	0	0	0	0	0	-3	0	-3	0
762	2020-02-10 13:22:00	2.64167	0	0	0	0	0	0	0	0	0	0	0	0	0	0	0	0	0	0	0	0	-3	0	-3	0
763	2020-02-10 13:27:00	2.64514	0	0	0	0	0	0	0	0	0	0	0	0	0	0	0	0	0	0	0	0	-3	0	-3	0
764	2020-02-10 13:32:00	2.64861	0	0	0	0	0	0	0	0	0	0	0	0	0	0	0	0	0	0	0	0	0	0	-3	0
765	2020-02-10 13:37:00	2.65208	0	0	0	0	0	0	0	0	0	0	0	0	0	0	0	0	0	0	0	0	0	0	0	0
766	2020-02-10 13:42:00	2.65556	0	0	0	0	0	0	0	0	0	0	0	0	0	0	0	0	0	0	0	0	0	0	0	0
767	2020-02-10 13:47:00	2.65903	0	0	0	0	0	0	0	0	0	0	0	0	0	0	0	0	0	0	0	0	0	0	0	0
768	2020-02-10 13:52:00	2.6625	0	0	0	0	0	0	0	0	0	0	0	0	0	0	0	0	0	0	0	0	0	0	0	0
769	2020-02-10 13:57:00	2.66597	0	0	0	0	0	0	0	0	0	0	0	0	0	0	0	0	0	0	0	0	0	0	0	0
770	2020-02-10 14:02:00	2.66944	0	0	0	0	0	0	0	0	0	0	0	0	0	0	0	0	0	0	-3	0	0	0	0	0
771	2020-02-10 14:07:00	2.67292	0	0	0	0	0	0	0	0	0	0	0	0	0	0	0	0	0	0	-3	0	0	0	0	0
772	2020-02-10 14:12:00	2.67639	0	0	0	0	0	0	0	0	0	0	0	0	0	0	0	0	0	0	-3	0	0	0	0	0
773	2020-02-10 14:17:00	2.67986	0	0	0	0	0	0	0	0	0	0	0	0	0	0	0	0	0	0	-3	0	0	0	0	0
774	2020-02-10 14:22:00	2.68333	0	0	0	0	0	0	0	0	0	0	0	0	0	0	0	0	0	0	-3	0	0	0	0	0
775	2020-02-10 14:27:00	2.68681	0	0	0	0	0	0	0	0	0	0	0	0	0	0	0	0	0	0	-3	0	0	0	0	0
776	2020-02-10 14:32:00	2.69028	0	0	0	0	0	0	0	0	0	0	0	0	0	0	0	0	0	0	-3	-3	0	0	0	0
777	2020-02-10 14:37:00	2.69375	0	0	0	0	0	0	0	0	0	0	0	0	0	0	0	0	0	0	-3	-3	0	0	0	0
778	2020-02-10 14:42:00	2.69722	0	0	0	0	0	0	0	0	0	0	0	0	0	0	0	0	0	0	-3	-3	0	0	0	0
779	2020-02-10 14:47:00	2.70069	0	0	0	0	0	0	0	0	0	0	0	0	0	0	0	0	0	0	-3	-3	0	0	0	0
780	2020-02-10 14:52:00	2.70417	0	0	0	0	0	0	0	0	0	0	0	0	0	0	0	0	0	0	-3	-3	0	0	0	0
781	2020-02-10 14:57:00	2.70764	0	0	0	0	0	0	0	0	0	0	0	0	0	0	0	0	0	0	-3	-3	0	0	0	0
782	2020-02-10 15:02:00	2.71111	0	0	0	0	0	0	0	0	0	0	0	0	0	0	0	0	0	0	-3	0	0	0	0	0
783	2020-02-10 15:07:00	2.71458	0	0	0	0	0	0	0	0	0	0	0	0	0	0	0	0	0	0	-3	0	0	0	0	0
784	2020-02-10 15:12:00	2.71806	0	0	0	0	0	0	0	0	0	0	0	0	0	0	0	0	0	0	-3	0	0	0	0	0
785	2020-02-10 15:17:00	2.72153	0	0	0	0	0	0	0	0	0	0	0	0	0	0	0	0	0	0	-3	0	0	0	0	0
786	2020-02-10 15:22:00	2.725	0	0	0	0	0	0	0	0	0	0	0	0	0	0	0	0	0	0	-3	0	0	0	0	0
787	2020-02-10 15:27:00	2.72847	0	0	0	0	0	0	0	0	0	0	0	0	0	0	0	0	0	0	-3	0	0	0	0	0
788	2020-02-10 15:32:00	2.73194	0	0	0	0	0	0	0	0	0	0	0	0	0	0	0	0	0	0	-3	0	0	0	0	0
789	2020-02-10 15:37:00	2.73542	0	0	0	0	0	0	0	0	0	0	0	0	0	0	0	0	0	0	-3	0	0	0	0	0
790	2020-02-10 15:42:00	2.73889	0	0	0	0	0	0	0	0	0	0	0	0	0	0	0	0	0	0	-3	0	0	0	0	0
791	2020-02-10 15:47:00	2.74236	0	0	0	0	0	0	0	0	0	0	0	0	0	0	0	0	0	0	-3	0	0	0	0	0
792	2020-02-10 15:52:00	2.74583	0	0	0	0	0	0	3	0	0	0	0	0	0	0	0	0	0	0	-3	0	0	0	0	0
793	2020-02-10 15:57:00	2.74931	0	0	0	0	0	0	3	0	0	0	0	0	0	0	0	0	0	0	-3	0	0	0	0	0
794	2020-02-10 16:02:00	2.75278	0	0	0	0	0	0	3	0	0	0	0	0	0	0	0	0	0	0	-3	0	0	0	0	0
795	2020-02-10 16:07:00	2.75625	0	0	0	0	0	0	3	0	0	0	0	0	0	0	0	0	0	0	0	0	0	0	0	0
796	2020-02-10 16:12:00	2.75972	0	0	0	0	0	0	3	0	0	0	0	0	0	0	0	0	0	0	0	0	0	0	0	0
797	2020-02-10 16:17:00	2.76319	0	0	0	0	0	0	3	0	0	0	0	0	0	0	0	0	0	0	0	0	0	0	0	0
798	2020-02-10 16:22:00	2.76667	0	0	0	0	0	0	0	0	0	0	0	0	0	0	0	0	0	0	0	0	0	0	0	0
799	2020-02-10 16:27:00	2.77014	0	0	0	0	0	0	0	0	0	0	0	0	0	0	0	0	0	0	-3	0	0	0	0	0
800	2020-02-10 16:32:00	2.77361	0	0	0	0	0	0	0	0	0	0	0	0	0	0	0	0	0	0	-3	0	0	0	0	0
801	2020-02-10 16:37:00	2.77708	0	0	0	0	0	0	0	0	0	0	0	0	0	0	0	0	0	0	-3	0	0	0	0	0
802	2020-02-10 16:42:00	2.78056	0	0	0	0	0	0	0	0	0	0	0	0	0	0	0	0	0	0	-3	0	0	0	0	0
803	2020-02-10 16:47:00	2.78403	0	0	0	0	0	0	0	0	0	0	0	0	0	0	0	0	0	0	-3	0	0	0	0	0
804	2020-02-10 16:52:00	2.7875	0	0	0	0	0	0	0	0	0	0	0	0	0	0	0	0	0	0	-3	0	0	0	0	0
805	2020-02-10 16:57:00	2.79097	0	0	0	0	0	0	0	0	0	0	0	0	0	0	0	0	0	0	-3	0	0	0	-3	0
806	2020-02-10 17:02:00	2.79444	0	0	0	0	0	0	0	0	0	0	0	0	0	0	0	0	0	0	-3	0	0	0	-3	0
807	2020-02-10 17:07:00	2.79792	0	0	0	0	0	0	0	0	0	0	0	0	0	0	0	0	0	0	0	0	0	0	-3	0
808	2020-02-10 17:12:00	2.80139	0	0	0	0	0	0	0	0	0	0	0	0	0	0	0	0	0	0	0	0	0	0	-3	0
809	2020-02-10 17:17:00	2.80486	0	0	0	0	0	0	0	0	0	0	0	0	0	0	0	0	0	0	0	0	0	0	-3	0
810	2020-02-10 17:22:00	2.80833	0	0	0	0	0	0	0	0	0	0	0	0	0	0	0	0	0	0	0	0	0	0	-3	0
811	2020-02-10 17:27:00	2.81181	0	0	0	0	0	0	0	0	0	0	0	0	0	0	0	0	0	0	0	0	0	0	-3	0
812	2020-02-10 17:32:00	2.81528	0	0	0	0	0	0	0	0	0	0	0	0	0	0	0	0	0	0	0	0	0	0	-3	0
813	2020-02-10 17:37:00	2.81875	0	0	0	0	0	0	0	0	0	0	0	0	0	0	0	0	0	0	0	0	0	0	-3	0
814	2020-02-10 17:42:00	2.82222	0	0	0	0	0	0	0	0	0	0	0	0	0	0	0	0	0	0	0	0	0	0	-3	0
815	2020-02-10 17:47:00	2.82569	0	0	0	0	0	0	0	0	0	0	0	0	0	0	0	0	0	0	0	0	0	0	-3	0
816	2020-02-10 17:52:00	2.82917	0	0	0	0	0	0	0	0	0	0	0	0	0	0	0	0	-3	0	0	0	0	0	-3	0
817	2020-02-10 17:57:00	2.83264	0	0	0	0	0	0	0	0	0	0	0	0	0	0	0	0	-3	0	0	0	0	0	-3	0
818	2020-02-10 18:02:00	2.83611	0	0	0	0	0	0	0	0	0	0	0	0	0	0	0	0	-3	0	0	0	0	0	-3	0
819	2020-02-10 18:07:00	2.83958	0	0	0	0	0	0	0	0	0	0	0	0	0	0	0	0	-3	0	0	0	0	0	-3	0
820	2020-02-10 18:12:00	2.84306	0	0	0	0	0	0	0	0	0	0	0	0	0	0	0	0	-3	0	0	0	0	0	-3	0
821	2020-02-10 18:17:00	2.84653	0	0	0	0	0	0	0	0	0	0	0	0	0	0	0	0	-3	0	0	0	0	0	-3	0
822	2020-02-10 18:22:00	2.85	0	0	0	0	0	0	0	0	0	0	0	0	0	0	0	0	-3	0	0	0	0	0	-3	0
823	2020-02-10 18:27:00	2.85347	0	0	0	0	0	0	0	0	0	0	0	0	0	0	0	0	-3	0	0	0	0	0	-3	0
824	2020-02-10 18:32:00	2.85694	0	0	0	0	0	0	0	0	0	0	0	0	0	0	0	0	-3	0	0	0	0	0	-3	0
825	2020-02-10 18:37:00	2.86042	0	0	0	0	0	0	0	0	0	0	0	0	0	0	0	0	-3	0	0	0	0	-3	-3	0
826	2020-02-10 18:42:00	2.86389	0	0	0	0	0	0	0	0	0	0	0	0	0	0	0	0	-3	0	0	0	0	-3	-3	0
827	2020-02-10 18:47:00	2.86736	0	0	0	0	0	0	0	0	0	0	0	0	0	0	0	0	-3	0	0	0	0	-3	-3	0
828	2020-02-10 18:52:00	2.87083	0	0	0	0	0	0	0	0	0	0	0	0	0	0	0	0	-3	0	0	0	0	-3	-3	0
829	2020-02-10 18:57:00	2.87431	0	0	0	0	0	0	0	0	0	0	0	0	0	0	0	0	-3	0	0	0	0	-3	-3	0
830	2020-02-10 19:02:00	2.87778	0	0	0	0	0	0	0	0	0	0	0	0	0	0	0	0	0	0	0	0	0	-3	-3	0
831	2020-02-10 19:07:00	2.88125	0	0	0	0	0	0	0	0	0	0	0	0	0	0	0	0	0	0	0	0	0	-3	-3	0
832	2020-02-10 19:12:00	2.88472	0	0	0	0	0	0	0	0	0	0	0	0	0	0	0	0	0	0	0	0	0	-3	-3	0
833	2020-02-10 19:17:00	2.88819	0	0	0	0	0	0	0	0	0	0	0	0	0	0	0	0	0	0	0	0	0	-3	-3	0
834	2020-02-10 19:22:00	2.89167	0	0	0	0	0	0	0	0	0	0	0	0	0	0	0	0	0	0	0	0	0	-3	-3	0
835	2020-02-10 19:27:00	2.89514	0	0	0	0	0	0	0	0	0	0	0	0	0	0	0	0	0	0	0	0	0	-3	-3	0
836	2020-02-10 19:32:00	2.89861	0	0	0	0	0	0	0	0	0	0	0	0	0	0	0	0	0	0	0	0	0	-3	-3	0
837	2020-02-10 19:37:00	2.90208	0	0	0	0	0	0	0	0	0	0	0	0	0	0	0	0	0	0	0	0	0	-3	-3	0
838	2020-02-10 19:42:00	2.90556	0	0	0	0	0	0	0	0	0	0	0	0	0	0	0	0	0	0	0	0	0	-3	-3	0
839	2020-02-10 19:47:00	2.90903	0	0	0	0	0	0	0	0	0	0	0	0	0	0	0	0	0	0	0	0	0	-3	-3	0
840	2020-02-10 19:52:00	2.9125	0	0	0	0	0	0	0	0	0	0	0	0	0	0	0	0	0	0	0	0	0	-3	-3	0
841	2020-02-10 19:57:00	2.91597	0	0	0	0	0	0	0	0	0	0	0	0	0	0	0	0	0	0	-3	0	0	-3	-3	0
842	2020-02-10 20:02:00	2.91944	0	0	0	0	0	0	0	0	0	0	0	0	0	0	0	0	0	0	-3	0	0	-3	-3	0
843	2020-02-10 20:07:00	2.92292	0	0	0	0	0	0	0	0	0	0	0	0	0	0	0	0	0	0	-3	0	0	0	-3	0
844	2020-02-10 20:12:00	2.92639	0	0	0	0	0	0	0	0	0	0	0	0	0	0	0	0	0	0	-3	0	0	0	-3	0
845	2020-02-10 20:17:00	2.92986	0	0	0	0	0	0	0	0	0	0	0	0	0	0	0	0	0	0	-3	0	0	0	-3	0
846	2020-02-10 20:22:00	2.93333	0	0	0	0	0	0	0	0	0	0	0	0	0	0	0	0	0	0	0	0	0	0	-3	0
847	2020-02-10 20:27:00	2.93681	0	0	0	0	0	0	0	0	0	0	0	0	0	0	0	0	0	0	0	0	0	0	-3	0
848	2020-02-10 20:32:00	2.94028	0	0	0	0	0	0	0	0	0	0	0	0	0	0	0	0	0	0	0	0	0	0	-3	0
849	2020-02-10 20:37:00	2.94375	0	0	0	0	0	0	0	0	0	0	0	0	0	0	0	0	0	0	0	0	0	0	-3	0
850	2020-02-10 20:42:00	2.94722	0	0	0	0	0	0	0	0	0	0	0	0	0	0	0	0	0	0	0	0	0	0	-3	0
851	2020-02-10 20:47:00	2.95069	0	0	0	0	0	0	0	0	0	0	0	0	0	0	0	0	0	0	0	0	0	0	-3	0
852	2020-02-10 20:52:00	2.95417	0	0	0	0	0	0	0	0	0	0	0	0	0	0	0	0	0	0	0	0	0	0	-3	0
853	2020-02-10 20:57:00	2.95764	0	0	0	0	0	0	0	0	0	0	0	0	0	0	0	0	0	0	0	-3	0	0	0	0
854	2020-02-10 21:02:00	2.96111	0	0	0	0	0	0	0	0	0	0	0	0	0	0	0	0	0	0	0	-3	0	0	0	0
855	2020-02-10 21:07:00	2.96458	0	0	0	0	0	0	0	0	0	0	0	0	0	0	0	0	0	0	0	-3	0	0	0	0
856	2020-02-10 21:12:00	2.96806	0	0	0	0	0	0	0	0	0	0	0	0	0	0	0	0	0	0	0	-3	0	0	0	0
857	2020-02-10 21:17:00	2.97153	0	0	0	0	0	0	0	0	0	0	0	0	0	0	0	0	0	0	0	-3	0	0	0	0
858	2020-02-10 21:22:00	2.975	0	0	0	0	0	0	0	0	0	0	0	0	0	0	0	0	0	0	0	0	0	0	0	0
859	2020-02-10 21:27:00	2.97847	0	0	0	0	0	0	0	0	0	0	0	0	0	0	0	0	0	0	0	0	0	0	0	0
860	2020-02-10 21:32:00	2.98194	0	0	0	0	0	0	0	0	0	0	0	0	0	0	0	0	0	0	0	0	0	0	0	0
861	2020-02-10 21:37:00	2.98542	0	0	0	0	0	0	0	0	0	0	0	0	0	0	0	0	0	0	0	0	0	0	0	0
862	2020-02-10 21:42:00	2.98889	0	0	0	0	0	0	0	0	0	0	0	0	0	0	0	0	0	0	0	0	0	0	0	0
863	2020-02-10 21:47:00	2.99236	0	0	0	0	0	0	0	0	0	0	0	0	0	0	0	0	0	0	0	0	0	0	0	0
864	2020-02-10 21:52:00	2.99583	0	0	0	0	0	0	0	0	0	0	0	0	0	0	0	0	0	0	0	0	0	0	0	0
865	2020-02-10 21:57:00	2.99931	0	0	0	0	0	0	0	0	0	0	0	0	0	0	0	0	0	0	0	0	0	0	0	0
866	2020-02-10 22:02:00	3.00278	0	0	0	0	0	0	0	0	0	0	0	0	0	0	0	0	0	0	-3	0	0	0	0	0
867	2020-02-10 22:07:00	3.00625	0	0	0	0	0	0	0	0	0	0	0	0	0	0	0	0	0	0	-3	0	0	0	0	0
868	2020-02-10 22:12:00	3.00972	0	0	0	0	0	0	0	0	0	0	0	0	0	0	0	0	0	0	-3	0	0	0	0	0
869	2020-02-10 22:17:00	3.01319	0	0	0	0	0	0	0	0	0	0	0	0	0	0	0	0	0	0	-3	0	0	0	0	0
870	2020-02-10 22:22:00	3.01667	0	0	0	0	0	0	0	0	0	0	0	0	0	0	0	0	0	0	-3	0	0	0	0	0
871	2020-02-10 22:27:00	3.02014	0	0	0	0	0	0	0	0	0	0	0	0	0	0	0	0	0	0	-3	0	0	0	0	0
872	2020-02-10 22:32:00	3.02361	0	0	0	0	0	0	0	0	0	0	0	0	0	0	0	0	0	0	-3	0	0	0	0	0
873	2020-02-10 22:37:00	3.02708	0	0	0	0	0	0	0	0	0	0	0	0	0	0	0	0	0	0	-3	0	0	0	0	0
874	2020-02-10 22:42:00	3.03056	0	0	0	0	0	0	0	0	0	0	0	0	0	0	0	0	0	0	-3	0	0	0	0	0
875	2020-02-10 22:47:00	3.03403	0	0	0	0	0	0	0	0	0	0	0	0	0	0	0	0	0	0	-3	0	0	0	0	0
876	2020-02-10 22:52:00	3.0375	0	0	0	0	0	0	0	0	0	0	0	0	0	0	0	0	0	0	-3	0	0	0	0	0
877	2020-02-10 22:57:00	3.04097	0	0	0	0	0	0	0	0	0	0	0	0	0	0	0	0	0	0	-3	-3	0	0	0	-3
878	2020-02-10 23:02:00	3.04444	0	0	0	0	0	0	0	0	0	0	0	0	0	0	0	0	0	0	-3	-3	0	0	0	-3
879	2020-02-10 23:07:00	3.04792	0	0	0	0	0	0	0	0	0	0	0	0	0	0	0	0	0	0	-3	-3	0	0	0	-3
880	2020-02-10 23:12:00	3.05139	0	0	0	0	0	0	0	0	0	0	0	0	0	0	0	0	0	0	-3	-3	0	0	0	-3
881	2020-02-10 23:17:00	3.05486	0	0	0	0	0	0	0	0	0	0	0	0	0	0	0	0	0	0	-3	-3	0	0	0	-3
882	2020-02-10 23:22:00	3.05833	0	0	0	0	0	0	0	0	0	0	0	0	0	0	0	0	0	0	-3	-3	0	0	0	-3
883	2020-02-10 23:27:00	3.06181	0	0	0	0	0	0	0	0	0	0	0	0	0	0	0	0	0	0	-3	-3	0	0	0	-3
884	2020-02-10 23:32:00	3.06528	0	0	0	0	0	0	0	0	0	0	0	0	0	0	0	0	0	0	-3	-3	0	0	0	-3
885	2020-02-10 23:37:00	3.06875	0	0	0	0	0	0	0	0	0	0	0	0	0	0	0	0	0	0	-3	-3	0	0	0	-3
886	2020-02-10 23:42:00	3.07222	0	0	0	0	0	0	0	0	0	0	0	0	0	0	0	0	0	0	-3	-3	0	0	0	-3
887	2020-02-10 23:47:00	3.07569	0	0	0	0	0	0	0	0	0	0	0	0	0	0	0	0	0	0	-3	-3	0	0	0	-3
888	2020-02-10 23:52:00	3.07917	0	0	0	0	0	0	0	0	0	0	0	0	0	0	0	0	0	0	-3	-3	0	0	0	-3
889	2020-02-10 23:57:00	3.08264	0	0	0	0	0	0	0	0	0	0	0	0	0	0	0	0	0	0	-3	-3	-3	0	0	-3
890	2020-02-11 00:02:00	3.08611	0	0	0	0	0	0	0	0	0	0	0	0	0	0	0	0	0	0	-3	-3	-3	-3	0	-3
891	2020-02-11 00:07:00	3.08958	0	0	0	0	0	0	0	0	0	0	0	0	0	0	0	0	0	0	-3	-3	-3	-3	0	-3
892	2020-02-11 00:12:00	3.09306	0	0	0	0	0	0	0	0	0	0	0	0	0	0	0	0	0	0	-3	-3	-3	-3	0	-3
893	2020-02-11 00:17:00	3.09653	0	0	0	0	0	0	0	0	0	0	0	0	0	0	0	0	0	0	-3	-3	-3	-3	0	-3
894	2020-02-11 00:22:00	3.1	0	0	0	0	0	0	0	0	0	0	0	0	0	0	0	0	0	0	-3	-3	-3	-3	0	0
895	2020-02-11 00:27:00	3.10347	0	0	0	0	0	0	0	0	0	0	0	0	0	0	0	0	0	0	-3	-3	-3	-3	0	0
896	2020-02-11 00:32:00	3.10694	0	0	0	0	0	0	0	0	0	0	0	0	0	0	0	0	0	0	-3	-3	-3	-3	0	0
897	2020-02-11 00:37:00	3.11042	0	0	0	0	0	0	0	0	0	0	0	0	0	0	0	0	0	0	-3	-3	-3	-3	-3	0
898	2020-02-11 00:42:00	3.11389	0	0	0	0	0	0	0	0	0	0	0	0	0	0	0	0	-3	0	-3	-3	-3	-3	-3	0
899	2020-02-11 00:47:00	3.11736	0	0	0	0	0	0	0	0	0	0	0	0	0	0	0	0	-3	0	-3	-3	-3	0	-3	0
900	2020-02-11 00:52:00	3.12083	0	0	0	0	0	0	0	0	0	0	0	0	0	0	0	0	-3	0	-3	0	-3	0	0	0
901	2020-02-11 00:57:00	3.12431	0	0	0	0	0	0	0	0	0	0	0	0	0	0	0	0	-3	0	-3	0	-3	0	0	0
902	2020-02-11 01:02:00	3.12778	0	0	0	0	0	0	0	0	0	0	0	0	0	0	0	0	-3	0	-3	0	-3	0	0	0
903	2020-02-11 01:07:00	3.13125	0	0	0	0	0	0	0	0	0	0	0	0	0	0	0	0	-3	0	-3	0	-3	0	0	0
904	2020-02-11 01:12:00	3.13472	0	0	0	0	0	0	0	0	0	0	0	0	0	0	0	0	-3	0	-3	0	-3	0	0	0
905	2020-02-11 01:17:00	3.13819	0	0	0	0	0	0	0	0	0	0	0	0	0	0	0	0	-3	0	-3	0	-3	0	0	0
906	2020-02-11 01:22:00	3.14167	0	0	0	0	0	0	0	0	0	0	0	0	0	0	0	0	-3	0	-3	0	-3	0	0	0
907	2020-02-11 01:27:00	3.14514	0	0	0	0	0	0	0	0	0	0	0	0	0	0	0	0	-3	0	-3	0	-3	0	0	0
908	2020-02-11 01:32:00	3.14861	0	0	0	0	0	0	0	0	0	0	0	0	0	0	0	0	-3	0	-3	0	-3	0	0	0
909	2020-02-11 01:37:00	3.15208	0	0	0	0	0	0	0	0	0	0	0	0	0	0	0	0	-3	0	-3	0	-3	0	0	0
910	2020-02-11 01:42:00	3.15556	0	0	0	0	0	0	0	0	0	0	0	0	0	0	0	0	-3	0	-3	0	-3	0	0	0
911	2020-02-11 01:47:00	3.15903	0	0	0	0	0	0	0	0	0	0	0	0	0	0	0	0	-3	0	-3	0	-3	0	0	0
912	2020-02-11 01:52:00	3.1625	0	0	0	0	0	0	0	0	0	0	0	0	0	0	0	0	-3	0	-3	0	-3	0	0	0
913	2020-02-11 01:57:00	3.16597	0	0	0	0	0	0	0	0	0	0	0	0	0	0	0	0	-3	0	-3	0	-3	0	0	0
914	2020-02-11 02:02:00	3.16944	0	0	0	0	0	0	0	0	0	0	0	0	0	0	0	0	-3	0	-3	0	-3	0	0	0
915	2020-02-11 02:07:00	3.17292	0	0	0	0	0	0	0	0	0	0	0	0	0	0	0	0	-3	0	-3	0	-3	0	0	0
916	2020-02-11 02:12:00	3.17639	0	0	0	0	0	0	0	0	0	0	0	0	0	0	0	0	-3	0	-3	0	-3	0	0	0
917	2020-02-11 02:17:00	3.17986	0	0	0	0	0	0	0	0	0	0	0	0	0	0	0	0	-3	0	-3	0	-3	0	0	0
918	2020-02-11 02:22:00	3.18333	0	0	0	0	0	0	0	0	0	0	0	0	0	0	0	0	-3	0	-3	0	-3	0	0	0
919	2020-02-11 02:27:00	3.18681	0	0	0	0	0	0	-3	0	0	0	0	0	0	0	0	0	-3	0	-3	0	-3	0	0	0
920	2020-02-11 02:32:00	3.19028	0	0	0	0	0	0	-3	0	0	0	0	0	0	0	0	0	-3	0	-3	0	-3	0	-3	0
921	2020-02-11 02:37:00	3.19375	0	0	0	0	0	0	-3	0	0	0	0	0	0	0	0	0	-3	0	-3	-3	-3	0	-3	0
922	2020-02-11 02:42:00	3.19722	0	0	0	0	0	0	-3	0	0	0	0	0	0	0	0	0	-3	0	-3	-3	-3	-3	-3	0
923	2020-02-11 02:47:00	3.20069	0	0	0	0	0	0	-3	0	0	0	0	0	0	0	0	0	-3	0	-3	-3	-3	-3	-3	0
924	2020-02-11 02:52:00	3.20417	0	0	0	0	0	0	0	0	0	0	0	0	0	0	0	0	-3	0	-3	-3	-3	-3	0	0
925	2020-02-11 02:57:00	3.20764	0	0	0	0	0	0	0	0	0	0	0	0	0	0	0	0	-3	0	-3	-3	-3	-3	0	0
926	2020-02-11 03:02:00	3.21111	0	0	0	0	0	0	0	0	0	0	0	0	0	0	0	0	-3	0	-3	0	-3	-3	0	0
927	2020-02-11 03:07:00	3.21458	0	0	0	0	0	0	0	0	0	0	0	0	0	0	0	0	-3	0	0	0	-3	-3	0	0
928	2020-02-11 03:12:00	3.21806	0	0	0	0	0	0	0	0	0	0	0	0	0	0	0	0	-3	0	0	0	-3	-3	0	0
929	2020-02-11 03:17:00	3.22153	0	0	0	0	0	0	0	0	0	0	0	0	0	0	0	0	-3	0	0	0	-3	-3	0	0
930	2020-02-11 03:22:00	3.225	0	0	0	0	0	0	0	0	0	0	0	0	0	0	0	0	-3	0	0	0	-3	-3	0	0
931	2020-02-11 03:27:00	3.22847	0	0	0	0	0	0	0	0	0	0	0	0	0	0	0	0	-3	0	0	0	-3	-3	0	0
932	2020-02-11 03:32:00	3.23194	0	0	0	0	0	0	0	0	0	0	0	0	0	0	0	0	-3	0	0	0	-3	-3	0	0
933	2020-02-11 03:37:00	3.23542	0	0	0	0	0	0	0	0	0	0	0	0	0	0	0	0	-3	0	0	0	0	-3	0	-3
934	2020-02-11 03:42:00	3.23889	0	0	0	0	0	0	0	0	0	0	0	0	0	0	0	0	-3	0	0	0	0	-3	0	-3
935	2020-02-11 03:47:00	3.24236	0	0	0	0	0	0	0	0	0	0	0	0	0	0	0	0	-3	0	0	0	0	-3	0	-3
936	2020-02-11 03:52:00	3.24583	0	0	0	0	0	0	0	0	0	0	0	0	0	0	0	0	-3	0	0	0	0	-3	0	-3
937	2020-02-11 03:57:00	3.24931	0	0	0	0	0	0	0	0	0	0	0	0	0	0	0	0	-3	0	0	0	0	-3	0	-3
938	2020-02-11 04:02:00	3.25278	0	0	0	0	0	0	0	0	0	0	0	0	0	0	0	0	-3	0	0	0	0	-3	0	-3
939	2020-02-11 04:07:00	3.25625	0	0	0	0	0	0	0	0	0	0	0	0	0	0	0	0	-3	0	0	0	0	-3	0	-3
940	2020-02-11 04:12:00	3.25972	0	0	0	0	0	0	0	0	0	0	0	0	0	0	0	0	-3	0	0	0	0	-3	0	-3
941	2020-02-11 04:17:00	3.26319	0	0	0	0	0	0	0	0	0	0	0	0	0	0	0	0	-3	0	0	0	0	-3	0	-3
942	2020-02-11 04:22:00	3.26667	0	0	0	0	0	0	0	0	0	0	0	0	0	0	0	0	-3	0	0	0	0	-3	0	-3
943	2020-02-11 04:27:00	3.27014	0	0	0	0	0	0	0	0	0	0	0	0	0	0	0	0	-3	0	0	0	0	-3	0	-3
944	2020-02-11 04:32:00	3.27361	0	0	0	0	0	0	0	0	0	0	0	0	0	0	0	0	-3	0	0	0	0	-3	0	-3
945	2020-02-11 04:37:00	3.27708	0	0	0	0	0	0	0	0	0	0	0	0	0	0	0	0	-3	0	0	0	0	-3	0	-3
946	2020-02-11 04:42:00	3.28056	0	0	0	0	0	0	0	0	0	0	0	0	0	0	0	0	-3	0	0	0	0	-3	0	-3
947	2020-02-11 04:47:00	3.28403	0	0	0	0	0	0	0	0	0	0	0	0	0	0	0	0	-3	0	0	0	0	-3	0	-3
948	2020-02-11 04:52:00	3.2875	0	0	0	0	0	0	0	3	0	0	0	0	0	0	0	0	-3	0	0	0	0	-3	0	-3
949	2020-02-11 04:57:00	3.29097	0	0	0	0	0	0	0	3	0	0	0	0	0	0	0	0	-3	0	0	0	0	-3	0	-3
950	2020-02-11 05:02:00	3.29444	0	0	0	0	0	0	0	3	0	0	0	0	0	0	0	0	-3	0	0	0	0	-3	0	-3
951	2020-02-11 05:07:00	3.29792	0	0	0	0	0	0	0	3	0	0	0	0	0	0	0	0	-3	0	0	0	0	-3	0	-3
952	2020-02-11 05:12:00	3.30139	0	0	0	0	0	0	0	3	0	0	0	0	0	0	0	0	-3	0	0	0	0	-3	0	-3
953	2020-02-11 05:17:00	3.30486	0	0	0	0	0	0	0	3	0	0	0	0	0	0	0	0	-3	0	0	0	0	-3	0	-3
954	2020-02-11 05:22:00	3.30833	0	0	0	0	0	0	0	3	0	0	0	0	0	0	0	0	-3	0	0	0	0	-3	0	-3
955	2020-02-11 05:27:00	3.31181	0	0	0	0	0	0	0	3	0	0	0	0	0	0	0	0	-3	0	0	0	0	-3	-3	-3
956	2020-02-11 05:32:00	3.31528	0	0	0	0	0	0	3	0	0	0	0	0	0	0	0	0	-3	0	0	0	0	-3	-3	-3
957	2020-02-11 05:37:00	3.31875	0	0	0	0	0	0	3	0	0	0	0	0	0	0	0	0	-3	0	0	0	0	-3	-3	-3
958	2020-02-11 05:42:00	3.32222	0	0	0	0	0	0	3	0	0	0	0	0	0	0	0	0	-3	0	0	0	0	-3	-3	0
959	2020-02-11 05:47:00	3.32569	0	0	0	0	0	0	3	0	0	0	0	0	0	0	0	0	-3	0	0	0	0	-3	-3	0
960	2020-02-11 05:52:00	3.32917	0	0	0	0	0	0	3	0	0	0	0	0	0	0	0	0	-3	0	0	0	0	-3	-3	0
961	2020-02-11 05:57:00	3.33264	0	0	0	0	0	0	3	0	0	0	0	0	0	0	0	0	-3	0	0	0	0	-3	-3	0
962	2020-02-11 06:02:00	3.33611	0	0	0	0	0	0	0	0	0	0	0	0	0	0	0	0	-3	0	0	0	0	-3	-3	0
963	2020-02-11 06:07:00	3.33958	0	0	0	0	0	0	0	0	0	0	0	0	0	0	0	0	-3	0	0	0	0	-3	-3	0
964	2020-02-11 06:12:00	3.34306	0	0	0	0	0	0	0	0	0	0	0	0	0	0	0	0	-3	0	0	0	0	-3	-3	0
965	2020-02-11 06:17:00	3.34653	0	0	0	0	0	0	0	0	0	0	0	0	0	0	0	0	-3	0	0	0	0	-3	-3	0
966	2020-02-11 06:22:00	3.35	0	0	0	0	0	0	0	0	0	0	0	0	0	0	0	0	-3	0	0	0	0	0	-3	0
967	2020-02-11 06:27:00	3.35347	0	0	0	0	0	0	0	0	0	0	0	0	0	0	0	0	-3	0	0	0	0	-3	-3	0
968	2020-02-11 06:32:00	3.35694	0	0	0	0	0	0	0	0	0	0	0	0	0	0	0	0	-3	0	0	0	0	-3	-3	0
969	2020-02-11 06:37:00	3.36042	0	0	0	0	0	0	0	0	0	0	0	0	0	0	0	0	-3	0	0	0	0	-3	-3	0
970	2020-02-11 06:42:00	3.36389	0	0	0	0	0	0	0	0	0	0	0	0	0	0	0	0	-3	0	0	0	0	-3	-3	0
971	2020-02-11 06:47:00	3.36736	0	0	0	0	0	0	0	0	0	0	0	0	0	0	0	0	-3	0	0	0	0	-3	-3	0
972	2020-02-11 06:52:00	3.37083	0	0	0	0	0	0	0	0	0	0	0	0	0	0	0	0	-3	0	0	0	0	-3	-3	-3
973	2020-02-11 06:57:00	3.37431	0	0	0	0	0	0	0	0	0	0	0	0	0	0	0	0	-3	0	0	0	0	0	-3	-3
974	2020-02-11 07:02:00	3.37778	0	0	0	0	0	0	0	0	0	0	0	0	0	0	0	0	-3	0	0	0	0	0	-3	-3
975	2020-02-11 07:07:00	3.38125	0	0	0	0	0	0	0	0	0	0	0	0	0	0	0	0	-3	0	0	0	0	0	-3	-3
976	2020-02-11 07:12:00	3.38472	0	0	0	0	0	0	0	0	0	0	0	0	0	0	0	0	-3	0	0	0	0	0	-3	-3
977	2020-02-11 07:17:00	3.38819	0	0	0	0	0	0	0	0	0	0	0	0	0	0	0	0	-3	0	0	0	0	0	-3	0
978	2020-02-11 07:22:00	3.39167	0	0	0	0	0	0	0	0	0	0	0	0	0	0	0	0	-3	0	0	0	0	0	-3	0
979	2020-02-11 07:27:00	3.39514	0	0	0	0	0	0	0	0	0	0	0	0	0	0	0	0	-3	0	0	0	0	0	-3	0
980	2020-02-11 07:32:00	3.39861	0	0	0	0	0	0	0	0	0	0	0	0	0	0	0	0	-3	0	0	0	0	0	-3	0
981	2020-02-11 07:37:00	3.40208	0	0	0	0	0	0	0	0	0	0	0	0	0	0	0	0	-3	0	0	0	0	0	-3	0
982	2020-02-11 07:42:00	3.40556	0	0	0	0	0	0	0	0	0	0	0	0	0	0	0	0	-3	0	0	0	0	0	-3	0
983	2020-02-11 07:47:00	3.40903	0	0	0	0	0	0	0	0	0	0	0	0	0	0	0	0	-3	0	0	0	0	0	-3	0
984	2020-02-11 07:52:00	3.4125	0	0	0	0	0	0	0	0	0	0	0	0	0	0	0	0	-3	0	0	0	0	0	-3	0
985	2020-02-11 07:57:00	3.41597	0	0	0	0	0	0	0	0	0	0	0	0	0	0	0	0	-3	0	0	0	0	0	-3	0
986	2020-02-11 08:02:00	3.41944	0	0	0	0	0	0	0	0	0	0	0	0	0	0	0	0	-3	0	0	0	0	0	-3	0
987	2020-02-11 08:07:00	3.42292	0	0	0	0	0	0	0	0	0	0	0	0	0	0	0	0	-3	0	0	0	0	0	-3	0
988	2020-02-11 08:12:00	3.42639	0	0	0	0	0	0	0	0	0	0	0	0	0	0	0	0	-3	0	0	0	-3	0	-3	0
989	2020-02-11 08:17:00	3.42986	0	0	0	0	0	0	0	0	0	0	0	0	0	0	0	0	-3	0	0	0	-3	0	-3	0
990	2020-02-11 08:22:00	3.43333	0	0	0	0	0	0	0	0	0	0	0	0	0	0	0	0	-3	0	0	0	-3	0	-3	0
991	2020-02-11 08:27:00	3.43681	0	0	0	0	0	0	0	0	0	0	0	0	0	0	0	0	-3	0	0	0	-3	0	-3	0
992	2020-02-11 08:32:00	3.44028	0	0	0	0	0	0	0	0	0	0	0	0	0	0	0	0	-3	0	0	0	-3	0	-3	0
993	2020-02-11 08:37:00	3.44375	0	0	0	0	0	0	0	0	0	0	0	0	0	0	0	0	-3	0	0	0	-3	0	-3	0
994	2020-02-11 08:42:00	3.44722	0	0	0	0	0	0	0	0	0	0	0	0	0	0	0	0	-3	0	0	0	-3	0	-3	0
995	2020-02-11 08:47:00	3.45069	0	0	0	0	0	0	0	0	0	0	0	0	0	0	0	0	-3	0	0	0	-3	0	-3	0
996	2020-02-11 08:52:00	3.45417	0	0	0	0	0	0	-3	0	0	0	0	0	0	0	0	0	-3	0	0	0	-3	0	-3	-3
997	2020-02-11 08:57:00	3.45764	0	0	0	0	0	0	-3	0	0	0	0	0	0	0	0	0	-3	0	0	0	-3	0	-3	-3
998	2020-02-11 09:02:00	3.46111	0	0	0	0	0	0	-3	0	0	0	0	0	0	0	0	0	-3	0	0	0	-3	0	-3	-3
999	2020-02-11 09:07:00	3.46458	0	0	0	0	0	0	-3	0	0	0	0	0	0	0	0	0	-3	0	0	0	-3	0	-3	-3
1000	2020-02-11 09:12:00	3.46806	0	0	0	0	0	0	-3	0	0	0	0	0	0	0	0	0	-3	0	0	0	-3	0	-3	-3
1001	2020-02-11 09:17:00	3.47153	0	0	0	0	0	0	-3	0	0	0	0	0	0	0	0	0	-3	0	0	0	-3	0	-3	-3
1002	2020-02-11 09:22:00	3.475	0	0	0	0	0	0	-3	0	0	0	0	0	0	0	0	0	-3	0	0	0	-3	0	-3	-3
1003	2020-02-11 09:27:00	3.47847	0	0	0	0	0	0	-3	0	0	0	0	0	0	0	0	0	0	0	0	0	-3	0	-3	-3
1004	2020-02-11 09:32:00	3.48194	0	0	0	0	0	0	-3	0	0	0	0	0	0	0	0	0	0	0	0	0	-3	0	-3	0
1005	2020-02-11 09:37:00	3.48542	0	0	0	0	0	0	-3	0	0	0	0	0	0	0	0	0	0	0	0	0	-3	0	-3	0
1006	2020-02-11 09:42:00	3.48889	0	0	0	0	0	0	0	0	0	0	0	0	0	0	0	0	0	0	0	0	-3	0	-3	0
1007	2020-02-11 09:47:00	3.49236	0	0	0	0	0	0	0	0	0	0	0	0	0	0	0	0	0	0	0	0	-3	0	-3	0
1008	2020-02-11 09:52:00	3.49583	0	0	0	0	0	0	0	0	0	0	0	0	0	0	0	0	0	0	0	0	-3	0	-3	0
1009	2020-02-11 09:57:00	3.49931	0	0	0	0	0	0	0	0	0	0	0	0	0	0	0	0	0	0	0	0	-3	0	-3	0
1010	2020-02-11 10:02:00	3.50278	0	0	0	0	0	0	0	0	0	0	0	0	0	0	0	0	0	0	0	0	-3	0	-3	0
1011	2020-02-11 10:07:00	3.50625	0	0	0	0	0	0	0	0	0	0	0	0	0	0	0	0	0	0	0	0	-3	0	-3	0
1012	2020-02-11 10:12:00	3.50972	0	0	0	0	0	0	0	0	0	0	0	0	0	0	0	0	0	0	0	0	-3	0	-3	0
1013	2020-02-11 10:17:00	3.51319	0	0	0	0	0	0	0	0	0	0	0	0	0	0	0	0	0	0	0	0	-3	0	-3	0
1014	2020-02-11 10:22:00	3.51667	0	0	0	0	0	0	0	0	0	0	0	0	0	0	0	0	0	0	0	0	-3	0	-3	0
1015	2020-02-11 10:27:00	3.52014	0	0	0	0	0	0	0	0	0	0	0	0	0	0	0	0	0	0	0	0	-3	0	-3	0
1016	2020-02-11 10:32:00	3.52361	0	0	0	0	0	0	0	0	0	0	0	0	0	0	0	0	0	0	0	0	-3	0	-3	0
1017	2020-02-11 10:37:00	3.52708	0	0	0	0	0	0	0	0	0	0	0	0	0	0	0	0	0	0	0	0	-3	0	-3	0
1018	2020-02-11 10:42:00	3.53056	0	0	0	0	0	0	0	0	0	0	0	0	0	0	0	0	0	0	0	0	-3	0	-3	0
1019	2020-02-11 10:47:00	3.53403	0	0	0	0	0	0	0	0	0	0	0	0	0	0	0	0	0	0	0	0	-3	0	-3	0
1020	2020-02-11 10:52:00	3.5375	0	0	0	0	0	0	0	0	0	0	0	0	0	0	0	0	0	0	0	0	-3	0	-3	0
1021	2020-02-11 10:57:00	3.54097	0	0	0	0	0	0	0	0	0	0	0	0	0	0	0	0	0	0	0	0	-3	0	-3	0
1022	2020-02-11 11:02:00	3.54444	0	0	0	0	0	0	0	0	0	0	0	0	0	0	0	0	0	0	0	0	-3	0	-3	0
1023	2020-02-11 11:07:00	3.54792	0	0	0	0	0	0	0	0	0	0	0	0	0	0	0	0	0	0	0	0	-3	0	-3	0
1024	2020-02-11 11:12:00	3.55139	0	0	0	0	0	0	-3	0	0	0	0	0	0	0	0	0	0	0	0	0	-3	0	-3	0
1025	2020-02-11 11:17:00	3.55486	0	0	0	0	0	0	-3	0	0	0	0	0	0	0	0	0	0	0	0	0	-3	0	-3	0
1026	2020-02-11 11:22:00	3.55833	0	0	0	0	0	0	-3	0	0	0	0	0	0	0	0	0	0	0	0	0	-3	0	-3	0
1027	2020-02-11 11:27:00	3.56181	0	0	0	0	0	0	-3	0	0	0	0	0	0	0	0	0	0	0	0	0	-3	0	-3	0
1028	2020-02-11 11:32:00	3.56528	0	0	0	0	0	0	-3	0	0	0	0	0	0	0	0	0	0	0	0	0	-3	0	-3	0
1029	2020-02-11 11:37:00	3.56875	0	0	0	0	0	0	-3	0	0	0	0	0	0	0	0	0	0	0	0	0	-3	0	0	0
1030	2020-02-11 11:42:00	3.57222	0	0	0	0	0	0	-3	0	0	0	0	0	0	0	0	0	0	0	0	0	-3	-3	0	0
1031	2020-02-11 11:47:00	3.57569	0	0	0	0	0	0	-3	0	0	0	0	0	0	0	0	0	0	0	0	-3	-3	-3	0	0
1032	2020-02-11 11:52:00	3.57917	0	0	0	0	0	0	0	0	0	0	0	0	0	0	0	0	0	0	0	-3	-3	-3	0	0
1033	2020-02-11 11:57:00	3.58264	0	0	0	0	0	0	0	0	0	0	0	0	0	0	0	0	0	0	0	-3	-3	-3	0	0
1034	2020-02-11 12:02:00	3.58611	0	0	0	0	0	0	0	0	0	0	0	0	0	0	0	0	0	0	0	-3	-3	-3	0	0
1035	2020-02-11 12:07:00	3.58958	0	0	0	0	0	0	0	0	0	0	0	0	0	0	0	0	0	0	0	-3	-3	-3	0	0
1036	2020-02-11 12:12:00	3.59306	0	0	0	0	0	0	0	0	0	0	0	0	0	0	0	0	0	0	0	-3	-3	-3	0	0
1037	2020-02-11 12:17:00	3.59653	0	0	0	0	0	0	0	0	0	0	0	0	0	0	0	0	0	0	0	-3	-3	-3	0	0
1038	2020-02-11 12:22:00	3.6	0	0	0	0	0	0	0	0	0	0	0	0	0	0	0	0	0	0	0	-3	-3	-3	0	0
1039	2020-02-11 12:27:00	3.60347	0	0	0	0	0	0	0	0	0	0	0	0	0	0	0	0	0	0	0	-3	-3	-3	0	0
1040	2020-02-11 12:32:00	3.60694	0	0	0	0	0	0	0	0	0	0	0	0	0	0	0	0	0	0	0	-3	-3	-3	0	0
1041	2020-02-11 12:37:00	3.61042	0	0	0	0	0	0	0	0	0	0	0	0	0	0	0	0	0	0	0	-3	-3	-3	0	0
1042	2020-02-11 12:42:00	3.61389	0	0	0	0	0	0	0	0	0	0	0	0	0	0	0	0	0	0	0	-3	-3	-3	0	0
1043	2020-02-11 12:47:00	3.61736	0	0	0	0	0	0	0	0	0	0	0	0	0	0	0	0	0	0	0	-3	-3	-3	0	0
1044	2020-02-11 12:52:00	3.62083	0	0	0	0	0	0	0	0	0	0	0	0	0	0	0	0	-3	0	0	-3	-3	-3	0	0
1045	2020-02-11 12:57:00	3.62431	0	0	0	0	0	0	0	0	0	0	0	0	0	0	0	0	-3	0	0	-3	-3	-3	0	0
1046	2020-02-11 13:02:00	3.62778	0	0	0	0	0	0	0	0	0	0	0	0	0	0	0	0	-3	0	0	-3	-3	-3	0	0
1047	2020-02-11 13:07:00	3.63125	0	0	0	0	0	0	0	0	0	0	0	0	0	0	0	0	-3	0	0	-3	-3	-3	0	0
1048	2020-02-11 13:12:00	3.63472	0	0	0	0	0	0	0	0	0	0	0	0	0	0	0	0	-3	0	0	-3	-3	-3	0	0
1049	2020-02-11 13:17:00	3.63819	0	0	0	0	0	0	0	0	0	0	0	0	0	0	0	0	-3	0	0	-3	-3	-3	0	0
1050	2020-02-11 13:22:00	3.64167	0	0	0	0	0	0	0	0	0	0	0	0	0	0	0	0	-3	0	0	-3	-3	-3	0	0
1051	2020-02-11 13:27:00	3.64514	0	0	0	0	0	0	0	0	0	0	0	0	0	0	0	0	-3	0	0	-3	-3	-3	0	0
1052	2020-02-11 13:32:00	3.64861	0	0	0	0	0	0	0	0	0	0	0	0	0	0	0	0	-3	0	0	-3	0	-3	0	0
1053	2020-02-11 13:37:00	3.65208	0	0	0	0	0	0	0	0	0	0	0	0	0	0	0	0	-3	0	-3	-3	0	-3	0	0
1054	2020-02-11 13:42:00	3.65556	0	0	0	0	0	0	0	0	0	0	0	0	0	0	0	0	-3	0	-3	0	-3	-3	0	0
1055	2020-02-11 13:47:00	3.65903	0	0	0	0	0	0	0	0	0	0	0	0	0	0	0	0	-3	0	-3	0	-3	-3	0	0
1056	2020-02-11 13:52:00	3.6625	0	0	-3	0	0	0	0	0	0	0	0	0	0	0	0	0	-3	0	-3	0	-3	-3	0	0
1057	2020-02-11 13:57:00	3.66597	0	0	-3	0	0	0	0	0	0	0	0	0	0	0	0	0	-3	0	-3	0	-3	-3	0	0
1058	2020-02-11 14:02:00	3.66944	0	0	-3	0	0	0	0	0	0	0	0	0	0	0	0	0	-3	0	-3	0	-3	-3	0	0
1059	2020-02-11 14:07:00	3.67292	0	0	-3	0	0	0	0	0	0	0	0	0	0	0	0	0	-3	0	-3	0	0	-3	0	0
1060	2020-02-11 14:12:00	3.67639	0	0	-3	0	0	0	0	0	0	0	0	0	0	0	0	0	-3	0	-3	0	0	-3	0	0
1061	2020-02-11 14:17:00	3.67986	0	0	-3	0	0	0	0	0	0	0	0	0	0	0	0	0	-3	0	-3	0	0	-3	0	0
1062	2020-02-11 14:22:00	3.68333	0	0	-3	0	0	0	0	0	0	0	0	0	0	0	0	0	-3	0	-3	0	0	-3	0	0
1063	2020-02-11 14:27:00	3.68681	0	0	-3	0	0	0	0	0	0	0	0	0	0	0	0	0	-3	0	0	0	0	-3	0	0
1064	2020-02-11 14:32:00	3.69028	0	0	-3	0	0	0	0	0	0	0	0	0	0	0	0	0	-3	0	0	0	0	-3	0	0
1065	2020-02-11 14:37:00	3.69375	0	0	-3	0	0	0	0	0	0	0	0	0	0	0	0	0	-3	0	0	0	0	-3	0	0
1066	2020-02-11 14:42:00	3.69722	0	0	0	0	0	0	0	0	0	0	0	0	0	0	0	0	-3	0	0	0	0	-3	0	0
1067	2020-02-11 14:47:00	3.70069	0	0	0	0	0	0	0	0	0	0	0	0	0	0	0	0	-3	0	0	0	0	-3	0	0
1068	2020-02-11 14:52:00	3.70417	0	0	0	0	0	0	0	0	0	0	0	0	0	0	0	0	-3	0	0	0	0	-3	0	0
1069	2020-02-11 14:57:00	3.70764	0	0	0	0	0	0	0	0	0	0	0	0	0	0	0	0	-3	0	0	0	0	-3	-3	0
1070	2020-02-11 15:02:00	3.71111	0	0	0	0	0	0	0	0	0	0	0	0	0	0	0	0	-3	0	0	0	0	-3	-3	0
1071	2020-02-11 15:07:00	3.71458	0	0	0	0	0	0	0	0	0	0	0	0	0	0	0	0	-3	0	0	0	0	-3	-3	0
1072	2020-02-11 15:12:00	3.71806	0	0	0	0	0	0	0	0	0	0	0	0	0	0	0	0	-3	0	0	0	0	-3	-3	0
1073	2020-02-11 15:17:00	3.72153	0	0	0	0	0	0	0	0	0	0	0	0	0	0	0	0	-3	0	0	-3	0	-3	-3	0
1074	2020-02-11 15:22:00	3.725	0	0	0	0	0	0	0	0	0	0	0	0	0	0	0	0	-3	0	0	-3	0	0	-3	-3
1075	2020-02-11 15:27:00	3.72847	0	0	0	0	0	0	0	0	0	0	0	0	0	0	0	0	-3	0	0	-3	0	0	-3	-3
1076	2020-02-11 15:32:00	3.73194	0	0	0	0	0	0	0	0	0	0	0	0	0	0	0	0	-3	0	0	-3	0	0	-3	-3
1077	2020-02-11 15:37:00	3.73542	0	0	0	0	0	0	0	0	0	0	0	0	0	0	0	0	-3	0	0	-3	-3	0	-3	-3
1078	2020-02-11 15:42:00	3.73889	0	0	0	0	0	0	0	0	0	0	0	0	0	0	0	0	-3	0	0	-3	-3	0	-3	-3
1079	2020-02-11 15:47:00	3.74236	0	0	0	0	0	0	0	0	0	0	0	0	0	0	0	0	-3	0	0	-3	-3	0	-3	-3
1080	2020-02-11 15:52:00	3.74583	0	0	0	0	0	0	0	0	0	0	0	0	0	0	0	0	-3	0	0	-3	-3	0	-3	-3
1081	2020-02-11 15:57:00	3.74931	0	0	0	0	0	0	0	0	0	0	0	0	0	0	0	0	-3	0	0	-3	-3	0	-3	-3
1082	2020-02-11 16:02:00	3.75278	0	0	0	0	0	0	0	0	0	0	0	0	0	0	0	0	-3	0	0	-3	-3	0	-3	-3
1083	2020-02-11 16:07:00	3.75625	0	0	0	0	0	0	0	0	0	0	0	0	0	0	0	0	-3	0	0	-3	-3	0	0	-3
1084	2020-02-11 16:12:00	3.75972	0	0	0	0	0	0	0	0	0	0	0	0	0	0	0	0	-3	0	0	-3	0	0	0	-3
1085	2020-02-11 16:17:00	3.76319	0	0	0	0	0	0	0	0	0	0	0	0	0	0	0	0	-3	0	0	-3	0	0	0	-3
1086	2020-02-11 16:22:00	3.76667	0	0	0	0	-3	0	0	0	0	0	0	0	0	0	0	0	-3	0	0	-3	0	0	0	-3
1087	2020-02-11 16:27:00	3.77014	0	0	0	0	-3	0	0	0	0	0	0	0	0	0	0	0	-3	0	0	-3	0	0	0	-3
1088	2020-02-11 16:32:00	3.77361	0	0	0	0	-3	0	0	0	0	0	0	0	0	0	0	0	-3	0	0	-3	0	0	0	-3
1089	2020-02-11 16:37:00	3.77708	0	0	0	0	-3	0	0	0	0	0	0	0	0	0	0	0	-3	0	0	-3	0	0	0	-3
1090	2020-02-11 16:42:00	3.78056	0	0	0	0	-3	0	0	0	0	0	0	0	0	0	0	0	-3	0	0	-3	0	0	0	-3
1091	2020-02-11 16:47:00	3.78403	0	0	0	0	-3	0	0	0	0	0	0	0	0	0	0	0	-3	0	0	-3	0	0	0	-3
1092	2020-02-11 16:52:00	3.7875	0	0	0	0	-3	0	0	0	0	0	0	0	0	0	0	0	-3	0	0	-3	0	0	0	0
1093	2020-02-11 16:57:00	3.79097	0	0	0	0	-3	0	0	0	0	0	0	0	0	0	0	0	-3	0	0	-3	0	0	0	0
1094	2020-02-11 17:02:00	3.79444	0	0	0	0	-3	0	0	0	0	0	0	0	0	0	0	0	-3	0	0	-3	-3	0	0	0
1095	2020-02-11 17:07:00	3.79792	0	0	0	0	-3	0	0	0	0	0	0	0	0	0	0	0	-3	0	0	-3	-3	0	0	0
1096	2020-02-11 17:12:00	3.80139	0	0	0	0	-3	0	0	0	0	0	0	0	0	0	0	0	-3	0	0	-3	-3	0	0	0
1097	2020-02-11 17:17:00	3.80486	0	0	0	0	-3	0	0	0	0	0	0	0	0	0	0	0	-3	0	0	-3	-3	0	0	0
1098	2020-02-11 17:22:00	3.80833	0	0	0	0	-3	0	0	0	0	0	0	0	0	0	0	0	-3	0	0	-3	-3	0	0	0
1099	2020-02-11 17:27:00	3.81181	0	0	0	0	-3	0	0	0	0	0	0	0	0	0	0	0	-3	0	0	-3	-3	0	0	0
1100	2020-02-11 17:32:00	3.81528	0	0	0	0	-3	0	0	0	0	0	0	0	0	0	0	0	-3	0	0	-3	-3	0	0	0
1101	2020-02-11 17:37:00	3.81875	0	0	0	0	-3	0	0	0	0	0	0	0	0	0	0	0	-3	0	0	-3	-3	0	0	0
1102	2020-02-11 17:42:00	3.82222	0	0	0	0	-3	0	0	0	0	0	0	0	0	0	0	0	-3	0	0	-3	-3	0	0	0
1103	2020-02-11 17:47:00	3.82569	0	0	0	0	-3	0	0	0	0	0	0	0	0	0	0	0	-3	0	0	-3	-3	0	0	0
1104	2020-02-11 17:52:00	3.82917	0	0	0	0	-3	0	0	0	0	0	0	0	0	0	0	0	-3	0	0	-3	-3	0	0	0
1105	2020-02-11 17:57:00	3.83264	0	0	0	0	-3	0	0	0	0	0	0	0	0	0	0	0	-3	0	0	-3	-3	0	0	0
1106	2020-02-11 18:02:00	3.83611	0	0	0	0	-3	0	0	0	0	0	0	0	0	0	0	0	-3	0	0	-3	-3	0	0	0
1107	2020-02-11 18:07:00	3.83958	0	0	0	0	0	0	0	0	0	0	0	0	0	0	0	0	-3	0	0	-3	-3	0	0	0
1108	2020-02-11 18:12:00	3.84306	0	0	0	0	0	0	0	0	0	0	0	0	0	0	0	0	-3	0	0	-3	-3	0	0	0
1109	2020-02-11 18:17:00	3.84653	0	-3	0	0	0	0	0	0	0	0	0	0	0	0	0	0	-3	0	0	-3	-3	0	0	0
1110	2020-02-11 18:22:00	3.85	0	-3	0	0	0	0	0	0	0	0	0	0	0	0	0	0	-3	0	0	-3	-3	0	0	0
1111	2020-02-11 18:27:00	3.85347	0	-3	0	0	0	0	0	0	0	0	0	0	0	0	0	0	-3	0	0	-3	-3	0	0	0
1112	2020-02-11 18:32:00	3.85694	0	-3	0	0	0	0	0	0	0	0	0	0	0	0	0	0	-3	0	0	-3	-3	0	0	0
1113	2020-02-11 18:37:00	3.86042	0	0	0	0	0	0	0	0	0	0	0	0	0	0	0	0	-3	0	0	-3	-3	0	-3	0
1114	2020-02-11 18:42:00	3.86389	0	0	0	0	0	0	0	0	0	0	0	0	0	0	0	0	-3	0	0	-3	-3	0	-3	0
1115	2020-02-11 18:47:00	3.86736	0	-3	0	0	0	0	0	0	0	0	0	0	0	0	0	0	-3	0	0	-3	-3	0	-3	0
1116	2020-02-11 18:52:00	3.87083	0	-3	0	0	0	0	0	0	0	0	0	0	0	0	0	0	-3	0	0	-3	-3	0	-3	0
1117	2020-02-11 18:57:00	3.87431	0	-3	0	0	0	0	0	0	0	0	0	0	0	0	0	0	-3	0	0	-3	-3	0	-3	0
1118	2020-02-11 19:02:00	3.87778	0	-3	0	0	0	0	0	0	0	0	0	0	0	0	0	0	-3	0	0	-3	-3	0	0	0
1119	2020-02-11 19:07:00	3.88125	0	-3	0	0	0	0	0	0	0	0	0	0	0	0	0	0	-3	0	0	-3	-3	0	0	0
1120	2020-02-11 19:12:00	3.88472	0	-3	0	0	0	0	0	0	0	0	0	0	0	0	0	0	-3	0	0	-3	-3	0	0	0
1121	2020-02-11 19:17:00	3.88819	0	-3	0	0	0	0	0	0	0	0	0	0	0	0	0	0	-3	0	0	0	-3	0	0	0
1122	2020-02-11 19:22:00	3.89167	0	-3	0	0	0	0	0	0	0	0	0	0	0	0	0	0	-3	0	0	0	-3	0	0	0
1123	2020-02-11 19:27:00	3.89514	0	-3	0	0	0	0	0	0	0	0	0	0	0	0	0	0	-3	0	0	0	-3	0	0	0
1124	2020-02-11 19:32:00	3.89861	0	-3	0	0	0	0	-3	0	0	0	0	0	0	0	0	0	-3	0	0	0	-3	0	0	0
1125	2020-02-11 19:37:00	3.90208	0	-3	0	0	0	0	-3	0	0	0	0	0	0	0	0	0	-3	0	0	0	-3	0	0	0
1126	2020-02-11 19:42:00	3.90556	0	-3	0	0	0	0	-3	0	0	0	0	0	0	0	0	0	-3	0	0	0	-3	0	0	0
1127	2020-02-11 19:47:00	3.90903	0	-3	0	0	0	0	-3	0	0	0	0	0	0	0	0	0	-3	0	0	0	0	0	0	0
1128	2020-02-11 19:52:00	3.9125	0	-3	0	0	0	0	0	0	0	0	0	0	0	0	0	0	-3	0	0	0	0	0	0	0
1129	2020-02-11 19:57:00	3.91597	0	-3	0	0	0	0	0	0	0	0	0	0	0	0	0	0	-3	0	0	0	0	0	0	0
1130	2020-02-11 20:02:00	3.91944	0	-3	0	0	0	0	0	0	0	0	0	0	0	0	0	0	-3	0	0	0	0	0	0	0
1131	2020-02-11 20:07:00	3.92292	0	-3	0	0	0	0	0	0	0	0	0	0	0	0	0	0	-3	0	0	0	0	0	0	0
1132	2020-02-11 20:12:00	3.92639	0	-3	0	0	0	0	0	0	0	0	0	0	0	0	0	0	-3	0	0	0	-3	0	0	0
1133	2020-02-11 20:17:00	3.92986	0	0	0	0	0	0	0	0	0	0	0	0	0	0	0	0	-3	0	0	0	-3	0	0	0
1134	2020-02-11 20:22:00	3.93333	0	0	0	0	0	0	0	0	0	0	0	0	0	0	0	0	-3	0	0	0	-3	0	0	0
1135	2020-02-11 20:27:00	3.93681	0	0	0	0	0	0	0	0	0	0	0	0	0	0	0	0	-3	0	0	0	-3	-3	0	-3
1136	2020-02-11 20:32:00	3.94028	0	0	0	0	0	0	0	0	0	0	0	0	0	0	0	0	-3	0	0	0	-3	-3	0	-3
1137	2020-02-11 20:37:00	3.94375	0	0	0	0	0	0	0	0	0	0	0	0	0	0	0	0	-3	0	0	0	-3	-3	0	-3
1138	2020-02-11 20:42:00	3.94722	0	0	0	0	0	0	0	0	0	0	0	0	0	0	0	0	-3	0	0	0	-3	-3	0	-3
1139	2020-02-11 20:47:00	3.95069	0	0	0	0	0	0	0	0	0	0	0	0	0	0	0	0	-3	0	0	0	-3	-3	0	-3
1140	2020-02-11 20:52:00	3.95417	0	0	-3	0	0	0	0	0	0	0	0	0	0	0	0	0	-3	0	0	0	-3	-3	0	-3
1141	2020-02-11 20:57:00	3.95764	0	0	-3	0	0	0	0	0	0	0	0	0	0	0	0	0	-3	0	-3	0	-3	0	0	-3
1142	2020-02-11 21:02:00	3.96111	0	0	-3	0	0	0	0	0	0	0	0	0	0	0	0	0	-3	0	-3	0	0	0	0	-3
1143	2020-02-11 21:07:00	3.96458	0	0	-3	0	0	0	0	0	0	0	0	0	0	0	0	0	-3	0	-3	0	0	0	0	-3
1144	2020-02-11 21:12:00	3.96806	0	0	-3	0	0	0	0	0	0	0	0	0	0	0	0	0	-3	0	-3	0	0	0	0	-3
1145	2020-02-11 21:17:00	3.97153	0	0	0	0	0	0	0	0	0	0	0	0	0	0	0	0	-3	0	-3	-3	0	0	0	-3
1146	2020-02-11 21:22:00	3.975	0	0	0	0	0	0	0	0	0	0	0	0	0	0	0	0	-3	0	-3	-3	0	0	0	-3
1147	2020-02-11 21:27:00	3.97847	0	0	0	0	0	0	0	0	0	0	0	0	0	0	0	0	-3	0	-3	-3	0	0	0	-3
1148	2020-02-11 21:32:00	3.98194	0	0	0	0	0	0	0	0	0	0	0	0	0	0	0	0	-3	0	-3	-3	0	0	0	-3
1149	2020-02-11 21:37:00	3.98542	0	0	0	0	0	0	0	0	0	0	0	0	0	0	0	0	-3	0	-3	-3	0	0	0	0
1150	2020-02-11 21:42:00	3.98889	0	0	0	0	0	0	0	0	0	0	0	0	0	0	0	0	-3	0	-3	-3	0	0	0	0
1151	2020-02-11 21:47:00	3.99236	0	0	0	0	0	0	0	0	0	0	0	0	0	0	0	0	-3	0	-3	-3	0	0	0	0
1152	2020-02-11 21:52:00	3.99583	0	0	0	0	0	0	0	0	0	0	0	0	0	0	0	0	-3	0	-3	-3	0	0	0	0
1153	2020-02-11 21:57:00	3.99931	0	0	0	0	0	0	0	0	0	0	0	0	0	0	0	0	-3	0	-3	-3	0	0	0	0
1154	2020-02-11 22:02:00	4.00278	0	0	0	0	0	0	0	0	0	0	0	0	0	0	0	0	-3	0	-3	0	0	0	0	0
1155	2020-02-11 22:07:00	4.00625	0	0	0	0	0	0	0	0	0	0	0	0	0	0	0	0	-3	0	-3	0	0	0	0	0
1156	2020-02-11 22:12:00	4.00972	0	0	0	0	0	0	0	0	0	0	0	0	0	0	0	0	-3	0	-3	0	0	0	0	0
1157	2020-02-11 22:17:00	4.01319	0	0	0	0	0	0	0	0	0	0	0	0	0	0	0	0	-3	0	-3	0	0	0	0	0
1158	2020-02-11 22:22:00	4.01667	0	0	0	0	0	0	0	0	0	0	0	0	0	0	0	0	-3	0	-3	0	0	0	0	-3
1159	2020-02-11 22:27:00	4.02014	0	0	0	0	0	0	0	0	0	0	0	0	0	0	0	0	-3	0	-3	0	0	0	0	-3
1160	2020-02-11 22:32:00	4.02361	0	0	0	0	0	0	0	0	0	0	0	0	0	0	0	0	-3	0	-3	0	0	0	0	-3
1161	2020-02-11 22:37:00	4.02708	0	0	0	0	0	0	0	0	0	0	0	0	0	0	0	0	-3	0	-3	0	0	0	0	-3
1162	2020-02-11 22:42:00	4.03056	0	0	0	0	0	0	0	0	0	0	0	0	0	0	0	0	-3	0	0	0	0	0	0	-3
1163	2020-02-11 22:47:00	4.03403	0	0	0	0	0	0	0	0	0	0	0	0	0	0	0	0	-3	0	0	0	0	0	0	-3
1164	2020-02-11 22:52:00	4.0375	0	0	0	0	0	0	0	0	0	0	0	0	0	0	0	0	-3	0	0	0	0	0	0	-3
1165	2020-02-11 22:57:00	4.04097	0	0	0	0	0	0	0	0	0	0	0	0	0	0	0	0	-3	0	0	0	0	0	0	-3
1166	2020-02-11 23:02:00	4.04444	0	0	0	0	0	0	0	0	0	0	0	0	0	0	0	0	-3	0	0	0	0	0	0	-3
1167	2020-02-11 23:07:00	4.04792	0	0	0	0	0	0	0	0	0	0	0	0	0	0	0	0	-3	0	0	0	0	0	0	-3
1168	2020-02-11 23:12:00	4.05139	0	0	0	0	0	0	0	0	0	0	0	0	0	0	0	0	-3	0	0	0	0	0	0	-3
1169	2020-02-11 23:17:00	4.05486	0	0	0	0	0	0	0	0	0	0	0	0	0	0	0	0	-3	0	0	-3	0	0	0	-3
1170	2020-02-11 23:22:00	4.05833	0	0	0	0	0	0	0	0	0	0	0	0	0	0	0	0	-3	0	0	-3	0	0	0	-3
1171	2020-02-11 23:27:00	4.06181	0	0	0	0	0	0	0	0	0	0	0	0	0	0	0	0	-3	0	0	-3	0	0	0	0
1172	2020-02-11 23:32:00	4.06528	0	0	0	0	0	0	0	0	0	0	0	0	0	0	0	0	-3	0	0	-3	0	0	0	0
1173	2020-02-11 23:37:00	4.06875	0	0	0	0	0	0	0	0	0	0	0	0	0	0	0	0	-3	0	0	-3	-3	0	0	0
1174	2020-02-11 23:42:00	4.07222	0	0	0	0	0	0	0	0	0	0	0	0	0	0	0	0	-3	0	0	-3	-3	0	-3	0
1175	2020-02-11 23:47:00	4.07569	0	0	0	0	0	0	-3	0	0	0	0	0	0	0	0	0	-3	0	0	-3	-3	0	-3	0
1176	2020-02-11 23:52:00	4.07917	0	0	0	0	0	0	-3	0	0	0	0	0	0	0	0	0	-3	0	-3	0	-3	0	-3	0
1177	2020-02-11 23:57:00	4.08264	0	0	0	0	0	0	-3	0	0	0	0	0	0	0	0	0	-3	0	-3	0	-3	0	-3	0
1178	2020-02-12 00:02:00	4.08611	0	0	0	0	0	0	-3	0	0	0	0	0	0	0	0	0	-3	0	-3	0	-3	0	-3	0
1179	2020-02-12 00:07:00	4.08958	0	0	0	0	0	0	-3	0	0	0	0	0	0	0	0	0	-3	0	-3	0	-3	0	-3	0
1180	2020-02-12 00:12:00	4.09306	0	0	0	0	0	0	-3	0	0	0	0	0	0	0	0	0	0	0	-3	0	-3	0	0	0
1181	2020-02-12 00:17:00	4.09653	0	0	0	0	0	0	-3	0	0	0	0	0	0	0	0	0	0	0	-3	0	-3	0	0	0
1182	2020-02-12 00:22:00	4.1	0	0	0	0	0	0	-3	0	0	0	0	0	0	0	0	0	0	0	-3	0	-3	0	0	0
1183	2020-02-12 00:27:00	4.10347	0	0	0	0	0	0	-3	0	0	0	0	0	0	0	0	0	0	0	-3	0	-3	0	0	0
1184	2020-02-12 00:32:00	4.10694	0	0	0	0	0	0	-3	0	0	0	0	0	0	0	0	0	0	0	-3	0	-3	0	0	0
1185	2020-02-12 00:37:00	4.11042	0	0	0	0	0	0	-3	0	0	0	0	0	0	0	0	0	0	0	-3	0	-3	0	0	-3
1186	2020-02-12 00:42:00	4.11389	0	0	0	0	0	0	-3	0	0	0	0	0	0	0	0	0	0	0	-3	0	-3	0	0	-3
1187	2020-02-12 00:47:00	4.11736	0	0	0	0	0	0	-3	0	0	0	0	0	0	0	0	0	0	0	-3	0	0	0	0	-3
1188	2020-02-12 00:52:00	4.12083	0	0	0	0	0	0	0	0	0	0	0	0	0	0	0	0	0	0	-3	0	0	0	0	-3
1189	2020-02-12 00:57:00	4.12431	0	0	0	0	0	0	0	0	0	0	0	0	0	0	0	0	0	0	-3	0	0	0	0	-3
1190	2020-02-12 01:02:00	4.12778	0	3	0	0	0	0	0	0	0	0	0	0	0	0	0	0	0	0	-3	-3	0	0	0	-3
1191	2020-02-12 01:07:00	4.13125	0	3	0	0	0	0	0	0	0	0	0	0	0	0	0	0	0	0	-3	-3	0	0	0	-3
1192	2020-02-12 01:12:00	4.13472	0	3	0	0	0	0	0	0	0	0	0	0	0	0	0	0	0	0	-3	-3	0	0	0	-3
1193	2020-02-12 01:17:00	4.13819	0	3	0	0	0	0	0	0	0	0	0	0	0	0	0	0	0	0	-3	-3	0	0	0	-3
1194	2020-02-12 01:22:00	4.14167	0	3	0	0	0	0	0	0	0	0	0	0	0	0	0	0	0	0	-3	-3	0	0	0	0
1195	2020-02-12 01:27:00	4.14514	0	3	0	3	0	0	0	0	0	0	0	0	0	0	0	0	0	0	-3	0	0	0	0	0
1196	2020-02-12 01:32:00	4.14861	0	3	0	3	0	0	0	0	0	0	0	0	0	0	0	0	0	0	-3	0	0	-3	0	0
1197	2020-02-12 01:37:00	4.15208	0	0	0	3	0	0	0	0	0	0	0	0	0	0	0	0	0	0	-3	0	0	-3	0	0
1198	2020-02-12 01:42:00	4.15556	0	0	0	3	0	0	0	0	0	0	0	0	0	0	0	0	0	0	-3	0	0	-3	0	0
1199	2020-02-12 01:47:00	4.15903	0	0	0	3	0	0	0	0	0	0	0	0	0	0	0	0	0	0	-3	0	0	-3	0	0
1200	2020-02-12 01:52:00	4.1625	0	0	0	3	0	0	0	0	0	0	0	0	0	0	0	0	0	0	-3	0	0	-3	0	0
1201	2020-02-12 01:57:00	4.16597	0	0	0	3	0	0	0	0	0	0	0	0	0	0	0	0	0	0	-3	0	0	0	0	0
1202	2020-02-12 02:02:00	4.16944	0	0	0	3	0	0	0	0	0	0	0	0	0	0	0	0	0	0	-3	0	0	0	0	0
1203	2020-02-12 02:07:00	4.17292	0	0	0	0	0	0	0	0	0	0	0	0	0	0	0	0	0	0	-3	0	0	0	0	0
1204	2020-02-12 02:12:00	4.17639	0	0	0	0	0	0	0	0	0	0	0	0	0	0	0	0	0	0	-3	0	0	0	0	0
1205	2020-02-12 02:17:00	4.17986	0	0	0	0	0	0	0	0	0	0	0	0	0	0	0	0	0	0	-3	0	0	0	0	0
1206	2020-02-12 02:22:00	4.18333	0	0	0	0	0	0	0	0	0	0	0	0	0	0	0	0	0	0	-3	0	0	0	0	0
1207	2020-02-12 02:27:00	4.18681	0	0	0	0	0	0	0	0	0	0	0	0	0	0	0	0	0	0	-3	0	0	0	0	0
1208	2020-02-12 02:32:00	4.19028	0	0	0	0	0	0	0	0	0	0	0	0	0	0	0	0	0	0	-3	0	0	0	0	0
1209	2020-02-12 02:37:00	4.19375	0	0	0	0	0	0	0	0	0	0	0	0	0	0	0	0	0	0	-3	0	0	0	0	0
1210	2020-02-12 02:42:00	4.19722	0	0	0	0	0	0	0	0	0	0	0	0	0	0	0	0	0	0	-3	0	0	0	0	0
1211	2020-02-12 02:47:00	4.20069	0	0	0	0	0	0	0	0	0	0	0	0	0	0	0	0	0	0	-3	0	0	0	0	0
1212	2020-02-12 02:52:00	4.20417	0	0	0	0	0	0	0	0	0	0	0	0	0	0	0	0	0	0	-3	0	0	0	0	0
1213	2020-02-12 02:57:00	4.20764	0	0	0	0	0	0	0	0	0	0	0	0	0	0	0	0	0	0	-3	0	0	0	0	0
1214	2020-02-12 03:02:00	4.21111	0	0	0	0	0	0	0	0	0	0	0	0	0	0	0	0	0	0	-3	0	-3	0	0	0
1215	2020-02-12 03:07:00	4.21458	0	0	0	0	0	0	0	0	0	0	0	0	0	0	0	0	-3	0	-3	0	-3	0	0	0
1216	2020-02-12 03:12:00	4.21806	0	0	0	0	0	0	0	0	0	0	0	0	0	0	0	0	-3	0	-3	0	-3	0	0	0
1217	2020-02-12 03:17:00	4.22153	0	0	0	0	0	0	0	0	0	0	0	0	0	0	0	0	-3	0	-3	0	-3	0	0	0
1218	2020-02-12 03:22:00	4.225	0	0	0	0	0	0	0	0	0	0	0	0	0	0	0	0	-3	0	-3	0	-3	0	0	0
1219	2020-02-12 03:27:00	4.22847	0	0	0	0	0	0	0	0	0	0	0	0	0	0	0	0	-3	0	-3	0	-3	0	0	0
1220	2020-02-12 03:32:00	4.23194	0	0	0	0	0	0	0	0	0	0	0	0	0	0	0	0	-3	0	-3	0	-3	0	0	0
1221	2020-02-12 03:37:00	4.23542	0	0	0	0	0	0	0	0	0	0	0	0	0	0	0	0	-3	0	0	0	-3	0	0	0
1222	2020-02-12 03:42:00	4.23889	0	0	0	0	0	0	0	0	0	0	0	0	0	0	0	0	-3	0	0	0	-3	0	0	0
1223	2020-02-12 03:47:00	4.24236	0	0	0	0	0	0	0	0	0	0	0	0	0	0	0	0	-3	0	0	0	0	0	0	0
1224	2020-02-12 03:52:00	4.24583	0	0	0	0	0	0	0	0	0	0	0	0	0	0	0	0	-3	0	0	0	0	0	0	0
1225	2020-02-12 03:57:00	4.24931	0	0	0	0	0	0	0	0	0	0	0	0	0	0	0	0	-3	0	0	0	0	0	0	0
1226	2020-02-12 04:02:00	4.25278	0	0	0	0	0	0	0	0	0	0	0	0	0	0	0	0	-3	0	0	0	0	0	0	-3
1227	2020-02-12 04:07:00	4.25625	0	0	0	0	0	0	0	0	0	0	0	0	0	0	0	0	-3	0	0	0	0	0	0	-3
1228	2020-02-12 04:12:00	4.25972	0	0	0	0	0	0	0	0	0	0	0	0	0	0	0	0	-3	0	0	0	0	0	0	-3
1229	2020-02-12 04:17:00	4.26319	0	0	0	0	0	0	0	0	0	0	0	0	0	0	0	0	-3	0	0	0	0	0	0	-3
1230	2020-02-12 04:22:00	4.26667	0	0	0	0	0	0	0	0	0	0	0	0	0	0	0	0	-3	0	0	0	0	0	0	-3
1231	2020-02-12 04:27:00	4.27014	0	0	0	0	0	0	0	0	0	0	0	0	0	0	0	0	-3	0	0	0	0	0	0	-3
1232	2020-02-12 04:32:00	4.27361	0	0	0	0	0	0	0	0	0	0	0	0	0	0	0	0	-3	0	0	0	0	0	0	-3
1233	2020-02-12 04:37:00	4.27708	0	0	0	0	0	0	0	0	0	0	0	0	0	0	0	0	-3	0	0	0	0	0	0	-3
1234	2020-02-12 04:42:00	4.28056	0	0	0	0	0	0	0	0	0	0	0	0	0	0	0	0	-3	0	0	0	0	0	0	-3
1235	2020-02-12 04:47:00	4.28403	0	0	0	0	0	0	0	0	0	0	0	0	0	0	0	0	-3	0	0	0	0	0	0	-3
1236	2020-02-12 04:52:00	4.2875	0	0	0	0	0	0	0	0	0	0	0	0	0	0	0	0	-3	0	0	0	0	0	0	-3
1237	2020-02-12 04:57:00	4.29097	0	0	0	0	0	0	0	0	0	0	0	0	0	0	0	0	-3	0	0	0	-3	0	0	-3
1238	2020-02-12 05:02:00	4.29444	0	0	0	0	0	0	0	0	0	0	0	0	0	0	0	0	-3	0	0	0	-3	0	0	-3
1239	2020-02-12 05:07:00	4.29792	0	0	0	0	0	0	0	0	0	0	0	0	0	0	0	0	-3	0	0	0	-3	0	0	-3
1240	2020-02-12 05:12:00	4.30139	0	0	0	0	0	0	0	0	0	0	0	0	0	0	0	0	-3	0	0	0	-3	0	0	-3
1241	2020-02-12 05:17:00	4.30486	0	0	0	0	0	0	0	0	0	0	0	0	0	0	0	0	-3	0	0	0	-3	0	0	-3
1242	2020-02-12 05:22:00	4.30833	-3	0	0	0	0	0	0	0	0	0	0	0	0	0	0	0	-3	0	0	0	-3	0	0	-3
1243	2020-02-12 05:27:00	4.31181	-3	0	0	0	0	0	0	0	0	0	0	0	0	0	0	0	-3	0	0	0	-3	0	0	0
1244	2020-02-12 05:32:00	4.31528	-3	0	0	0	0	0	0	0	0	0	0	0	0	0	0	0	-3	0	0	0	-3	0	0	0
1245	2020-02-12 05:37:00	4.31875	-3	0	0	0	0	0	0	0	0	0	0	0	0	0	0	0	-3	0	0	0	-3	0	0	0
1246	2020-02-12 05:42:00	4.32222	-3	0	0	0	0	0	0	0	0	0	0	0	0	0	0	0	-3	0	0	0	-3	0	0	0
1247	2020-02-12 05:47:00	4.32569	-3	0	0	0	0	0	0	0	0	0	0	0	0	0	0	0	-3	0	0	0	-3	0	0	0
1248	2020-02-12 05:52:00	4.32917	-3	0	0	0	0	0	0	0	0	0	0	0	0	0	0	0	-3	0	0	0	-3	0	0	0
1249	2020-02-12 05:57:00	4.33264	-3	0	0	0	0	0	0	0	0	0	0	0	0	0	0	0	-3	0	0	0	-3	0	0	0
1250	2020-02-12 06:02:00	4.33611	-3	0	0	0	0	0	0	0	0	0	0	0	0	0	0	0	-3	0	0	0	-3	0	0	0
1251	2020-02-12 06:07:00	4.33958	-3	0	0	0	0	0	0	0	0	0	0	0	0	0	0	0	-3	0	0	0	0	0	0	0
1252	2020-02-12 06:12:00	4.34306	-3	0	0	0	0	0	-3	0	0	0	0	0	0	0	0	0	-3	0	0	0	0	0	0	0
1253	2020-02-12 06:17:00	4.34653	-3	0	0	0	0	0	-3	0	0	0	0	0	0	0	0	0	-3	0	0	0	0	0	0	0
1254	2020-02-12 06:22:00	4.35	0	0	0	0	0	0	-3	0	0	0	0	0	0	0	0	0	-3	0	0	0	0	0	0	0
1255	2020-02-12 06:27:00	4.35347	0	0	0	0	0	0	-3	0	0	0	0	0	0	0	0	0	-3	0	0	0	0	0	0	0
1256	2020-02-12 06:32:00	4.35694	0	0	0	0	0	0	0	0	0	0	0	0	0	0	0	0	-3	0	0	0	0	0	0	0
1257	2020-02-12 06:37:00	4.36042	0	0	0	0	0	0	0	0	0	0	0	0	0	0	0	0	-3	0	0	0	0	0	0	0
1258	2020-02-12 06:42:00	4.36389	0	0	0	0	0	0	0	0	0	0	0	0	0	0	0	0	-3	0	0	0	0	0	0	0
1259	2020-02-12 06:47:00	4.36736	0	0	0	0	0	0	0	0	0	0	0	0	0	0	0	0	-3	0	0	0	0	0	0	0
1260	2020-02-12 06:52:00	4.37083	0	0	0	0	0	0	0	0	0	0	0	0	0	0	0	0	-3	0	0	0	0	0	0	0
1261	2020-02-12 06:57:00	4.37431	0	0	0	0	0	0	0	0	0	0	0	0	0	0	0	0	-3	0	0	0	0	0	0	0
1262	2020-02-12 07:02:00	4.37778	0	0	0	-3	0	0	0	0	0	0	0	0	0	0	0	0	-3	0	0	0	0	0	0	-3
1263	2020-02-12 07:07:00	4.38125	0	0	0	-3	0	0	0	0	0	0	0	0	0	0	0	0	-3	0	0	0	0	0	0	-3
1264	2020-02-12 07:12:00	4.38472	0	0	0	-3	0	0	0	0	0	0	0	0	0	0	0	0	-3	0	0	0	0	0	0	-3
1265	2020-02-12 07:17:00	4.38819	0	0	0	-3	0	0	0	0	0	0	0	0	0	0	0	0	-3	0	0	0	0	0	0	-3
1266	2020-02-12 07:22:00	4.39167	0	0	0	-3	0	0	0	0	0	0	0	0	0	0	0	0	-3	0	0	0	0	0	0	-3
1267	2020-02-12 07:27:00	4.39514	0	0	0	-3	0	0	0	0	0	0	0	0	0	0	0	0	-3	0	0	0	0	0	0	-3
1268	2020-02-12 07:32:00	4.39861	0	0	0	-3	0	0	0	0	0	0	0	0	0	0	0	0	-3	0	0	0	0	0	0	-3
1269	2020-02-12 07:37:00	4.40208	0	0	0	-3	0	0	0	0	0	0	0	0	0	0	0	0	-3	0	0	0	0	0	0	-3
1270	2020-02-12 07:42:00	4.40556	0	0	0	-3	0	0	0	0	0	0	0	0	0	0	0	0	-3	0	0	0	0	0	0	-3
1271	2020-02-12 07:47:00	4.40903	0	0	0	-3	0	0	0	0	0	0	0	0	0	0	0	0	-3	0	0	0	0	0	0	-3
1272	2020-02-12 07:52:00	4.4125	0	0	0	-3	0	0	0	0	0	0	0	0	0	0	0	0	-3	0	0	0	0	0	0	-3
1273	2020-02-12 07:57:00	4.41597	0	0	0	-3	0	0	0	0	0	0	0	0	0	0	0	0	-3	0	0	0	0	0	0	-3
1274	2020-02-12 08:02:00	4.41944	0	0	0	-3	0	0	0	0	0	0	0	0	0	0	0	0	-3	0	0	0	0	0	0	-3
1275	2020-02-12 08:07:00	4.42292	0	0	0	-3	0	0	0	0	0	0	0	0	0	0	0	0	-3	0	0	0	0	-3	0	0
1276	2020-02-12 08:12:00	4.42639	0	0	0	-3	0	0	0	0	0	0	0	0	0	0	0	0	-3	0	0	0	0	-3	0	0
1277	2020-02-12 08:17:00	4.42986	-3	0	0	0	0	0	0	0	0	0	0	0	0	0	0	0	-3	0	0	0	0	-3	0	0
1278	2020-02-12 08:22:00	4.43333	-3	0	0	0	0	0	0	0	0	0	0	0	0	0	0	0	-3	0	0	0	0	-3	0	0
1279	2020-02-12 08:27:00	4.43681	-3	0	0	0	0	0	0	0	0	0	0	0	0	0	0	0	-3	0	0	0	0	-3	0	0
1280	2020-02-12 08:32:00	4.44028	-3	0	0	0	0	0	0	0	0	0	0	0	0	0	0	0	-3	0	0	0	0	-3	0	0
1281	2020-02-12 08:37:00	4.44375	-3	0	0	0	0	0	0	0	0	0	0	0	0	0	0	0	-3	0	0	0	0	-3	0	0
1282	2020-02-12 08:42:00	4.44722	-3	0	0	0	0	0	0	0	0	0	0	0	0	0	0	0	-3	0	0	0	0	-3	0	0
1283	2020-02-12 08:47:00	4.45069	0	0	0	0	0	0	0	0	0	0	0	0	0	0	0	0	-3	0	-3	0	0	-3	0	0
1284	2020-02-12 08:52:00	4.45417	0	0	0	0	0	0	0	0	0	0	0	0	0	0	0	0	-3	0	-3	0	0	-3	0	0
1285	2020-02-12 08:57:00	4.45764	0	0	0	0	0	0	0	0	0	0	0	0	0	0	0	0	-3	0	-3	0	0	-3	0	0
1286	2020-02-12 09:02:00	4.46111	0	0	0	0	0	0	0	0	0	0	0	0	0	0	0	0	-3	0	-3	0	0	-3	0	0
1287	2020-02-12 09:07:00	4.46458	0	0	0	0	0	0	0	0	0	0	0	0	0	0	0	0	-3	0	-3	0	0	-3	0	0
1288	2020-02-12 09:12:00	4.46806	0	0	0	0	0	0	0	0	0	0	0	0	0	0	0	0	-3	0	-3	0	0	-3	0	0
1289	2020-02-12 09:17:00	4.47153	0	0	0	0	0	0	0	0	0	0	0	0	0	0	0	0	-3	0	-3	0	0	-3	0	0
1290	2020-02-12 09:22:00	4.475	0	0	0	0	0	0	0	0	0	0	0	0	0	0	0	0	-3	0	-3	0	0	-3	0	0
1291	2020-02-12 09:27:00	4.47847	0	0	0	0	0	0	0	0	0	0	0	0	0	0	0	0	-3	0	-3	0	-3	-3	0	0
1292	2020-02-12 09:32:00	4.48194	0	0	0	0	0	0	0	0	0	0	0	0	0	0	0	0	-3	0	-3	0	-3	-3	0	0
1293	2020-02-12 09:37:00	4.48542	0	0	0	0	0	0	0	0	0	0	0	0	0	0	0	0	-3	0	-3	0	-3	-3	0	0
1294	2020-02-12 09:42:00	4.48889	0	0	0	0	0	0	0	0	0	0	0	0	0	0	0	0	-3	0	-3	0	-3	-3	0	0
1295	2020-02-12 09:47:00	4.49236	0	0	0	0	0	0	0	0	0	0	0	0	0	0	0	0	-3	0	-3	0	-3	-3	0	0
1296	2020-02-12 09:52:00	4.49583	0	0	0	0	0	0	0	0	0	0	0	0	0	0	0	0	-3	0	-3	0	-3	-3	0	0
1297	2020-02-12 09:57:00	4.49931	0	0	0	0	0	0	0	0	0	0	0	0	0	0	0	0	-3	0	-3	0	-3	-3	0	0
1298	2020-02-12 10:02:00	4.50278	0	0	0	0	0	0	0	0	0	0	0	0	0	0	0	0	-3	0	-3	0	-3	-3	0	0
1299	2020-02-12 10:07:00	4.50625	0	0	0	0	0	0	0	0	0	0	0	0	0	0	0	0	-3	0	-3	0	-3	0	0	0
1300	2020-02-12 10:12:00	4.50972	0	0	0	0	0	0	0	0	0	0	0	0	0	0	0	0	-3	0	-3	0	-3	0	0	0
1301	2020-02-12 10:17:00	4.51319	0	0	0	0	0	0	0	0	0	0	0	0	0	0	0	0	-3	0	-3	0	-3	0	0	0
1302	2020-02-12 10:22:00	4.51667	0	0	0	0	0	0	0	0	0	0	0	0	0	0	0	0	-3	0	-3	0	-3	0	0	0
1303	2020-02-12 10:27:00	4.52014	0	0	0	0	0	0	0	0	0	0	0	0	0	0	0	0	-3	0	-3	0	-3	0	0	0
1304	2020-02-12 10:32:00	4.52361	0	0	0	0	0	0	0	0	0	0	0	0	0	0	0	0	0	0	-3	0	-3	0	0	0
1305	2020-02-12 10:37:00	4.52708	0	0	0	0	0	0	0	0	0	0	0	0	0	0	0	0	0	0	-3	0	-3	0	-3	0
1306	2020-02-12 10:42:00	4.53056	0	0	0	0	0	0	-3	0	0	0	0	0	0	0	0	0	0	0	-3	0	-3	0	-3	0
1307	2020-02-12 10:47:00	4.53403	0	0	0	0	0	0	-3	0	0	0	0	0	0	0	0	0	0	0	-3	0	-3	0	-3	0
1308	2020-02-12 10:52:00	4.5375	0	0	0	0	0	0	-3	0	0	0	0	0	0	0	0	0	0	0	-3	0	-3	0	-3	0
1309	2020-02-12 10:57:00	4.54097	0	0	0	0	0	0	-3	0	0	0	0	0	0	0	0	0	0	0	-3	0	-3	0	-3	0
1310	2020-02-12 11:02:00	4.54444	0	0	0	0	0	0	0	0	0	0	0	0	0	0	0	0	0	0	-3	0	-3	0	-3	0
1311	2020-02-12 11:07:00	4.54792	0	0	0	0	0	0	0	0	0	0	0	0	0	0	0	0	0	0	-3	0	-3	0	-3	0
1312	2020-02-12 11:12:00	4.55139	0	0	0	0	0	0	0	0	0	0	0	0	0	0	0	0	0	0	-3	0	-3	0	-3	0
1313	2020-02-12 11:17:00	4.55486	0	0	0	0	0	0	0	0	0	0	0	0	0	0	0	0	0	0	-3	0	-3	0	-3	0
1314	2020-02-12 11:22:00	4.55833	0	0	0	0	0	0	0	0	0	0	0	0	0	0	0	0	0	0	-3	0	-3	0	-3	0
1315	2020-02-12 11:27:00	4.56181	0	0	0	0	0	0	0	0	0	0	0	0	0	0	0	0	0	0	-3	0	-3	0	-3	0
1316	2020-02-12 11:32:00	4.56528	0	0	0	0	0	0	0	0	0	0	0	0	0	0	0	0	0	0	-3	0	-3	0	-3	-3
1317	2020-02-12 11:37:00	4.56875	0	0	0	0	0	0	0	0	0	0	0	0	0	0	0	0	0	0	-3	0	-3	0	-3	-3
1318	2020-02-12 11:42:00	4.57222	0	0	0	0	0	0	0	0	0	0	0	0	0	0	0	0	0	0	-3	0	-3	0	-3	-3
1319	2020-02-12 11:47:00	4.57569	0	0	0	0	0	0	0	0	0	0	0	0	0	0	0	0	0	0	-3	0	-3	0	-3	-3
1320	2020-02-12 11:52:00	4.57917	0	0	0	0	0	0	0	0	0	0	0	0	0	0	0	0	0	0	-3	0	-3	0	-3	-3
1321	2020-02-12 11:57:00	4.58264	0	0	0	0	0	0	0	0	0	0	0	0	0	0	0	0	0	0	-3	0	0	0	-3	-3
1322	2020-02-12 12:02:00	4.58611	0	0	0	0	0	0	0	0	0	0	0	0	0	0	0	0	0	0	-3	0	0	0	-3	-3
1323	2020-02-12 12:07:00	4.58958	0	0	0	0	0	0	0	0	0	0	0	0	0	0	0	0	0	0	-3	0	0	0	-3	-3
1324	2020-02-12 12:12:00	4.59306	0	0	0	0	0	0	-3	0	0	0	0	0	0	0	0	0	0	0	-3	0	0	0	-3	-3
1325	2020-02-12 12:17:00	4.59653	0	0	0	0	0	0	-3	0	0	0	0	0	0	0	0	0	0	0	-3	0	0	0	-3	-3
1326	2020-02-12 12:22:00	4.6	0	0	0	0	0	0	-3	0	0	0	0	0	0	0	0	0	0	0	-3	0	0	0	-3	-3
1327	2020-02-12 12:27:00	4.60347	0	0	0	0	0	0	-3	0	0	0	0	0	0	0	0	0	0	0	-3	0	0	-3	-3	-3
1328	2020-02-12 12:32:00	4.60694	0	0	0	0	0	0	-3	0	0	0	0	0	0	0	0	0	0	0	-3	0	0	-3	-3	-3
1329	2020-02-12 12:37:00	4.61042	0	0	0	0	0	0	-3	0	0	0	0	0	0	0	0	0	0	0	-3	0	0	-3	0	-3
1330	2020-02-12 12:42:00	4.61389	0	0	0	0	0	0	-3	0	0	0	0	0	0	0	0	0	0	0	-3	0	0	-3	0	-3
1331	2020-02-12 12:47:00	4.61736	0	0	0	0	0	0	-3	0	0	0	0	0	0	0	0	0	0	0	-3	0	0	-3	0	-3
1332	2020-02-12 12:52:00	4.62083	0	0	0	0	0	0	-3	0	0	0	0	0	0	0	0	0	0	0	-3	0	0	-3	0	-3
1333	2020-02-12 12:57:00	4.62431	0	0	0	0	0	0	-3	0	0	0	0	0	0	0	0	0	0	0	0	0	0	-3	0	-3
1334	2020-02-12 13:02:00	4.62778	0	0	0	0	0	0	-3	0	0	0	0	0	0	0	0	0	0	0	0	0	0	-3	0	-3
1335	2020-02-12 13:07:00	4.63125	0	0	0	0	0	0	-3	0	0	0	0	0	0	0	0	0	0	0	0	0	0	-3	0	-3
1336	2020-02-12 13:12:00	4.63472	-3	0	0	0	0	0	-3	0	0	0	0	0	0	0	0	0	0	0	0	0	0	-3	0	-3
1337	2020-02-12 13:17:00	4.63819	-3	0	0	0	0	0	-3	0	0	0	0	0	0	0	0	0	0	0	0	0	0	-3	0	-3
1338	2020-02-12 13:22:00	4.64167	-3	0	0	0	0	0	-3	0	0	0	0	0	0	0	0	0	0	0	0	0	0	-3	0	-3
1339	2020-02-12 13:27:00	4.64514	-3	0	0	0	0	0	-3	0	0	0	0	0	0	0	0	0	0	0	0	0	0	-3	0	-3
1340	2020-02-12 13:32:00	4.64861	-3	0	0	0	0	0	-3	0	0	0	0	0	0	0	0	0	0	0	0	0	0	-3	0	-3
1341	2020-02-12 13:37:00	4.65208	-3	0	0	0	0	0	-3	0	0	0	0	0	0	0	0	0	0	0	0	0	0	-3	0	-3
1342	2020-02-12 13:42:00	4.65556	-3	0	0	0	0	0	-3	0	0	0	0	0	0	0	0	0	0	0	0	0	0	-3	0	-3
1343	2020-02-12 13:47:00	4.65903	0	0	0	0	0	0	-3	0	0	0	0	0	0	0	0	0	0	0	0	0	0	-3	0	-3
1344	2020-02-12 13:52:00	4.6625	0	0	0	0	0	0	-3	0	0	0	0	0	0	0	0	0	0	0	0	0	0	-3	0	-3
1345	2020-02-12 13:57:00	4.66597	0	0	0	0	0	0	-3	0	0	0	0	0	0	0	0	0	0	0	0	0	0	-3	0	-3
1346	2020-02-12 14:02:00	4.66944	0	0	0	0	0	0	-3	0	0	0	0	0	0	0	0	0	0	0	0	0	0	-3	0	-3
1347	2020-02-12 14:07:00	4.67292	0	0	0	0	0	0	-3	0	0	0	0	0	0	0	0	0	0	0	0	0	-3	-3	0	0
1348	2020-02-12 14:12:00	4.67639	0	0	0	0	0	0	-3	0	0	0	0	0	0	0	0	0	0	0	0	0	-3	0	0	0
1349	2020-02-12 14:17:00	4.67986	0	3	0	0	0	0	-3	0	0	0	0	0	0	0	0	0	0	0	0	0	-3	0	0	0
1350	2020-02-12 14:22:00	4.68333	-3	3	0	0	0	0	-3	0	0	0	0	0	0	0	0	0	0	0	0	0	-3	0	0	0
1351	2020-02-12 14:27:00	4.68681	-3	3	0	0	0	0	-3	0	0	0	0	0	0	0	0	0	0	0	0	0	-3	0	0	0
1352	2020-02-12 14:32:00	4.69028	-3	3	0	0	0	0	-3	0	0	0	0	0	0	0	0	0	0	0	0	0	-3	0	0	0
1353	2020-02-12 14:37:00	4.69375	-3	3	0	0	0	0	-3	0	0	0	0	0	0	0	0	0	0	0	0	0	-3	0	0	0
1354	2020-02-12 14:42:00	4.69722	-3	3	0	0	0	0	-3	0	0	0	0	0	0	0	0	0	0	0	0	0	-3	0	0	0
1355	2020-02-12 14:47:00	4.70069	-3	3	0	0	0	0	-3	0	0	0	0	0	0	0	0	0	0	0	0	0	-3	0	0	0
1356	2020-02-12 14:52:00	4.70417	-3	3	0	0	0	0	-3	0	0	0	0	0	0	0	0	0	0	0	0	0	-3	0	0	0
1357	2020-02-12 14:57:00	4.70764	-3	3	0	0	0	0	-3	0	0	0	0	0	0	0	0	0	0	0	0	0	-3	0	0	0
1358	2020-02-12 15:02:00	4.71111	-3	0	0	0	0	0	-3	0	0	0	0	0	0	0	0	0	0	0	0	0	-3	0	0	0
1359	2020-02-12 15:07:00	4.71458	-3	0	0	0	0	0	-3	0	0	0	0	0	0	0	0	0	0	0	0	0	-3	0	0	0
1360	2020-02-12 15:12:00	4.71806	0	0	0	0	0	0	-3	0	0	0	0	0	0	0	0	0	0	0	0	0	-3	0	0	0
1361	2020-02-12 15:17:00	4.72153	0	0	0	0	0	0	-3	0	0	0	0	0	0	0	0	0	0	0	0	0	-3	0	0	0
1362	2020-02-12 15:22:00	4.725	0	0	0	0	0	0	-3	0	0	0	0	0	0	0	0	0	0	0	-3	-3	-3	0	0	0
1363	2020-02-12 15:27:00	4.72847	0	0	0	0	0	0	-3	0	0	0	0	0	0	0	0	0	0	0	-3	-3	-3	0	0	0
1364	2020-02-12 15:32:00	4.73194	0	0	0	0	0	0	-3	0	0	0	0	0	0	0	0	0	0	0	-3	-3	-3	0	0	-3
1365	2020-02-12 15:37:00	4.73542	0	0	0	0	0	0	-3	0	0	0	0	0	0	0	0	0	0	0	-3	-3	-3	0	0	-3
1366	2020-02-12 15:42:00	4.73889	0	0	0	0	0	0	-3	0	0	0	0	0	0	0	0	0	0	0	-3	-3	-3	0	0	-3
1367	2020-02-12 15:47:00	4.74236	0	0	0	0	0	0	-3	0	0	0	0	0	0	0	0	0	0	0	-3	-3	-3	0	0	-3
1368	2020-02-12 15:52:00	4.74583	0	0	0	0	0	0	-3	0	0	0	0	0	0	0	0	0	0	0	-3	-3	-3	0	0	-3
1369	2020-02-12 15:57:00	4.74931	0	0	0	0	0	0	0	0	0	0	0	0	0	0	0	0	0	0	-3	-3	-3	0	0	-3
1370	2020-02-12 16:02:00	4.75278	0	0	0	0	0	0	0	0	0	0	0	0	0	0	0	0	0	0	-3	-3	-3	0	0	-3
1371	2020-02-12 16:07:00	4.75625	0	0	0	0	0	0	0	0	0	0	0	0	0	0	0	0	0	0	-3	-3	-3	0	0	-3
1372	2020-02-12 16:12:00	4.75972	0	0	0	0	0	0	0	0	0	0	0	0	0	0	0	0	0	0	-3	-3	-3	0	0	-3
1373	2020-02-12 16:17:00	4.76319	0	0	0	0	0	0	0	0	0	0	0	0	0	0	0	0	0	0	-3	-3	-3	0	0	-3
1374	2020-02-12 16:22:00	4.76667	0	0	0	0	0	0	0	0	0	0	0	0	0	0	0	0	0	0	-3	-3	-3	0	0	0
1375	2020-02-12 16:27:00	4.77014	0	0	0	0	0	0	0	0	0	0	0	0	0	0	0	0	0	0	-3	-3	-3	0	0	0
1376	2020-02-12 16:32:00	4.77361	0	0	0	0	0	0	0	0	0	0	0	0	0	0	0	0	0	0	-3	-3	-3	0	0	0
1377	2020-02-12 16:37:00	4.77708	0	0	0	0	0	0	0	0	0	0	0	0	0	0	0	0	0	0	-3	-3	-3	0	0	0
1378	2020-02-12 16:42:00	4.78056	0	0	0	0	0	0	0	0	0	0	0	0	0	0	0	0	0	0	-3	-3	-3	0	0	0
1379	2020-02-12 16:47:00	4.78403	0	0	0	0	0	0	0	0	0	0	0	0	0	0	0	0	0	0	-3	-3	0	0	0	0
1380	2020-02-12 16:52:00	4.7875	0	0	0	0	0	0	0	0	0	0	0	0	0	0	0	0	0	0	-3	-3	0	0	0	0
1381	2020-02-12 16:57:00	4.79097	0	0	0	0	0	0	0	0	0	0	0	0	0	0	0	0	0	0	-3	-3	0	0	0	0
1382	2020-02-12 17:02:00	4.79444	0	0	0	0	0	0	0	0	0	0	0	0	0	0	0	0	0	0	-3	-3	0	0	0	0
1383	2020-02-12 17:07:00	4.79792	0	0	-3	0	0	0	0	0	0	0	0	0	0	0	0	0	-3	0	0	-3	0	0	0	0
1384	2020-02-12 17:12:00	4.80139	0	0	-3	0	0	0	0	0	0	0	0	0	0	0	0	0	-3	0	0	-3	0	0	0	0
1385	2020-02-12 17:17:00	4.80486	0	0	-3	0	0	0	0	0	0	0	0	0	0	0	0	0	-3	0	0	-3	0	0	0	0
1386	2020-02-12 17:22:00	4.80833	0	0	-3	0	0	0	0	0	0	0	0	0	0	0	0	0	-3	0	0	-3	0	0	0	-3
1387	2020-02-12 17:27:00	4.81181	0	0	-3	0	0	0	0	0	0	0	0	0	0	0	0	0	0	0	0	-3	0	0	0	-3
1388	2020-02-12 17:32:00	4.81528	0	0	-3	0	0	0	0	0	0	0	0	0	0	0	0	0	0	0	0	-3	0	0	0	-3
1389	2020-02-12 17:37:00	4.81875	0	0	-3	0	0	0	0	0	0	0	0	0	0	0	0	0	0	0	0	-3	0	0	0	-3
1390	2020-02-12 17:42:00	4.82222	0	0	-3	0	0	0	0	0	0	0	0	0	0	0	0	0	0	0	0	-3	0	-3	0	-3
1391	2020-02-12 17:47:00	4.82569	0	0	-3	0	0	0	0	0	0	0	0	0	0	0	0	0	0	0	0	-3	0	-3	0	-3
1392	2020-02-12 17:52:00	4.82917	0	0	-3	0	0	0	0	0	0	0	0	0	0	0	0	0	0	0	0	-3	0	-3	0	-3
1393	2020-02-12 17:57:00	4.83264	0	0	-3	0	0	0	0	0	0	0	0	0	0	0	0	0	0	0	0	-3	0	-3	0	-3
1394	2020-02-12 18:02:00	4.83611	0	0	-3	0	0	0	0	0	0	0	0	0	0	0	0	0	0	0	0	-3	0	-3	0	-3
1395	2020-02-12 18:07:00	4.83958	0	0	0	0	0	0	0	0	0	0	0	0	0	0	0	0	0	0	0	-3	0	-3	0	0
1396	2020-02-12 18:12:00	4.84306	0	0	0	0	0	0	0	0	0	0	0	0	0	0	0	0	0	0	0	-3	0	-3	0	0
1397	2020-02-12 18:17:00	4.84653	0	0	0	0	0	0	0	0	0	0	0	0	0	0	0	0	0	0	0	-3	0	-3	0	0
1398	2020-02-12 18:22:00	4.85	0	0	0	0	0	0	0	0	0	0	0	0	0	0	0	0	0	0	0	-3	0	-3	0	0
1399	2020-02-12 18:27:00	4.85347	0	0	0	0	0	0	0	0	0	0	0	0	0	0	0	0	0	0	0	-3	0	-3	0	0
1400	2020-02-12 18:32:00	4.85694	0	0	0	0	0	0	0	0	0	0	0	0	0	0	0	0	0	0	0	-3	0	-3	0	0
1401	2020-02-12 18:37:00	4.86042	0	0	0	0	0	0	0	0	0	0	0	0	0	0	0	0	0	0	0	-3	0	-3	0	0
1402	2020-02-12 18:42:00	4.86389	0	0	0	0	0	0	0	0	0	0	0	0	0	0	0	0	0	0	-3	-3	0	-3	0	0
1403	2020-02-12 18:47:00	4.86736	0	0	0	0	0	0	0	0	0	0	0	0	0	0	0	0	0	0	-3	-3	0	-3	0	0
1404	2020-02-12 18:52:00	4.87083	0	0	0	0	0	0	0	0	0	0	0	0	0	0	0	0	0	0	-3	-3	0	-3	0	0
1405	2020-02-12 18:57:00	4.87431	0	0	0	0	0	0	0	0	0	0	0	0	0	0	0	0	0	0	-3	-3	0	-3	0	0
1406	2020-02-12 19:02:00	4.87778	0	0	0	0	0	0	0	0	0	0	0	0	0	0	0	0	0	0	-3	-3	0	-3	0	0
1407	2020-02-12 19:07:00	4.88125	0	0	0	0	0	0	0	0	0	0	0	0	0	0	0	0	0	0	-3	-3	0	-3	0	0
1408	2020-02-12 19:12:00	4.88472	0	0	0	0	0	0	0	0	0	0	0	0	0	0	0	0	0	0	-3	-3	0	-3	0	0
1409	2020-02-12 19:17:00	4.88819	0	0	0	0	0	0	0	0	0	0	0	0	0	0	0	0	0	0	-3	-3	0	-3	0	0
1410	2020-02-12 19:22:00	4.89167	0	0	0	0	0	0	0	0	0	0	0	0	0	0	0	0	0	0	-3	-3	0	-3	0	0
1411	2020-02-12 19:27:00	4.89514	0	0	0	0	0	0	0	0	0	0	0	0	0	0	0	0	0	0	-3	-3	0	-3	0	-3
1412	2020-02-12 19:32:00	4.89861	0	0	0	0	0	0	0	0	0	0	0	0	0	0	0	0	0	0	-3	-3	0	-3	0	-3
1413	2020-02-12 19:37:00	4.90208	0	0	0	0	0	0	0	0	0	0	0	0	0	0	0	0	0	0	-3	-3	0	-3	0	-3
1414	2020-02-12 19:42:00	4.90556	0	0	0	0	0	0	0	0	0	0	0	0	0	0	0	0	0	0	-3	-3	0	-3	0	-3
1415	2020-02-12 19:47:00	4.90903	0	0	0	0	0	0	0	0	0	0	0	0	0	0	0	0	0	0	-3	-3	0	-3	0	-3
1416	2020-02-12 19:52:00	4.9125	0	0	0	0	0	0	0	0	0	0	0	0	0	0	0	0	0	0	-3	-3	0	-3	0	-3
1417	2020-02-12 19:57:00	4.91597	0	0	0	0	0	0	0	0	0	0	0	0	0	0	0	0	0	0	-3	-3	0	-3	-3	0
1418	2020-02-12 20:02:00	4.91944	0	0	0	0	0	0	0	0	0	0	0	0	0	0	0	0	0	0	-3	-3	0	-3	-3	0
1419	2020-02-12 20:07:00	4.92292	0	0	0	0	0	0	0	0	0	0	0	0	0	0	0	0	0	0	-3	0	0	-3	-3	0
1420	2020-02-12 20:12:00	4.92639	0	0	0	0	0	0	0	0	0	0	0	0	0	0	0	0	0	0	-3	0	0	-3	-3	0
1421	2020-02-12 20:17:00	4.92986	0	0	0	0	0	0	0	0	0	0	0	0	0	0	0	0	0	0	-3	0	0	-3	-3	0
1422	2020-02-12 20:22:00	4.93333	0	0	0	0	0	0	0	0	0	0	0	0	0	0	0	0	0	0	-3	0	0	0	-3	0
1423	2020-02-12 20:27:00	4.93681	0	0	0	0	0	0	0	0	0	0	0	0	0	0	0	0	0	0	-3	0	0	0	0	0
1424	2020-02-12 20:32:00	4.94028	0	0	0	0	0	0	0	0	0	0	0	0	0	0	0	0	0	0	-3	0	0	0	0	0
1425	2020-02-12 20:37:00	4.94375	0	0	0	0	0	0	0	0	0	0	0	0	0	0	0	0	0	0	-3	-3	0	0	0	0
1426	2020-02-12 20:42:00	4.94722	-3	0	0	0	0	0	0	0	0	0	0	0	0	0	0	0	0	0	-3	-3	0	0	0	0
1427	2020-02-12 20:47:00	4.95069	-3	0	0	0	0	0	0	0	0	0	0	0	0	0	0	0	0	0	-3	-3	0	0	0	0
1428	2020-02-12 20:52:00	4.95417	-3	0	0	0	0	0	0	0	0	0	0	0	0	0	0	0	0	0	-3	-3	0	0	0	0
1429	2020-02-12 20:57:00	4.95764	-3	0	0	0	0	0	0	0	0	0	0	0	0	0	0	0	0	0	-3	-3	0	0	0	0
1430	2020-02-12 21:02:00	4.96111	-3	0	0	0	0	0	0	0	0	0	0	0	0	0	0	0	0	0	-3	-3	0	0	0	-3
1431	2020-02-12 21:07:00	4.96458	-3	0	0	0	0	0	0	0	0	0	0	0	0	0	0	0	0	0	-3	-3	0	0	0	-3
1432	2020-02-12 21:12:00	4.96806	-3	0	0	0	0	0	0	0	0	0	0	0	0	0	0	0	0	0	-3	-3	0	0	0	-3
1433	2020-02-12 21:17:00	4.97153	-3	0	0	0	0	0	0	0	0	0	0	0	0	0	0	0	0	0	-3	-3	0	0	0	-3
1434	2020-02-12 21:22:00	4.975	-3	0	0	0	0	0	0	0	0	0	0	0	0	0	0	0	0	0	-3	0	0	0	0	-3
1435	2020-02-12 21:27:00	4.97847	-3	0	0	0	0	0	0	0	0	0	0	0	0	0	0	0	0	0	-3	0	0	0	0	-3
1436	2020-02-12 21:32:00	4.98194	-3	0	0	0	0	0	0	-3	0	0	0	0	0	0	0	0	0	0	-3	0	0	0	0	-3
1437	2020-02-12 21:37:00	4.98542	-3	0	0	0	0	0	0	-3	0	0	0	0	0	0	0	0	0	0	-3	0	0	0	0	-3
1438	2020-02-12 21:42:00	4.98889	-3	0	0	0	0	0	0	-3	0	0	0	0	0	0	0	0	0	0	-3	0	0	0	0	-3
1439	2020-02-12 21:47:00	4.99236	-3	0	0	0	0	0	0	-3	0	0	0	0	0	0	0	0	0	0	-3	0	0	0	0	-3
1440	2020-02-12 21:52:00	4.99583	-3	0	0	0	0	0	0	-3	0	0	0	0	0	0	0	0	0	0	-3	0	0	0	0	-3
1441	2020-02-12 21:57:00	4.99931	-3	0	0	0	0	0	0	-3	0	0	0	0	0	0	0	0	0	0	-3	0	0	0	0	0
1442	2020-02-12 22:02:00	5.00278	-3	0	0	0	0	0	0	-3	0	0	0	0	0	0	0	0	0	0	-3	0	0	0	0	0
1443	2020-02-12 22:07:00	5.00625	-3	0	0	0	0	0	0	-3	0	0	0	0	0	0	0	0	0	0	-3	0	0	0	0	0
1444	2020-02-12 22:12:00	5.00972	0	0	0	0	0	0	0	-3	0	0	0	0	0	0	0	0	0	0	-3	0	0	0	0	0
1445	2020-02-12 22:17:00	5.01319	0	0	0	0	0	0	0	-3	0	0	0	0	0	0	0	0	0	0	-3	0	0	0	0	0
1446	2020-02-12 22:22:00	5.01667	0	0	0	0	0	0	0	-3	0	0	0	0	0	0	0	0	0	0	-3	0	0	0	0	0
1447	2020-02-12 22:27:00	5.02014	0	0	0	0	0	0	0	-3	0	0	0	0	0	0	0	0	0	0	-3	0	0	0	0	0
1448	2020-02-12 22:32:00	5.02361	0	0	0	0	0	0	0	-3	0	0	0	0	0	0	0	0	0	0	-3	0	0	0	0	0
1449	2020-02-12 22:37:00	5.02708	0	0	0	0	0	0	0	-3	0	0	0	0	0	0	0	0	0	0	-3	0	0	0	0	0
1450	2020-02-12 22:42:00	5.03056	0	0	0	0	0	0	0	0	0	0	0	0	0	0	0	0	0	0	-3	0	0	0	0	0
1451	2020-02-12 22:47:00	5.03403	0	0	0	0	0	0	0	0	0	0	0	0	0	0	0	0	0	0	-3	-3	0	0	0	0
1452	2020-02-12 22:52:00	5.0375	0	0	0	0	0	0	0	0	0	0	0	0	0	0	0	0	0	0	-3	-3	0	0	0	0
1453	2020-02-12 22:57:00	5.04097	0	0	0	0	0	0	0	0	0	0	0	0	0	0	0	0	0	0	-3	-3	0	0	0	0
1454	2020-02-12 23:02:00	5.04444	0	0	0	0	0	0	0	0	0	0	0	0	0	0	0	0	0	0	-3	-3	0	0	0	0
1455	2020-02-12 23:07:00	5.04792	0	0	0	0	0	0	0	-3	0	0	0	0	0	0	0	0	0	0	-3	-3	0	0	0	0
1456	2020-02-12 23:12:00	5.05139	0	0	0	0	0	0	-3	-3	0	0	0	0	0	0	0	0	0	0	-3	-3	0	0	0	0
1457	2020-02-12 23:17:00	5.05486	0	0	0	0	0	0	-3	-3	0	0	0	0	0	0	0	0	0	0	-3	-3	0	0	0	0
1458	2020-02-12 23:22:00	5.05833	0	0	0	0	0	0	-3	-3	0	0	0	0	0	0	0	0	0	0	-3	-3	0	0	0	0
1459	2020-02-12 23:27:00	5.06181	0	0	0	0	0	0	-3	-3	0	0	0	0	0	0	0	0	0	0	-3	-3	0	0	0	0
1460	2020-02-12 23:32:00	5.06528	0	0	0	0	0	0	0	0	0	0	0	0	0	0	0	0	0	0	-3	-3	0	0	0	0
1461	2020-02-12 23:37:00	5.06875	0	0	-3	0	0	0	0	0	0	0	0	0	0	0	0	0	0	0	-3	-3	0	0	0	0
1462	2020-02-12 23:42:00	5.07222	0	0	-3	0	0	0	0	0	0	0	0	0	0	0	0	0	0	0	-3	-3	0	0	0	0
1463	2020-02-12 23:47:00	5.07569	0	0	-3	0	0	0	0	0	0	0	0	0	0	0	0	0	0	0	-3	-3	0	0	0	0
1464	2020-02-12 23:52:00	5.07917	0	0	-3	0	0	0	0	0	0	0	0	0	0	0	0	0	0	0	-3	-3	0	0	0	0
1465	2020-02-12 23:57:00	5.08264	0	0	-3	0	0	0	0	0	0	0	0	0	0	0	0	0	0	-3	-3	-3	0	0	0	0
1466	2020-02-13 00:02:00	5.08611	0	0	-3	0	0	0	0	0	0	0	0	0	0	0	0	0	0	-3	-3	-3	0	-3	0	0
1467	2020-02-13 00:07:00	5.08958	0	0	-3	0	0	0	0	0	0	0	0	0	0	0	0	0	0	-3	-3	-3	0	-3	0	0
1468	2020-02-13 00:12:00	5.09306	0	0	-3	0	0	0	0	0	0	0	0	0	0	0	0	0	0	-3	-3	-3	0	-3	0	0
1469	2020-02-13 00:17:00	5.09653	0	0	0	0	0	0	0	0	0	0	0	0	0	0	0	0	0	0	-3	-3	0	-3	0	0
1470	2020-02-13 00:22:00	5.1	0	0	0	0	0	0	0	0	0	0	0	0	0	0	0	0	0	0	-3	-3	0	-3	0	0
1471	2020-02-13 00:27:00	5.10347	0	0	0	0	0	0	0	0	0	0	0	0	0	0	0	0	0	0	-3	0	-3	-3	0	0
1472	2020-02-13 00:32:00	5.10694	0	0	0	0	0	0	0	0	0	0	0	0	0	0	0	0	0	0	0	0	-3	-3	0	0
1473	2020-02-13 00:37:00	5.11042	0	0	0	0	0	0	0	0	0	0	0	0	0	0	0	0	0	0	0	0	-3	-3	0	0
1474	2020-02-13 00:42:00	5.11389	0	0	0	0	0	0	0	0	0	0	0	0	0	0	0	0	0	0	0	0	-3	0	0	0
1475	2020-02-13 00:47:00	5.11736	0	0	0	0	0	0	0	0	0	0	0	0	0	0	0	0	0	0	0	0	-3	0	0	0
1476	2020-02-13 00:52:00	5.12083	0	0	0	0	0	0	0	0	0	0	0	0	0	0	0	0	0	0	0	0	-3	0	0	0
1477	2020-02-13 00:57:00	5.12431	0	0	0	0	0	0	0	0	0	0	0	0	0	0	0	0	0	0	0	0	-3	0	0	0
1478	2020-02-13 01:02:00	5.12778	0	0	0	0	0	0	0	0	0	0	0	0	0	0	0	0	0	0	0	0	0	0	0	0
1479	2020-02-13 01:07:00	5.13125	0	0	0	0	0	0	0	0	0	0	0	0	0	0	0	0	0	0	0	0	0	0	0	0
1480	2020-02-13 01:12:00	5.13472	0	0	0	0	0	0	0	0	0	0	0	0	0	0	0	0	0	0	0	0	0	0	0	0
1481	2020-02-13 01:17:00	5.13819	0	-3	0	0	0	0	-3	0	0	0	0	0	0	0	0	0	0	0	0	0	0	0	-3	0
1482	2020-02-13 01:22:00	5.14167	0	-3	0	0	0	0	-3	0	0	0	0	0	0	0	0	0	0	-3	0	0	0	0	-3	0
1483	2020-02-13 01:27:00	5.14514	0	-3	0	0	0	0	-3	0	0	0	0	0	0	0	0	0	0	-3	0	0	0	0	-3	0
1484	2020-02-13 01:32:00	5.14861	0	-3	0	0	0	0	-3	0	0	0	0	0	0	0	0	0	0	-3	0	0	0	0	-3	0
1485	2020-02-13 01:37:00	5.15208	0	-3	0	0	0	0	0	0	0	0	0	0	0	0	0	0	0	-3	0	0	0	0	-3	0
1486	2020-02-13 01:42:00	5.15556	0	-3	0	0	0	0	0	0	0	0	0	0	0	0	0	0	0	-3	0	0	0	0	-3	0
1487	2020-02-13 01:47:00	5.15903	0	-3	0	0	0	0	0	0	0	0	0	0	0	0	0	0	0	-3	0	0	0	0	-3	0
1488	2020-02-13 01:52:00	5.1625	0	-3	0	0	0	0	0	0	0	0	0	0	0	0	0	0	0	0	0	0	0	0	-3	0
1489	2020-02-13 01:57:00	5.16597	0	-3	0	0	0	0	0	0	0	0	0	0	0	0	0	0	0	0	0	0	0	0	-3	0
1490	2020-02-13 02:02:00	5.16944	0	-3	0	0	0	0	0	0	0	0	0	0	0	0	0	0	0	0	0	0	0	0	-3	0
1491	2020-02-13 02:07:00	5.17292	0	-3	0	0	0	0	0	0	0	0	0	0	0	0	0	0	0	0	0	0	0	0	-3	0
1492	2020-02-13 02:12:00	5.17639	0	-3	0	0	0	0	0	0	0	0	0	0	0	0	0	0	0	0	0	0	0	0	0	0
1493	2020-02-13 02:17:00	5.17986	0	0	0	0	0	0	0	0	0	0	0	0	0	0	0	0	0	0	0	0	0	0	0	0
1494	2020-02-13 02:22:00	5.18333	0	0	0	0	0	0	0	0	0	0	0	0	0	0	0	0	0	0	0	0	0	0	0	0
1495	2020-02-13 02:27:00	5.18681	0	0	0	0	0	0	0	0	0	0	0	0	0	0	0	0	0	0	0	0	0	0	0	0
1496	2020-02-13 02:32:00	5.19028	0	0	0	0	0	0	0	0	0	0	0	0	0	0	0	0	0	0	0	0	0	0	0	0
1497	2020-02-13 02:37:00	5.19375	0	0	0	0	0	0	0	0	0	0	0	0	0	0	0	0	0	0	0	0	0	0	-3	0
1498	2020-02-13 02:42:00	5.19722	0	0	0	0	0	0	0	0	0	0	0	0	0	0	0	0	0	0	0	0	0	0	-3	0
1499	2020-02-13 02:47:00	5.20069	0	0	0	0	0	0	-3	0	0	0	0	0	0	0	0	0	0	0	0	0	0	0	-3	0
1500	2020-02-13 02:52:00	5.20417	0	0	0	0	0	0	-3	0	0	0	0	0	0	0	0	0	0	0	0	0	0	0	-3	0
1501	2020-02-13 02:57:00	5.20764	0	0	0	0	0	0	-3	0	0	0	0	0	0	0	0	0	0	0	0	0	-3	0	-3	0
1502	2020-02-13 03:02:00	5.21111	0	0	0	0	0	0	-3	0	0	0	0	0	0	0	0	0	0	0	0	0	-3	0	-3	0
1503	2020-02-13 03:07:00	5.21458	0	0	0	0	0	0	0	0	0	0	0	0	0	0	0	0	0	0	0	0	-3	0	-3	0
1504	2020-02-13 03:12:00	5.21806	0	0	0	0	0	0	0	0	0	0	0	0	0	0	0	0	0	0	0	0	-3	0	-3	0
1505	2020-02-13 03:17:00	5.22153	0	0	0	0	0	0	0	0	0	0	0	0	0	0	0	0	0	0	0	0	-3	0	-3	0
1506	2020-02-13 03:22:00	5.225	0	-3	0	0	0	0	0	0	0	0	0	0	0	0	0	0	0	0	0	0	-3	0	-3	0
1507	2020-02-13 03:27:00	5.22847	0	-3	0	0	0	0	0	0	0	0	0	0	0	0	0	0	0	0	0	0	-3	0	-3	0
1508	2020-02-13 03:32:00	5.23194	0	-3	0	0	0	0	0	0	0	0	0	0	0	0	0	0	0	0	0	0	-3	0	-3	0
1509	2020-02-13 03:37:00	5.23542	0	-3	0	0	0	0	0	0	0	0	0	0	0	0	0	0	0	0	0	0	-3	0	-3	0
1510	2020-02-13 03:42:00	5.23889	0	-3	0	0	0	0	0	0	0	0	0	0	0	0	0	0	0	0	0	0	-3	0	-3	0
1511	2020-02-13 03:47:00	5.24236	0	0	0	0	0	0	0	3	0	0	0	0	0	0	0	0	0	0	0	0	-3	0	-3	0
1512	2020-02-13 03:52:00	5.24583	0	0	0	0	0	0	0	3	0	0	0	0	0	0	0	0	0	0	0	0	-3	0	-3	0
1513	2020-02-13 03:57:00	5.24931	0	0	0	0	0	0	0	3	0	0	0	0	0	0	0	0	0	0	0	0	-3	0	-3	0
1514	2020-02-13 04:02:00	5.25278	0	0	0	0	0	0	0	3	0	0	0	0	0	0	0	0	0	0	0	0	-3	0	-3	0
1515	2020-02-13 04:07:00	5.25625	0	0	0	0	0	0	0	3	0	0	0	0	0	0	0	0	0	0	0	0	-3	0	-3	0
1516	2020-02-13 04:12:00	5.25972	0	0	0	0	0	0	0	3	0	0	0	0	0	0	0	0	0	0	0	0	-3	0	-3	0
1517	2020-02-13 04:17:00	5.26319	0	0	0	0	0	0	-3	3	0	0	0	0	0	0	0	0	0	0	0	-3	-3	0	-3	0
1518	2020-02-13 04:22:00	5.26667	0	0	0	0	0	0	-3	3	0	0	0	0	0	0	0	0	0	-3	0	-3	-3	0	-3	0
1519	2020-02-13 04:27:00	5.27014	0	0	0	0	0	0	-3	3	0	0	0	0	0	0	0	0	0	-3	0	-3	-3	0	-3	0
1520	2020-02-13 04:32:00	5.27361	0	0	0	0	0	0	-3	3	0	0	0	0	0	0	0	0	0	-3	0	-3	-3	0	-3	0
1521	2020-02-13 04:37:00	5.27708	0	0	0	0	0	0	-3	3	0	0	0	0	0	0	0	0	0	-3	0	-3	-3	0	-3	0
1522	2020-02-13 04:42:00	5.28056	0	0	0	0	0	0	-3	0	0	0	0	0	0	0	0	0	0	-3	0	-3	-3	0	-3	0
1523	2020-02-13 04:47:00	5.28403	0	0	0	0	0	0	-3	0	0	0	0	0	0	0	0	0	0	-3	-3	-3	-3	0	-3	0
1524	2020-02-13 04:52:00	5.2875	0	0	0	0	0	0	-3	0	0	0	0	0	0	0	0	0	0	-3	-3	-3	-3	0	-3	0
1525	2020-02-13 04:57:00	5.29097	0	0	0	0	0	0	-3	0	0	0	0	0	0	0	0	0	0	-3	-3	-3	-3	0	-3	0
1526	2020-02-13 05:02:00	5.29444	0	0	0	0	0	0	-3	0	0	0	0	0	0	0	0	0	0	-3	-3	-3	-3	0	-3	0
1527	2020-02-13 05:07:00	5.29792	0	0	0	0	0	0	0	0	0	0	0	0	0	0	0	0	0	-3	-3	-3	-3	0	-3	0
1528	2020-02-13 05:12:00	5.30139	0	0	0	0	0	0	0	0	0	0	0	0	0	0	0	0	0	0	-3	-3	-3	0	-3	0
1529	2020-02-13 05:17:00	5.30486	0	0	0	0	0	0	0	0	0	0	0	0	0	0	0	0	0	0	-3	-3	-3	0	-3	0
1530	2020-02-13 05:22:00	5.30833	0	0	0	0	0	0	0	0	0	0	0	0	0	0	0	0	0	-3	-3	-3	-3	0	-3	0
1531	2020-02-13 05:27:00	5.31181	0	0	0	0	0	0	0	0	0	0	0	0	0	0	0	0	0	-3	-3	-3	-3	0	-3	0
1532	2020-02-13 05:32:00	5.31528	0	0	0	0	0	0	0	0	0	0	0	0	0	0	0	0	0	-3	-3	-3	-3	0	-3	0
1533	2020-02-13 05:37:00	5.31875	0	0	0	0	0	0	0	0	0	0	0	0	0	0	0	0	0	-3	-3	-3	-3	0	-3	0
1534	2020-02-13 05:42:00	5.32222	0	0	0	0	0	0	0	0	0	0	0	0	0	0	0	0	0	-3	-3	-3	-3	0	-3	0
1535	2020-02-13 05:47:00	5.32569	0	0	0	0	0	0	0	0	0	0	0	0	0	0	0	0	0	-3	-3	-3	-3	0	-3	0
1536	2020-02-13 05:52:00	5.32917	0	0	0	0	0	0	0	0	0	0	0	0	0	0	0	0	0	-3	-3	-3	-3	0	-3	0
1537	2020-02-13 05:57:00	5.33264	0	0	0	0	0	0	0	0	0	0	0	0	0	0	0	0	0	-3	-3	-3	0	0	-3	0
1538	2020-02-13 06:02:00	5.33611	0	0	0	0	0	0	0	0	0	0	0	0	0	0	0	0	0	-3	-3	-3	0	0	-3	0
1539	2020-02-13 06:07:00	5.33958	0	0	0	0	0	0	0	0	0	0	0	0	0	0	0	0	0	0	-3	-3	0	0	-3	0
1540	2020-02-13 06:12:00	5.34306	0	0	0	0	0	0	0	0	0	0	0	0	0	0	0	0	0	0	-3	-3	0	0	-3	0
1541	2020-02-13 06:17:00	5.34653	0	0	0	0	0	0	0	0	0	0	0	0	0	0	0	0	0	0	-3	-3	0	0	-3	0
1542	2020-02-13 06:22:00	5.35	0	0	0	0	0	0	0	0	0	0	0	0	0	0	0	0	0	0	-3	-3	0	0	-3	0
1543	2020-02-13 06:27:00	5.35347	0	0	0	-3	0	0	0	0	0	0	0	0	0	0	0	0	0	0	-3	-3	0	0	-3	0
1544	2020-02-13 06:32:00	5.35694	0	0	0	-3	0	0	0	0	0	0	0	0	0	0	0	0	0	0	-3	-3	0	0	-3	0
1545	2020-02-13 06:37:00	5.36042	0	0	0	-3	0	0	0	0	0	0	0	0	0	0	0	0	0	0	-3	-3	0	0	-3	0
1546	2020-02-13 06:42:00	5.36389	0	0	0	-3	0	0	0	0	0	0	0	0	0	0	0	0	0	0	-3	-3	0	0	-3	0
1547	2020-02-13 06:47:00	5.36736	0	0	0	-3	0	0	0	0	0	0	0	0	0	0	0	0	0	0	-3	-3	0	0	-3	0
1548	2020-02-13 06:52:00	5.37083	0	0	0	-3	0	0	0	0	0	0	0	0	0	0	0	0	0	0	-3	-3	0	0	-3	0
1549	2020-02-13 06:57:00	5.37431	0	0	0	-3	0	0	0	0	0	0	0	0	0	0	0	0	-3	0	-3	-3	0	0	-3	0
1550	2020-02-13 07:02:00	5.37778	0	0	0	-3	0	0	0	0	0	0	0	0	0	0	0	0	-3	0	-3	-3	0	0	-3	0
1551	2020-02-13 07:07:00	5.38125	0	0	0	-3	0	0	0	0	0	0	0	0	0	0	0	0	-3	0	-3	-3	0	0	-3	0
1552	2020-02-13 07:12:00	5.38472	0	-3	0	0	0	0	0	0	0	0	0	0	0	0	0	0	-3	0	-3	-3	0	0	-3	0
1553	2020-02-13 07:17:00	5.38819	0	-3	0	0	0	0	0	0	0	0	0	0	0	0	0	0	-3	0	-3	-3	0	0	-3	0
1554	2020-02-13 07:22:00	5.39167	0	-3	0	0	0	0	0	0	0	0	0	0	0	0	0	0	-3	0	-3	-3	0	0	-3	0
1555	2020-02-13 07:27:00	5.39514	0	-3	0	0	0	0	0	0	0	0	0	0	0	0	0	0	-3	0	-3	-3	0	0	-3	0
1556	2020-02-13 07:32:00	5.39861	0	-3	0	0	0	0	0	0	0	0	0	0	0	0	0	0	-3	0	-3	-3	0	0	-3	0
1557	2020-02-13 07:37:00	5.40208	0	-3	0	0	0	0	0	0	0	0	0	0	0	0	0	0	-3	0	-3	-3	0	0	-3	0
1558	2020-02-13 07:42:00	5.40556	0	-3	0	0	0	0	0	0	0	0	0	0	0	0	0	0	-3	0	-3	-3	0	0	-3	0
1559	2020-02-13 07:47:00	5.40903	0	-3	0	0	0	0	0	0	0	0	0	0	0	0	0	0	-3	0	-3	-3	0	0	-3	0
1560	2020-02-13 07:52:00	5.4125	0	-3	0	0	0	0	0	0	0	0	0	0	0	0	0	0	-3	0	-3	-3	0	0	-3	0
1561	2020-02-13 07:57:00	5.41597	0	-3	0	0	0	0	0	0	0	0	0	0	0	0	0	0	-3	0	-3	-3	0	0	-3	-3
1562	2020-02-13 08:02:00	5.41944	0	-3	0	0	0	0	0	0	0	0	0	0	0	0	0	0	-3	0	-3	-3	0	0	-3	-3
1563	2020-02-13 08:07:00	5.42292	0	0	0	0	0	0	0	0	0	0	0	0	0	0	0	0	-3	0	-3	-3	0	0	-3	-3
1564	2020-02-13 08:12:00	5.42639	0	0	0	0	0	0	0	0	0	0	0	0	0	0	0	0	-3	0	-3	-3	0	0	-3	-3
1565	2020-02-13 08:17:00	5.42986	0	0	0	0	0	0	0	0	0	0	0	0	0	0	0	0	-3	0	-3	-3	0	0	-3	-3
1566	2020-02-13 08:22:00	5.43333	0	0	0	0	0	0	0	0	0	0	0	0	0	0	0	0	-3	0	0	0	0	0	-3	-3
1567	2020-02-13 08:27:00	5.43681	0	0	0	0	0	0	0	0	0	0	0	0	0	0	0	0	-3	0	0	0	0	0	-3	-3
1568	2020-02-13 08:32:00	5.44028	0	0	0	0	0	0	0	0	0	0	0	0	0	0	0	0	-3	0	0	0	0	0	-3	-3
1569	2020-02-13 08:37:00	5.44375	0	0	0	0	0	0	0	0	0	0	0	0	0	0	0	0	-3	0	0	0	0	0	-3	-3
1570	2020-02-13 08:42:00	5.44722	0	0	0	0	0	0	0	0	0	0	0	0	0	0	0	0	-3	0	0	0	0	0	-3	-3
1571	2020-02-13 08:47:00	5.45069	0	0	0	0	0	0	0	0	0	0	0	0	0	0	0	0	-3	0	0	0	0	0	-3	-3
1572	2020-02-13 08:52:00	5.45417	0	0	0	0	0	0	-3	0	0	0	0	0	0	0	0	0	-3	0	0	0	0	0	-3	-3
1573	2020-02-13 08:57:00	5.45764	0	0	0	0	0	0	-3	0	0	0	0	0	0	0	0	0	-3	0	0	0	0	0	-3	-3
1574	2020-02-13 09:02:00	5.46111	0	0	0	0	0	0	-3	0	0	0	0	0	0	0	0	0	-3	0	0	0	0	0	-3	-3
1575	2020-02-13 09:07:00	5.46458	0	0	0	0	0	0	-3	0	0	0	0	0	0	0	0	0	-3	0	0	0	0	0	-3	-3
1576	2020-02-13 09:12:00	5.46806	0	0	0	0	0	0	-3	0	0	0	0	0	0	0	0	0	-3	0	0	0	0	0	-3	-3
1577	2020-02-13 09:17:00	5.47153	0	0	0	0	0	0	-3	0	0	0	0	0	0	0	0	0	-3	0	0	0	-3	0	-3	-3
1578	2020-02-13 09:22:00	5.475	0	0	0	0	0	0	-3	0	0	0	0	0	0	0	0	0	-3	0	0	0	-3	0	-3	-3
1579	2020-02-13 09:27:00	5.47847	0	0	0	0	0	0	-3	0	0	0	0	0	0	0	0	0	-3	-3	0	-3	-3	0	-3	-3
1580	2020-02-13 09:32:00	5.48194	0	0	0	0	0	0	-3	0	0	0	0	0	0	0	0	0	-3	-3	0	-3	-3	0	-3	-3
1581	2020-02-13 09:37:00	5.48542	0	0	0	0	0	0	-3	0	0	0	0	0	0	0	0	0	-3	-3	0	-3	-3	0	-3	-3
1582	2020-02-13 09:42:00	5.48889	0	0	0	0	0	0	-3	0	0	0	0	0	0	0	0	0	-3	-3	0	-3	-3	0	-3	-3
1583	2020-02-13 09:47:00	5.49236	0	0	0	0	0	0	-3	0	0	0	0	0	0	0	0	0	-3	-3	0	-3	-3	0	-3	-3
1584	2020-02-13 09:52:00	5.49583	0	0	0	0	0	0	-3	0	0	0	0	0	0	0	0	0	-3	-3	0	-3	-3	0	-3	-3
1585	2020-02-13 09:57:00	5.49931	0	0	0	0	0	0	-3	0	0	0	0	0	0	0	0	0	-3	-3	0	0	-3	0	-3	-3
1586	2020-02-13 10:02:00	5.50278	0	0	0	0	0	0	-3	0	0	0	0	0	0	0	0	0	-3	-3	0	0	-3	0	-3	-3
1587	2020-02-13 10:07:00	5.50625	0	0	0	0	0	0	-3	0	0	0	0	0	0	0	0	0	-3	-3	0	0	-3	0	-3	-3
1588	2020-02-13 10:12:00	5.50972	0	0	0	0	0	0	-3	0	0	0	0	0	0	0	0	0	-3	-3	0	0	-3	0	-3	-3
1589	2020-02-13 10:17:00	5.51319	0	0	0	0	0	0	-3	0	0	0	0	0	0	0	0	0	-3	-3	0	0	-3	0	-3	-3
1590	2020-02-13 10:22:00	5.51667	0	0	0	0	0	0	0	0	0	0	0	0	0	0	0	0	-3	-3	0	0	-3	0	-3	-3
1591	2020-02-13 10:27:00	5.52014	0	0	0	0	0	3	0	0	0	0	0	0	0	0	0	0	-3	-3	0	0	-3	0	-3	-3
1592	2020-02-13 10:32:00	5.52361	0	0	0	0	0	3	0	0	0	0	0	0	0	0	0	0	-3	0	0	-3	-3	0	-3	-3
1593	2020-02-13 10:37:00	5.52708	0	0	0	0	0	3	0	0	0	0	0	0	0	0	0	0	-3	0	0	-3	-3	0	-3	-3
1594	2020-02-13 10:42:00	5.53056	0	0	0	0	0	3	0	0	0	0	0	0	0	0	0	0	-3	0	0	-3	-3	0	-3	-3
1595	2020-02-13 10:47:00	5.53403	0	0	0	0	0	3	0	0	0	0	0	0	0	0	0	0	-3	0	0	-3	-3	0	-3	-3
1596	2020-02-13 10:52:00	5.5375	0	0	0	0	0	3	0	0	0	0	0	0	0	0	0	0	-3	0	0	-3	-3	0	-3	-3
1597	2020-02-13 10:57:00	5.54097	0	0	0	0	0	3	0	0	0	0	0	0	0	0	0	0	-3	0	0	-3	-3	0	-3	-3
1598	2020-02-13 11:02:00	5.54444	0	0	0	0	0	3	0	0	0	0	0	0	0	0	0	0	-3	0	0	-3	-3	0	-3	-3
1599	2020-02-13 11:07:00	5.54792	0	0	0	0	0	0	0	0	0	0	0	0	0	0	0	0	-3	0	0	0	-3	0	-3	-3
1600	2020-02-13 11:12:00	5.55139	0	0	0	0	0	0	0	0	0	0	0	0	0	0	0	0	-3	0	0	0	-3	0	-3	-3
1601	2020-02-13 11:17:00	5.55486	0	0	0	0	0	0	0	0	0	0	0	0	0	0	0	0	-3	-3	0	0	-3	-3	-3	-3
1602	2020-02-13 11:22:00	5.55833	0	0	0	0	0	0	0	0	0	0	0	0	0	0	0	0	-3	-3	0	0	-3	-3	-3	-3
1603	2020-02-13 11:27:00	5.56181	0	0	0	0	0	0	0	0	0	0	0	0	0	0	0	0	-3	-3	0	0	-3	-3	-3	-3
1604	2020-02-13 11:32:00	5.56528	0	0	0	0	0	0	0	0	0	0	0	0	0	0	0	0	-3	-3	0	0	-3	-3	-3	-3
1605	2020-02-13 11:37:00	5.56875	0	0	0	0	0	0	0	0	0	0	0	0	0	0	0	0	-3	-3	0	0	-3	-3	-3	-3
1606	2020-02-13 11:42:00	5.57222	0	0	0	0	0	0	0	0	0	0	0	0	0	0	0	0	-3	-3	0	0	-3	-3	-3	-3
1607	2020-02-13 11:47:00	5.57569	0	0	0	0	0	0	0	0	0	0	0	0	0	0	0	0	-3	-3	0	0	-3	-3	-3	-3
1608	2020-02-13 11:52:00	5.57917	0	0	0	0	0	0	0	0	0	0	0	0	0	0	0	0	-3	-3	-3	-3	-3	-3	-3	-3
1609	2020-02-13 11:57:00	5.58264	0	0	0	0	0	0	0	0	0	0	0	0	0	0	0	0	0	-3	-3	-3	-3	-3	-3	-3
1610	2020-02-13 12:02:00	5.58611	0	0	0	0	0	0	0	0	0	0	0	0	0	0	0	0	0	-3	-3	-3	0	-3	-3	-3
1611	2020-02-13 12:07:00	5.58958	0	0	0	0	0	0	0	0	0	0	0	0	0	0	0	0	0	0	-3	-3	0	-3	-3	-3
1612	2020-02-13 12:12:00	5.59306	0	0	0	0	0	0	0	0	0	0	0	0	0	0	0	0	0	0	-3	0	0	-3	-3	-3
1613	2020-02-13 12:17:00	5.59653	0	0	0	0	0	0	0	0	0	0	0	0	0	0	0	0	0	0	-3	0	0	-3	-3	-3
1614	2020-02-13 12:22:00	5.6	0	0	0	0	0	0	0	0	0	0	0	0	0	0	0	0	0	0	-3	0	0	-3	-3	-3
1615	2020-02-13 12:27:00	5.60347	0	0	0	0	0	0	0	0	0	0	0	0	0	0	0	0	0	0	-3	0	0	-3	-3	-3
1616	2020-02-13 12:32:00	5.60694	0	0	0	0	0	0	0	0	0	0	0	0	0	0	0	0	0	0	-3	0	0	-3	-3	-3
1617	2020-02-13 12:37:00	5.61042	0	0	0	0	0	0	0	0	0	0	0	0	0	0	0	0	0	0	-3	0	0	-3	-3	-3
1618	2020-02-13 12:42:00	5.61389	0	0	0	0	0	0	0	0	0	0	0	0	0	0	0	0	0	0	-3	0	0	0	-3	-3
1619	2020-02-13 12:47:00	5.61736	0	0	0	0	0	0	0	0	0	0	0	0	0	0	0	0	0	0	-3	0	0	0	0	-3
1620	2020-02-13 12:52:00	5.62083	0	0	0	0	0	0	0	0	0	0	0	0	0	0	0	0	0	0	0	0	0	0	0	-3
1621	2020-02-13 12:57:00	5.62431	0	0	0	0	0	0	0	0	0	0	0	0	0	0	0	0	0	0	0	0	0	0	0	-3
1622	2020-02-13 13:02:00	5.62778	0	0	0	0	0	0	0	0	0	0	0	0	0	0	0	0	0	0	0	0	0	0	0	-3
1623	2020-02-13 13:07:00	5.63125	0	0	0	0	0	0	0	0	0	0	0	0	0	0	0	0	0	0	0	0	0	0	0	-3
1624	2020-02-13 13:12:00	5.63472	0	0	0	0	0	0	0	0	0	0	0	0	0	0	0	0	0	0	0	0	0	0	0	-3
1625	2020-02-13 13:17:00	5.63819	0	0	0	0	0	0	0	0	0	0	0	0	0	0	0	0	0	0	0	0	0	-3	0	-3
1626	2020-02-13 13:22:00	5.64167	0	0	0	0	0	0	0	0	0	0	0	0	0	0	0	0	0	0	0	0	0	-3	0	-3
1627	2020-02-13 13:27:00	5.64514	0	0	0	0	0	0	0	0	0	0	0	0	0	0	0	0	0	0	0	0	0	-3	0	-3
1628	2020-02-13 13:32:00	5.64861	0	0	0	0	0	0	0	0	0	0	0	0	0	0	0	0	0	0	0	0	0	-3	0	-3
1629	2020-02-13 13:37:00	5.65208	0	0	0	0	0	0	0	0	0	0	0	0	0	0	0	0	0	0	0	0	0	-3	0	-3
1630	2020-02-13 13:42:00	5.65556	0	0	0	0	0	0	0	0	0	0	0	0	0	0	0	0	0	0	0	0	0	-3	0	-3
1631	2020-02-13 13:47:00	5.65903	0	0	0	0	0	0	0	0	0	0	0	0	0	0	0	0	0	0	0	0	0	-3	0	-3
1632	2020-02-13 13:52:00	5.6625	0	0	0	0	0	0	0	0	0	0	0	0	0	0	0	0	0	0	0	0	0	-3	0	-3
1633	2020-02-13 13:57:00	5.66597	0	0	0	0	0	0	0	0	0	0	0	0	0	0	0	0	0	0	0	0	0	-3	0	-3
1634	2020-02-13 14:02:00	5.66944	0	0	0	0	0	0	0	0	0	0	0	0	0	0	0	0	0	0	0	0	0	-3	0	-3
1635	2020-02-13 14:07:00	5.67292	0	0	0	0	0	0	0	0	0	0	0	0	0	0	0	0	0	0	0	0	0	-3	0	-3
1636	2020-02-13 14:12:00	5.67639	0	0	0	0	0	0	0	0	0	0	0	0	0	0	0	0	0	0	0	0	0	-3	0	-3
1637	2020-02-13 14:17:00	5.67986	0	0	0	0	0	0	0	0	0	0	0	0	0	0	0	0	0	0	0	0	0	-3	0	-3
1638	2020-02-13 14:22:00	5.68333	0	0	0	0	0	0	0	0	0	0	0	0	0	0	0	0	0	0	0	0	0	-3	0	0
1639	2020-02-13 14:27:00	5.68681	0	0	0	0	0	0	0	0	0	0	0	0	0	0	0	0	0	0	0	0	0	-3	0	0
1640	2020-02-13 14:32:00	5.69028	0	0	0	0	0	0	0	0	0	0	0	0	0	0	0	0	0	0	0	0	0	-3	0	0
1641	2020-02-13 14:37:00	5.69375	0	-3	0	0	0	0	0	0	0	0	0	0	0	0	0	0	0	0	0	0	0	-3	0	0
1642	2020-02-13 14:42:00	5.69722	0	-3	0	0	0	0	0	0	0	0	0	0	0	0	0	0	0	0	0	0	0	-3	0	0
1643	2020-02-13 14:47:00	5.70069	0	-3	0	0	0	0	0	0	0	0	0	0	0	0	0	0	0	0	0	0	0	-3	0	0
1644	2020-02-13 14:52:00	5.70417	0	-3	0	0	0	0	0	0	0	0	0	0	0	0	0	0	0	-3	0	0	0	-3	0	0
1645	2020-02-13 14:57:00	5.70764	0	-3	0	0	0	0	0	0	0	0	0	0	0	0	0	0	0	-3	0	0	0	-3	0	0
1646	2020-02-13 15:02:00	5.71111	0	-3	0	0	0	0	0	0	0	0	0	0	0	0	0	0	0	-3	0	0	0	-3	0	0
1647	2020-02-13 15:07:00	5.71458	0	-3	0	0	0	0	0	0	0	0	0	0	0	0	0	0	0	-3	0	0	0	-3	0	0
1648	2020-02-13 15:12:00	5.71806	0	-3	0	0	0	0	0	0	0	0	0	0	0	0	0	0	0	-3	0	0	0	-3	0	0
1649	2020-02-13 15:17:00	5.72153	0	-3	0	0	0	0	0	0	0	0	0	0	0	0	0	0	0	-3	0	0	0	-3	0	0
1650	2020-02-13 15:22:00	5.725	0	-3	0	0	0	0	0	0	0	0	0	0	0	0	0	0	0	-3	0	0	0	-3	0	0
1651	2020-02-13 15:27:00	5.72847	0	-3	0	0	0	0	0	0	0	0	0	0	0	0	0	0	0	0	0	0	0	-3	0	0
1652	2020-02-13 15:32:00	5.73194	0	-3	0	0	0	0	0	0	0	0	0	0	0	0	0	0	0	0	0	0	0	-3	0	0
1653	2020-02-13 15:37:00	5.73542	0	-3	0	0	0	0	0	0	0	0	0	0	0	0	0	0	0	0	0	0	0	-3	0	0
1654	2020-02-13 15:42:00	5.73889	0	-3	0	0	0	0	0	0	0	0	0	0	0	0	0	0	0	0	0	0	0	-3	0	0
1655	2020-02-13 15:47:00	5.74236	0	-3	0	0	0	0	0	0	0	0	0	0	0	0	0	0	0	0	0	0	0	-3	0	0
1656	2020-02-13 15:52:00	5.74583	0	0	0	0	0	0	0	0	0	0	0	0	0	0	0	0	0	0	0	0	0	-3	0	0
1657	2020-02-13 15:57:00	5.74931	0	0	0	0	0	0	0	0	0	0	0	0	0	0	0	0	0	0	0	0	0	-3	0	0
1658	2020-02-13 16:02:00	5.75278	0	-3	0	0	0	0	0	0	0	0	0	0	0	0	0	0	0	0	0	0	0	-3	0	0
1659	2020-02-13 16:07:00	5.75625	0	-3	0	0	0	0	0	0	0	0	0	0	0	0	0	0	0	0	0	0	0	-3	0	0
1660	2020-02-13 16:12:00	5.75972	0	-3	0	0	0	0	0	0	0	0	0	0	0	0	0	0	0	0	0	0	0	-3	0	0
1661	2020-02-13 16:17:00	5.76319	0	-3	0	0	0	-3	0	0	0	0	0	0	0	0	0	0	0	0	0	0	0	-3	0	0
1662	2020-02-13 16:22:00	5.76667	0	-3	0	0	0	-3	0	0	0	0	0	0	0	0	0	0	0	0	0	0	0	-3	0	0
1663	2020-02-13 16:27:00	5.77014	0	0	0	0	0	-3	0	0	0	0	0	0	0	0	0	0	0	0	0	0	0	-3	0	0
1664	2020-02-13 16:32:00	5.77361	0	0	0	0	0	-3	0	0	0	0	0	0	0	0	0	0	0	0	0	0	0	-3	0	0
1665	2020-02-13 16:37:00	5.77708	0	0	0	0	0	-3	0	0	0	0	0	0	0	0	0	0	0	0	0	0	0	0	0	-3
1666	2020-02-13 16:42:00	5.78056	0	0	0	0	0	-3	0	0	0	0	0	0	0	0	0	0	0	0	0	0	0	0	0	-3
1667	2020-02-13 16:47:00	5.78403	0	0	0	0	0	0	0	0	0	0	0	0	0	0	0	0	0	0	0	0	0	0	0	-3
1668	2020-02-13 16:52:00	5.7875	-3	0	0	0	0	0	0	0	0	0	0	0	0	0	0	0	0	0	0	0	0	0	0	-3
1669	2020-02-13 16:57:00	5.79097	-3	0	0	0	0	0	0	0	0	0	0	0	0	0	0	0	0	0	0	0	0	0	0	-3
1670	2020-02-13 17:02:00	5.79444	-3	0	0	0	0	0	0	0	0	0	0	0	0	0	0	0	0	-3	0	0	0	0	0	-3
1671	2020-02-13 17:07:00	5.79792	-3	0	0	0	0	0	0	0	0	0	0	0	0	0	0	0	0	-3	0	0	0	0	-3	-3
1672	2020-02-13 17:12:00	5.80139	-3	0	0	0	0	0	0	0	0	0	0	0	0	0	0	0	0	-3	0	0	0	0	-3	-3
1673	2020-02-13 17:17:00	5.80486	0	0	0	0	0	0	0	0	0	0	0	0	0	0	0	0	0	-3	0	0	0	0	-3	-3
1674	2020-02-13 17:22:00	5.80833	0	0	0	0	0	0	0	0	0	0	0	0	0	0	0	0	0	-3	0	0	0	0	-3	-3
1675	2020-02-13 17:27:00	5.81181	0	0	0	0	0	0	0	0	0	0	0	0	0	0	0	0	0	-3	0	0	0	0	-3	-3
1676	2020-02-13 17:32:00	5.81528	0	0	0	0	0	0	0	3	0	0	0	0	0	0	0	0	0	-3	0	-3	0	0	-3	-3
1677	2020-02-13 17:37:00	5.81875	0	0	0	0	0	0	0	3	0	0	0	0	0	0	0	0	-3	-3	0	-3	0	0	-3	-3
1678	2020-02-13 17:42:00	5.82222	0	0	0	0	0	0	0	3	0	0	0	0	0	0	0	0	-3	-3	0	-3	0	0	-3	-3
1679	2020-02-13 17:47:00	5.82569	0	0	0	0	0	0	0	3	0	0	0	0	0	0	0	0	-3	0	0	-3	0	0	-3	-3
1680	2020-02-13 17:52:00	5.82917	0	0	0	0	0	0	0	3	0	0	0	0	0	0	0	0	-3	0	0	-3	0	0	-3	-3
1681	2020-02-13 17:57:00	5.83264	0	0	0	0	0	0	0	3	0	0	0	0	0	0	0	0	-3	0	0	0	0	0	-3	-3
1682	2020-02-13 18:02:00	5.83611	0	0	0	0	0	0	0	3	0	0	0	0	0	0	0	0	-3	0	0	0	0	0	-3	-3
1683	2020-02-13 18:07:00	5.83958	0	0	0	0	0	0	0	3	0	0	0	0	0	0	0	0	-3	0	0	0	0	0	-3	-3
1684	2020-02-13 18:12:00	5.84306	0	0	0	0	0	0	0	0	0	0	0	0	0	0	0	0	-3	0	0	0	0	0	-3	-3
1685	2020-02-13 18:17:00	5.84653	0	0	0	0	0	0	0	0	0	0	0	0	0	0	0	0	-3	0	0	0	0	0	-3	-3
1686	2020-02-13 18:22:00	5.85	0	0	0	0	0	0	0	0	0	0	0	0	0	0	0	0	-3	0	0	0	0	0	-3	-3
1687	2020-02-13 18:27:00	5.85347	0	0	0	0	0	0	0	0	0	0	0	0	0	0	0	0	-3	-3	0	0	0	0	-3	-3
1688	2020-02-13 18:32:00	5.85694	0	0	0	0	0	0	0	0	0	0	0	0	0	0	0	0	-3	-3	0	0	0	0	-3	-3
1689	2020-02-13 18:37:00	5.86042	0	0	0	0	0	0	0	0	0	0	0	0	0	0	0	0	-3	-3	0	0	0	0	-3	-3
1690	2020-02-13 18:42:00	5.86389	0	0	0	0	0	0	0	0	0	0	0	0	0	0	0	0	-3	-3	0	0	0	0	-3	-3
1691	2020-02-13 18:47:00	5.86736	0	0	0	0	0	0	0	0	0	0	0	0	0	0	0	0	-3	-3	0	0	0	0	-3	-3
1692	2020-02-13 18:52:00	5.87083	0	-3	0	0	0	0	0	0	0	0	0	0	0	0	0	0	-3	-3	0	0	0	0	-3	-3
1693	2020-02-13 18:57:00	5.87431	0	-3	0	0	0	0	0	0	0	0	0	0	0	0	0	0	-3	-3	0	0	0	0	-3	-3
1694	2020-02-13 19:02:00	5.87778	0	-3	0	0	0	-3	0	0	0	0	0	0	0	0	0	0	-3	-3	0	0	0	0	-3	-3
1695	2020-02-13 19:07:00	5.88125	0	-3	0	0	0	-3	0	0	0	0	0	0	0	0	0	0	-3	-3	0	0	0	0	-3	-3
1696	2020-02-13 19:12:00	5.88472	0	-3	0	0	0	-3	0	0	0	0	0	0	0	0	0	0	-3	-3	0	0	0	0	-3	-3
1697	2020-02-13 19:17:00	5.88819	0	-3	0	0	0	-3	0	0	0	0	0	0	0	0	0	0	-3	-3	0	0	0	0	-3	-3
1698	2020-02-13 19:22:00	5.89167	0	-3	0	0	0	0	0	0	0	0	0	0	0	0	0	0	-3	-3	0	0	0	0	-3	-3
1699	2020-02-13 19:27:00	5.89514	0	0	0	0	0	0	0	0	0	0	0	0	0	0	0	0	-3	-3	0	0	0	0	-3	-3
1700	2020-02-13 19:32:00	5.89861	0	0	0	0	0	0	0	0	0	0	0	0	0	0	0	0	-3	-3	0	0	0	0	-3	-3
1701	2020-02-13 19:37:00	5.90208	0	0	0	0	0	0	0	0	0	0	0	0	0	0	0	0	-3	-3	0	0	0	0	-3	-3
1702	2020-02-13 19:42:00	5.90556	0	0	0	0	0	0	0	0	0	0	0	0	0	0	0	0	-3	-3	0	0	0	0	-3	-3
1703	2020-02-13 19:47:00	5.90903	0	0	0	0	0	0	0	0	0	0	0	0	0	0	0	0	-3	-3	0	0	0	-3	-3	-3
1704	2020-02-13 19:52:00	5.9125	0	0	0	0	0	0	0	0	0	0	0	0	0	0	0	0	-3	-3	0	0	0	-3	-3	-3
1705	2020-02-13 19:57:00	5.91597	0	0	0	0	0	0	0	0	0	0	0	0	0	0	0	0	-3	-3	0	0	-3	-3	-3	-3
1706	2020-02-13 20:02:00	5.91944	0	0	0	0	0	0	0	0	0	0	0	0	0	0	0	0	-3	-3	0	-3	-3	-3	-3	-3
1707	2020-02-13 20:07:00	5.92292	0	0	0	0	0	0	0	0	0	0	0	0	0	0	0	0	-3	-3	0	-3	-3	-3	-3	-3
1708	2020-02-13 20:12:00	5.92639	0	0	0	0	0	0	0	0	0	0	0	0	0	0	0	0	-3	-3	0	-3	-3	-3	-3	-3
1709	2020-02-13 20:17:00	5.92986	0	0	0	0	0	0	0	0	0	0	0	0	0	0	0	0	-3	-3	0	-3	-3	-3	-3	-3
1710	2020-02-13 20:22:00	5.93333	0	0	0	0	0	0	0	0	0	0	0	0	0	0	0	0	-3	-3	0	-3	-3	-3	-3	-3
1711	2020-02-13 20:27:00	5.93681	0	0	0	0	0	0	0	0	0	0	0	0	0	0	0	0	-3	-3	0	-3	-3	-3	-3	0
1712	2020-02-13 20:32:00	5.94028	0	0	0	0	0	0	0	0	0	0	0	0	0	0	0	0	-3	-3	0	-3	-3	-3	-3	0
1713	2020-02-13 20:37:00	5.94375	0	0	0	0	0	0	0	0	0	0	0	0	0	0	0	0	-3	-3	0	-3	-3	-3	-3	0
1714	2020-02-13 20:42:00	5.94722	0	0	0	0	0	0	0	0	0	0	0	0	0	0	0	0	-3	-3	0	-3	-3	-3	-3	0
1715	2020-02-13 20:47:00	5.95069	0	0	0	0	0	0	0	0	0	0	0	0	0	0	0	0	0	-3	0	-3	-3	-3	-3	0
1716	2020-02-13 20:52:00	5.95417	0	0	0	0	0	0	0	0	0	0	0	0	0	0	0	0	0	-3	0	0	-3	-3	-3	0
1717	2020-02-13 20:57:00	5.95764	0	0	0	0	0	0	0	0	0	0	0	0	0	0	0	0	0	-3	0	0	-3	-3	-3	-3
1718	2020-02-13 21:02:00	5.96111	0	3	0	0	0	0	0	0	0	0	0	0	0	0	0	0	0	-3	0	0	-3	-3	-3	-3
1719	2020-02-13 21:07:00	5.96458	0	3	0	0	0	0	0	0	0	0	0	0	0	0	0	0	0	-3	0	0	-3	-3	-3	-3
1720	2020-02-13 21:12:00	5.96806	0	3	0	0	0	0	0	0	0	0	0	0	0	0	0	0	0	-3	0	0	-3	-3	-3	-3
1721	2020-02-13 21:17:00	5.97153	0	3	0	0	0	0	0	0	0	0	0	0	0	0	0	0	0	-3	0	0	-3	-3	-3	-3
1722	2020-02-13 21:22:00	5.975	0	3	0	0	0	0	-3	0	0	0	0	0	0	0	0	0	0	-3	0	0	-3	-3	-3	-3
1723	2020-02-13 21:27:00	5.97847	0	3	0	0	0	0	-3	0	0	0	0	0	0	0	0	0	0	-3	0	0	-3	-3	-3	-3
1724	2020-02-13 21:32:00	5.98194	0	3	0	0	0	0	-3	0	0	0	0	0	0	0	0	0	0	-3	0	0	-3	-3	-3	-3
1725	2020-02-13 21:37:00	5.98542	0	3	0	0	0	0	-3	0	0	0	0	0	0	0	0	0	0	-3	0	0	-3	-3	-3	-3
1726	2020-02-13 21:42:00	5.98889	0	0	0	0	0	0	-3	0	0	0	0	0	0	0	0	0	0	-3	0	0	-3	-3	-3	-3
1727	2020-02-13 21:47:00	5.99236	0	0	0	0	0	0	-3	0	0	0	0	0	0	0	0	0	0	-3	0	0	-3	-3	-3	-3
1728	2020-02-13 21:52:00	5.99583	0	0	0	0	0	0	-3	0	0	0	0	0	0	0	0	0	0	-3	0	0	-3	0	-3	-3
1729	2020-02-13 21:57:00	5.99931	0	0	0	0	0	0	-3	0	0	0	0	0	0	0	0	0	0	-3	0	0	-3	0	-3	-3
1730	2020-02-13 22:02:00	6.00278	0	0	0	0	0	0	-3	0	0	0	0	0	0	0	0	0	0	-3	0	0	-3	0	-3	-3
1731	2020-02-13 22:07:00	6.00625	0	0	0	0	0	0	-3	0	0	0	0	0	0	0	0	0	0	-3	0	0	-3	0	-3	-3
1732	2020-02-13 22:12:00	6.00972	0	0	0	0	0	0	-3	0	0	0	0	0	0	0	0	0	0	-3	0	0	-3	0	-3	-3
1733	2020-02-13 22:17:00	6.01319	0	0	0	0	0	0	-3	0	0	0	0	0	0	0	0	0	0	-3	0	0	-3	0	-3	-3
1734	2020-02-13 22:22:00	6.01667	0	0	0	0	0	0	0	0	0	0	0	0	0	0	0	0	0	-3	0	0	-3	0	-3	-3
1735	2020-02-13 22:27:00	6.02014	0	0	0	0	0	0	0	0	0	0	0	0	0	0	0	0	0	-3	0	0	-3	0	-3	-3
1736	2020-02-13 22:32:00	6.02361	0	0	0	0	0	0	0	0	0	0	0	0	0	0	0	0	0	-3	0	0	-3	0	-3	-3
1737	2020-02-13 22:37:00	6.02708	0	0	0	0	0	-3	0	0	0	0	0	0	0	0	0	0	0	-3	0	0	-3	0	-3	-3
1738	2020-02-13 22:42:00	6.03056	0	0	0	0	0	-3	0	0	0	0	0	0	0	0	0	0	0	-3	0	0	-3	0	-3	-3
1739	2020-02-13 22:47:00	6.03403	0	0	0	0	0	-3	0	0	0	0	0	0	0	0	0	0	0	-3	0	0	-3	0	-3	-3
1740	2020-02-13 22:52:00	6.0375	0	0	0	0	0	-3	0	0	0	0	0	0	0	0	0	0	-3	-3	0	0	-3	0	-3	-3
1741	2020-02-13 22:57:00	6.04097	0	0	0	0	0	-3	0	0	0	0	0	0	0	0	0	0	-3	-3	0	0	-3	0	-3	-3
1742	2020-02-13 23:02:00	6.04444	0	0	0	0	0	0	0	0	0	0	0	0	0	0	0	0	-3	-3	0	0	-3	0	-3	-3
1743	2020-02-13 23:07:00	6.04792	0	0	0	0	0	0	0	0	0	0	0	0	0	0	0	0	-3	0	0	0	-3	0	-3	-3
1744	2020-02-13 23:12:00	6.05139	0	0	0	0	0	0	0	0	0	0	0	0	0	0	0	0	-3	0	0	0	-3	0	-3	-3
1745	2020-02-13 23:17:00	6.05486	0	0	0	0	0	0	0	0	0	0	0	0	0	0	0	0	-3	0	0	0	-3	0	-3	-3
1746	2020-02-13 23:22:00	6.05833	0	0	0	0	0	0	0	0	0	0	0	0	0	0	0	0	-3	0	0	0	-3	0	-3	-3
1747	2020-02-13 23:27:00	6.06181	0	0	0	0	0	0	0	0	0	0	0	0	0	0	0	0	-3	0	0	0	-3	0	-3	-3
1748	2020-02-13 23:32:00	6.06528	0	0	0	0	0	0	0	0	0	0	0	0	0	0	0	0	-3	0	0	0	-3	0	-3	-3
1749	2020-02-13 23:37:00	6.06875	0	0	0	0	0	0	0	0	0	0	0	0	0	0	0	0	-3	0	0	0	-3	0	-3	-3
1750	2020-02-13 23:42:00	6.07222	0	0	0	0	0	0	0	0	0	0	0	0	0	0	0	0	-3	0	0	0	-3	0	-3	-3
1751	2020-02-13 23:47:00	6.07569	0	0	0	0	0	0	0	0	0	0	0	0	0	0	0	0	-3	0	0	0	-3	-3	-3	-3
1752	2020-02-13 23:52:00	6.07917	0	0	0	0	0	0	0	0	0	0	0	0	0	0	0	0	-3	0	0	0	-3	-3	-3	-3
1753	2020-02-13 23:57:00	6.08264	0	0	0	0	0	-3	0	0	0	0	0	0	0	0	0	0	-3	0	0	0	-3	-3	-3	-3
1754	2020-02-14 00:02:00	6.08611	0	0	0	0	0	-3	0	0	0	0	0	0	0	0	0	0	-3	0	0	0	-3	-3	-3	-3
1755	2020-02-14 00:07:00	6.08958	0	0	0	0	0	-3	0	0	0	0	0	0	0	0	0	0	-3	0	0	0	-3	-3	-3	-3
1756	2020-02-14 00:12:00	6.09306	0	0	0	0	0	-3	0	0	0	0	0	0	0	0	0	0	-3	0	0	0	-3	-3	-3	-3
1757	2020-02-14 00:17:00	6.09653	0	0	0	0	0	-3	0	0	0	0	0	0	0	0	0	0	-3	0	0	0	-3	-3	-3	0
1758	2020-02-14 00:22:00	6.1	0	0	0	0	0	-3	0	0	0	0	0	0	0	0	0	0	-3	0	0	0	-3	-3	-3	0
1759	2020-02-14 00:27:00	6.10347	0	0	0	0	0	-3	0	0	0	0	0	0	0	0	0	0	-3	0	-3	0	-3	-3	-3	0
1760	2020-02-14 00:32:00	6.10694	0	0	0	0	0	-3	0	0	0	0	0	0	0	0	0	0	-3	0	-3	0	-3	0	-3	0
1761	2020-02-14 00:37:00	6.11042	0	0	0	0	0	-3	0	0	0	0	0	0	0	0	0	0	-3	0	-3	0	-3	0	-3	0
1762	2020-02-14 00:42:00	6.11389	0	0	0	0	0	-3	0	0	0	0	0	0	0	0	0	0	-3	0	-3	0	-3	0	-3	0
1763	2020-02-14 00:47:00	6.11736	0	0	0	0	0	0	0	0	0	0	0	0	0	0	0	0	-3	0	-3	0	-3	0	-3	0
1764	2020-02-14 00:52:00	6.12083	0	0	0	0	0	0	0	0	0	0	0	0	0	0	0	0	-3	0	-3	0	-3	0	-3	0
1765	2020-02-14 00:57:00	6.12431	0	0	0	0	0	0	0	0	0	0	0	0	0	0	0	0	-3	0	-3	0	-3	0	-3	0
1766	2020-02-14 01:02:00	6.12778	0	0	0	0	0	0	0	0	0	0	0	0	0	0	0	0	-3	0	-3	0	-3	0	-3	0
1767	2020-02-14 01:07:00	6.13125	0	0	0	0	0	0	0	0	0	0	0	0	0	0	0	0	-3	0	-3	0	-3	0	-3	0
1768	2020-02-14 01:12:00	6.13472	0	0	0	0	0	0	0	0	0	0	0	0	0	0	0	0	-3	0	-3	0	-3	0	-3	0
1769	2020-02-14 01:17:00	6.13819	0	0	0	0	0	0	0	0	0	0	0	0	0	0	0	0	-3	0	-3	-3	-3	0	-3	0
1770	2020-02-14 01:22:00	6.14167	0	0	0	0	0	0	0	0	0	0	0	0	0	0	0	0	-3	0	-3	-3	-3	0	-3	0
1771	2020-02-14 01:27:00	6.14514	0	0	0	0	0	0	0	0	0	0	0	0	0	0	0	0	-3	0	-3	-3	-3	0	-3	0
1772	2020-02-14 01:32:00	6.14861	0	0	0	0	0	0	0	0	0	0	0	0	0	0	0	0	-3	0	-3	-3	-3	0	-3	0
1773	2020-02-14 01:37:00	6.15208	0	0	0	0	0	0	0	0	0	0	0	0	0	0	0	0	-3	0	-3	-3	-3	0	-3	0
1774	2020-02-14 01:42:00	6.15556	0	0	0	0	0	0	0	0	0	0	0	0	0	0	0	0	-3	0	-3	-3	-3	0	-3	0
1775	2020-02-14 01:47:00	6.15903	0	0	0	0	0	0	0	0	0	0	0	0	0	0	0	0	-3	0	-3	-3	-3	0	-3	0
1776	2020-02-14 01:52:00	6.1625	0	0	0	0	0	0	0	0	0	0	0	0	0	0	0	0	-3	0	-3	-3	-3	0	-3	0
1777	2020-02-14 01:57:00	6.16597	0	0	0	0	0	0	0	0	0	0	0	0	0	0	0	0	-3	0	-3	-3	-3	0	-3	0
1778	2020-02-14 02:02:00	6.16944	0	0	0	0	0	0	0	0	0	0	0	0	0	0	0	0	-3	0	-3	-3	-3	0	-3	0
1779	2020-02-14 02:07:00	6.17292	0	0	0	0	0	0	0	0	0	0	0	0	0	0	0	0	-3	0	-3	-3	-3	0	-3	0
1780	2020-02-14 02:12:00	6.17639	0	0	0	0	0	0	0	0	0	0	0	0	0	0	0	0	-3	0	-3	-3	-3	0	-3	0
1781	2020-02-14 02:17:00	6.17986	0	0	0	0	0	0	0	0	0	0	0	0	0	0	0	0	-3	0	-3	-3	-3	0	-3	0
1782	2020-02-14 02:22:00	6.18333	0	0	0	0	0	0	0	0	0	0	0	0	0	0	0	0	-3	0	-3	-3	-3	0	-3	0
1783	2020-02-14 02:27:00	6.18681	0	0	0	-3	0	0	0	0	0	0	0	0	0	0	0	0	-3	0	0	-3	-3	0	-3	0
1784	2020-02-14 02:32:00	6.19028	0	0	0	-3	0	0	-3	0	0	0	0	0	0	0	0	0	-3	0	0	-3	-3	0	-3	0
1785	2020-02-14 02:37:00	6.19375	0	0	0	-3	0	0	-3	0	0	0	0	0	0	0	0	0	-3	0	0	-3	-3	0	-3	0
1786	2020-02-14 02:42:00	6.19722	0	0	0	-3	0	0	-3	0	0	0	0	0	0	0	0	0	-3	0	0	-3	-3	0	-3	0
1787	2020-02-14 02:47:00	6.20069	0	0	0	-3	0	0	-3	0	0	0	0	0	0	0	0	0	-3	0	0	-3	-3	0	-3	0
1788	2020-02-14 02:52:00	6.20417	0	0	0	-3	0	0	-3	0	0	0	0	0	0	0	0	0	-3	0	0	-3	-3	0	-3	0
1789	2020-02-14 02:57:00	6.20764	0	0	0	-3	0	0	0	0	0	0	0	0	0	0	0	0	-3	0	0	-3	-3	0	-3	-3
1790	2020-02-14 03:02:00	6.21111	0	0	0	-3	0	0	0	0	0	0	0	0	0	0	0	0	-3	0	0	0	-3	0	-3	-3
1791	2020-02-14 03:07:00	6.21458	0	0	0	-3	0	0	0	0	0	0	0	0	0	0	0	0	-3	0	0	0	-3	0	-3	-3
1792	2020-02-14 03:12:00	6.21806	0	0	0	-3	0	0	0	0	0	0	0	0	0	0	0	0	-3	0	0	0	-3	0	-3	-3
1793	2020-02-14 03:17:00	6.22153	0	0	0	-3	0	0	0	0	0	0	0	0	0	0	0	0	-3	0	0	0	-3	0	-3	-3
1794	2020-02-14 03:22:00	6.225	0	0	0	-3	0	0	0	0	0	0	0	0	0	0	0	0	-3	0	0	-3	-3	0	-3	-3
1795	2020-02-14 03:27:00	6.22847	0	0	0	-3	0	0	0	0	0	0	0	0	0	0	0	0	-3	0	0	-3	-3	0	-3	-3
1796	2020-02-14 03:32:00	6.23194	0	0	0	-3	0	0	0	0	0	0	0	0	0	0	0	0	-3	0	0	-3	-3	0	-3	-3
1797	2020-02-14 03:37:00	6.23542	0	0	0	-3	0	0	0	0	0	0	0	0	0	0	0	0	-3	-3	0	-3	-3	0	-3	-3
1798	2020-02-14 03:42:00	6.23889	0	0	0	-3	0	0	0	0	0	0	0	0	0	0	0	0	-3	-3	0	-3	-3	0	-3	-3
1799	2020-02-14 03:47:00	6.24236	0	0	0	-3	0	0	0	0	0	0	0	0	0	0	0	0	-3	-3	0	-3	-3	0	-3	-3
1800	2020-02-14 03:52:00	6.24583	0	0	0	-3	0	0	0	0	0	0	0	0	0	0	0	0	-3	-3	0	-3	-3	0	-3	-3
1801	2020-02-14 03:57:00	6.24931	0	0	0	-3	0	0	0	0	0	0	0	0	0	0	0	0	-3	-3	0	-3	-3	0	-3	-3
1802	2020-02-14 04:02:00	6.25278	0	0	0	-3	0	0	0	0	0	0	0	0	0	0	0	0	-3	-3	0	-3	-3	0	-3	-3
1803	2020-02-14 04:07:00	6.25625	0	0	0	-3	0	0	0	0	0	0	0	0	0	0	0	0	-3	-3	0	-3	-3	0	-3	-3
1804	2020-02-14 04:12:00	6.25972	0	0	0	0	0	0	0	0	0	0	0	0	0	0	0	0	-3	0	0	-3	-3	0	-3	-3
1805	2020-02-14 04:17:00	6.26319	0	0	0	0	0	0	0	0	0	0	0	0	0	0	0	0	-3	0	0	-3	-3	0	-3	-3
1806	2020-02-14 04:22:00	6.26667	0	0	0	0	0	0	0	0	0	0	0	0	0	0	0	0	-3	0	0	-3	-3	0	-3	-3
1807	2020-02-14 04:27:00	6.27014	0	0	0	0	0	0	0	0	0	0	0	0	0	0	0	0	-3	0	0	-3	-3	0	-3	-3
1808	2020-02-14 04:32:00	6.27361	0	0	0	0	0	0	0	0	0	0	0	0	0	0	0	0	-3	0	0	-3	-3	0	-3	-3
1809	2020-02-14 04:37:00	6.27708	0	0	0	0	0	0	0	0	0	0	0	0	0	0	0	0	-3	0	0	-3	-3	0	-3	-3
1810	2020-02-14 04:42:00	6.28056	0	0	0	0	0	0	0	0	0	0	0	0	0	0	0	0	-3	0	0	-3	-3	0	-3	-3
1811	2020-02-14 04:47:00	6.28403	0	0	0	0	0	0	0	0	0	0	0	0	0	0	0	0	-3	0	0	-3	-3	0	-3	-3
1812	2020-02-14 04:52:00	6.2875	0	0	0	0	0	0	0	0	0	0	0	0	0	0	0	0	-3	0	0	-3	-3	0	-3	-3
1813	2020-02-14 04:57:00	6.29097	0	0	0	0	0	0	0	0	0	0	0	0	0	0	0	0	-3	0	0	-3	-3	0	-3	-3
1814	2020-02-14 05:02:00	6.29444	0	0	0	0	0	0	0	0	0	0	0	0	0	0	0	0	-3	0	0	-3	-3	0	-3	-3
1815	2020-02-14 05:07:00	6.29792	0	0	0	0	0	0	0	0	0	0	0	0	0	0	0	0	-3	0	0	-3	-3	0	-3	-3
1816	2020-02-14 05:12:00	6.30139	0	0	0	0	0	0	0	0	0	0	0	0	0	0	0	0	-3	0	0	-3	-3	0	-3	-3
1817	2020-02-14 05:17:00	6.30486	0	0	0	0	0	0	0	0	0	0	0	0	0	0	0	0	-3	0	0	0	-3	0	-3	-3
1818	2020-02-14 05:22:00	6.30833	0	0	0	0	0	0	0	0	0	0	0	0	0	0	0	0	-3	0	0	0	-3	0	-3	-3
1819	2020-02-14 05:27:00	6.31181	0	0	0	0	0	0	0	0	0	0	0	0	0	0	0	0	-3	0	0	0	-3	0	-3	-3
1820	2020-02-14 05:32:00	6.31528	0	0	0	0	0	0	0	0	0	0	0	0	0	0	0	0	-3	0	0	0	-3	0	-3	-3
1821	2020-02-14 05:37:00	6.31875	0	0	0	0	0	0	0	0	0	0	0	0	0	0	0	0	-3	0	0	0	-3	0	-3	-3
1822	2020-02-14 05:42:00	6.32222	0	0	0	0	0	0	0	0	0	0	0	0	0	0	0	0	-3	-3	0	0	-3	0	-3	-3
1823	2020-02-14 05:47:00	6.32569	0	0	0	0	0	0	0	0	0	0	0	0	0	0	0	0	-3	-3	0	0	-3	0	-3	-3
1824	2020-02-14 05:52:00	6.32917	0	0	0	0	0	0	0	0	0	0	0	0	0	0	0	0	-3	-3	0	0	-3	0	-3	-3
1825	2020-02-14 05:57:00	6.33264	0	0	0	0	0	0	0	0	0	0	0	0	0	0	0	0	-3	-3	0	0	-3	0	-3	-3
1826	2020-02-14 06:02:00	6.33611	0	0	0	0	0	-3	0	0	0	0	0	0	0	0	0	0	-3	-3	0	0	-3	0	-3	-3
1827	2020-02-14 06:07:00	6.33958	0	0	0	0	0	-3	0	0	0	0	0	0	0	0	0	0	-3	-3	0	0	-3	0	-3	-3
1828	2020-02-14 06:12:00	6.34306	0	0	0	0	0	-3	0	0	0	0	0	0	0	0	0	0	-3	-3	0	0	-3	0	-3	-3
1829	2020-02-14 06:17:00	6.34653	0	0	0	0	0	-3	0	0	0	0	0	0	0	0	0	0	-3	-3	0	0	-3	0	-3	-3
1830	2020-02-14 06:22:00	6.35	0	0	0	0	0	-3	0	0	0	0	0	0	0	0	0	0	-3	-3	0	0	-3	0	-3	-3
1831	2020-02-14 06:27:00	6.35347	0	0	0	0	0	-3	0	0	0	0	0	0	0	0	0	0	-3	-3	0	0	-3	0	-3	-3
1832	2020-02-14 06:32:00	6.35694	0	0	0	0	0	0	0	0	0	0	0	0	0	0	0	0	-3	-3	0	0	-3	0	-3	-3
1833	2020-02-14 06:37:00	6.36042	0	0	0	0	0	0	0	0	0	0	0	0	0	0	0	0	-3	-3	0	0	-3	0	-3	-3
1834	2020-02-14 06:42:00	6.36389	0	0	0	0	0	0	0	0	0	0	0	0	0	0	0	0	-3	-3	0	0	-3	0	-3	-3
1835	2020-02-14 06:47:00	6.36736	0	0	0	3	0	0	0	0	0	0	0	0	0	0	0	0	-3	-3	0	0	-3	0	-3	-3
1836	2020-02-14 06:52:00	6.37083	0	0	0	3	0	0	0	0	0	0	0	0	0	0	0	0	-3	0	0	0	-3	0	-3	-3
1837	2020-02-14 06:57:00	6.37431	0	0	0	3	0	0	0	0	0	0	0	0	0	0	0	0	-3	0	0	0	-3	0	-3	-3
1838	2020-02-14 07:02:00	6.37778	0	0	0	3	0	0	0	0	0	0	0	0	0	0	0	0	-3	0	0	0	-3	0	-3	-3
1839	2020-02-14 07:07:00	6.38125	0	0	0	3	0	0	0	0	0	0	0	0	0	0	0	0	-3	0	0	0	-3	0	-3	-3
1840	2020-02-14 07:12:00	6.38472	0	0	0	3	0	0	0	0	0	0	0	0	0	0	0	0	-3	0	0	0	-3	0	-3	-3
1841	2020-02-14 07:17:00	6.38819	0	0	0	3	0	0	0	0	0	0	0	0	0	0	0	0	-3	0	0	0	-3	0	-3	-3
1842	2020-02-14 07:22:00	6.39167	0	0	0	3	0	0	0	0	0	0	0	0	0	0	0	0	-3	0	0	0	-3	0	-3	-3
1843	2020-02-14 07:27:00	6.39514	0	0	0	3	0	0	0	0	0	0	0	0	0	0	0	0	-3	0	0	0	-3	0	-3	-3
1844	2020-02-14 07:32:00	6.39861	0	0	0	3	0	0	0	0	0	0	0	0	0	0	0	0	-3	0	0	0	-3	0	-3	-3
1845	2020-02-14 07:37:00	6.40208	0	0	0	3	0	0	0	0	0	0	0	0	0	0	0	0	-3	0	0	-3	-3	0	-3	-3
1846	2020-02-14 07:42:00	6.40556	0	0	0	3	0	0	0	0	0	0	0	0	0	0	0	0	-3	0	0	-3	-3	0	-3	-3
1847	2020-02-14 07:47:00	6.40903	0	0	0	3	0	0	0	0	0	0	0	0	0	0	0	0	-3	0	0	-3	-3	0	-3	-3
1848	2020-02-14 07:52:00	6.4125	0	0	0	3	0	0	0	0	0	0	0	0	0	0	0	0	-3	-3	0	-3	-3	0	-3	-3
1849	2020-02-14 07:57:00	6.41597	0	0	0	3	0	0	0	0	0	0	0	0	0	0	0	0	-3	-3	0	-3	-3	0	-3	-3
1850	2020-02-14 08:02:00	6.41944	0	0	0	3	0	0	0	0	0	0	0	0	0	0	0	0	-3	-3	0	-3	-3	0	-3	-3
1851	2020-02-14 08:07:00	6.42292	0	0	0	3	0	0	0	0	0	0	0	0	0	0	0	0	-3	-3	0	-3	-3	0	-3	-3
1852	2020-02-14 08:12:00	6.42639	0	0	0	0	0	0	0	0	0	0	0	0	0	0	0	0	-3	-3	0	-3	-3	0	-3	-3
1853	2020-02-14 08:17:00	6.42986	0	0	0	0	0	0	0	0	0	0	0	0	0	0	0	0	-3	-3	0	-3	-3	0	-3	-3
1854	2020-02-14 08:22:00	6.43333	0	0	0	0	0	0	0	0	0	0	0	0	0	0	0	0	-3	-3	0	-3	-3	0	-3	-3
1855	2020-02-14 08:27:00	6.43681	0	0	0	0	0	0	0	0	0	0	0	0	0	0	0	0	-3	-3	0	-3	-3	0	-3	-3
1856	2020-02-14 08:32:00	6.44028	0	0	0	0	0	0	0	0	0	0	0	0	0	0	0	0	-3	-3	0	-3	-3	0	-3	-3
1857	2020-02-14 08:37:00	6.44375	0	0	0	0	0	0	0	0	0	0	0	0	0	0	0	0	-3	-3	0	-3	-3	0	-3	0
1858	2020-02-14 08:42:00	6.44722	0	0	0	0	0	0	0	0	0	0	0	0	0	0	0	0	-3	-3	0	-3	-3	0	-3	0
1859	2020-02-14 08:47:00	6.45069	0	0	0	0	0	0	0	0	0	0	0	0	0	0	0	0	-3	-3	0	-3	-3	0	-3	0
1860	2020-02-14 08:52:00	6.45417	0	0	0	0	0	0	0	0	0	0	0	0	0	0	0	0	-3	-3	0	-3	-3	0	-3	0
1861	2020-02-14 08:57:00	6.45764	0	0	0	0	0	0	0	0	0	0	0	0	0	0	0	0	-3	-3	0	-3	-3	0	-3	0
1862	2020-02-14 09:02:00	6.46111	0	0	0	0	0	0	0	0	0	0	0	0	0	0	0	0	-3	-3	0	-3	-3	0	-3	0
1863	2020-02-14 09:07:00	6.46458	0	0	0	0	0	0	0	0	0	0	0	0	0	0	0	0	-3	-3	0	-3	-3	0	-3	0
1864	2020-02-14 09:12:00	6.46806	0	0	0	0	0	0	0	0	0	0	0	0	0	0	0	0	-3	-3	0	-3	-3	0	-3	0
1865	2020-02-14 09:17:00	6.47153	0	0	0	0	0	0	0	0	0	0	0	0	0	0	0	0	-3	-3	0	-3	-3	0	-3	0
1866	2020-02-14 09:22:00	6.475	0	0	0	0	0	0	0	0	0	0	0	0	0	0	0	0	-3	0	0	-3	-3	0	-3	0
1867	2020-02-14 09:27:00	6.47847	0	0	0	0	0	0	0	0	0	0	0	0	0	0	0	0	-3	0	0	-3	-3	0	-3	0
1868	2020-02-14 09:32:00	6.48194	0	0	0	0	0	0	0	0	0	0	0	0	0	0	0	0	-3	0	0	-3	-3	0	-3	0
1869	2020-02-14 09:37:00	6.48542	0	0	0	0	0	0	0	0	0	0	0	0	0	0	0	0	-3	0	0	-3	-3	0	-3	0
1870	2020-02-14 09:42:00	6.48889	0	0	0	0	0	0	0	0	0	0	0	0	0	0	0	0	-3	0	0	-3	-3	0	-3	0
1871	2020-02-14 09:47:00	6.49236	0	0	0	0	0	0	0	0	0	0	0	0	0	0	0	0	-3	0	0	-3	-3	0	-3	0
1872	2020-02-14 09:52:00	6.49583	0	0	0	0	0	0	0	0	0	0	0	0	0	0	0	0	-3	0	0	-3	-3	0	-3	0
1873	2020-02-14 09:57:00	6.49931	0	0	0	0	0	0	0	0	0	0	0	0	0	0	0	0	-3	0	0	-3	-3	0	-3	0
1874	2020-02-14 10:02:00	6.50278	0	0	0	0	0	0	0	0	0	0	0	0	0	0	0	0	-3	0	0	-3	-3	0	-3	0
1875	2020-02-14 10:07:00	6.50625	0	0	0	0	0	0	0	0	0	0	0	0	0	0	0	0	-3	0	0	-3	0	0	-3	0
1876	2020-02-14 10:12:00	6.50972	0	0	0	0	0	0	0	0	0	0	0	0	0	0	0	0	-3	0	0	-3	0	0	-3	-3
1877	2020-02-14 10:17:00	6.51319	0	0	0	0	0	0	0	0	0	0	0	0	0	0	0	0	-3	0	0	-3	0	0	-3	-3
1878	2020-02-14 10:22:00	6.51667	0	0	0	0	0	0	0	0	0	0	0	0	0	0	0	0	-3	0	0	-3	0	0	-3	-3
1879	2020-02-14 10:27:00	6.52014	0	0	-3	0	0	0	0	0	0	0	0	0	0	0	0	0	-3	0	0	-3	0	0	-3	-3
1880	2020-02-14 10:32:00	6.52361	0	0	-3	0	0	0	0	0	0	0	0	0	0	0	0	0	-3	0	0	-3	0	0	-3	-3
1881	2020-02-14 10:37:00	6.52708	0	0	-3	0	0	0	0	0	0	0	0	0	0	0	0	0	-3	0	0	-3	0	0	-3	-3
1882	2020-02-14 10:42:00	6.53056	0	0	-3	0	0	0	0	0	0	0	0	0	0	0	0	0	-3	0	0	-3	-3	0	-3	-3
1883	2020-02-14 10:47:00	6.53403	0	0	-3	0	0	0	0	0	0	0	0	0	0	0	0	0	-3	0	0	-3	-3	0	-3	-3
1884	2020-02-14 10:52:00	6.5375	0	0	-3	0	0	0	0	0	0	0	0	0	0	0	0	0	-3	0	0	-3	-3	0	-3	-3
1885	2020-02-14 10:57:00	6.54097	0	0	-3	0	0	0	0	0	0	0	0	0	0	0	0	0	-3	-3	0	-3	-3	0	-3	-3
1886	2020-02-14 11:02:00	6.54444	0	0	0	0	0	0	0	0	0	0	0	0	0	0	0	0	-3	-3	0	-3	-3	0	-3	-3
1887	2020-02-14 11:07:00	6.54792	0	0	0	0	0	0	0	0	0	0	0	0	0	0	0	0	-3	-3	0	-3	-3	0	-3	-3
1888	2020-02-14 11:12:00	6.55139	0	0	0	0	0	0	0	0	0	0	0	0	0	0	0	0	-3	-3	0	-3	-3	0	-3	-3
1889	2020-02-14 11:17:00	6.55486	0	0	0	0	0	0	0	0	0	0	0	0	0	0	0	0	-3	-3	0	-3	-3	0	-3	-3
1890	2020-02-14 11:22:00	6.55833	0	0	0	0	0	0	0	0	0	0	0	0	0	0	0	0	-3	-3	0	-3	-3	0	-3	-3
1891	2020-02-14 11:27:00	6.56181	0	0	0	0	0	0	0	0	0	0	0	0	0	0	0	0	-3	-3	0	-3	-3	0	-3	-3
1892	2020-02-14 11:32:00	6.56528	0	0	0	0	0	0	0	0	0	0	0	0	0	0	0	0	-3	-3	0	-3	-3	0	-3	-3
1893	2020-02-14 11:37:00	6.56875	0	0	0	0	0	0	0	0	0	0	0	0	0	0	0	0	-3	-3	0	-3	-3	0	-3	-3
1894	2020-02-14 11:42:00	6.57222	0	0	0	0	0	0	0	0	0	0	0	0	0	0	0	0	-3	-3	0	-3	-3	0	-3	-3
1895	2020-02-14 11:47:00	6.57569	0	0	0	0	0	0	0	0	0	0	0	0	0	0	0	0	-3	-3	0	-3	-3	0	-3	-3
1896	2020-02-14 11:52:00	6.57917	0	0	0	0	0	0	0	0	0	0	0	0	0	0	0	0	-3	-3	0	-3	-3	0	-3	-3
1897	2020-02-14 11:57:00	6.58264	0	0	0	0	0	0	0	0	0	0	0	0	0	0	0	0	-3	-3	0	-3	-3	0	-3	-3
1898	2020-02-14 12:02:00	6.58611	0	0	0	0	0	0	0	0	0	0	0	0	0	0	0	0	-3	-3	0	-3	-3	0	-3	-3
1899	2020-02-14 12:07:00	6.58958	0	0	0	0	0	0	0	0	0	0	0	0	0	0	0	0	-3	-3	0	-3	-3	0	-3	-3
1900	2020-02-14 12:12:00	6.59306	0	0	0	0	0	0	0	0	0	0	0	0	0	0	0	0	-3	-3	0	-3	-3	0	-3	-3
1901	2020-02-14 12:17:00	6.59653	0	0	0	0	0	0	0	0	0	0	0	0	0	0	0	0	-3	-3	0	-3	-3	0	-3	-3
1902	2020-02-14 12:22:00	6.6	0	0	0	0	0	0	0	0	0	0	0	0	0	0	0	0	-3	-3	0	-3	-3	0	-3	-3
1903	2020-02-14 12:27:00	6.60347	0	0	0	0	0	0	0	0	0	0	0	0	0	0	0	0	-3	-3	0	-3	-3	0	-3	-3
1904	2020-02-14 12:32:00	6.60694	0	0	0	0	0	0	0	0	0	0	0	0	0	0	0	0	-3	-3	0	-3	-3	0	-3	-3
1905	2020-02-14 12:37:00	6.61042	0	0	0	0	0	0	0	0	0	0	0	0	0	0	0	0	-3	-3	0	-3	-3	0	-3	-3
1906	2020-02-14 12:42:00	6.61389	0	0	0	0	0	0	0	0	0	0	0	0	0	0	0	0	-3	-3	0	-3	0	0	-3	0
1907	2020-02-14 12:47:00	6.61736	0	0	0	0	0	0	0	0	0	0	0	0	0	0	0	0	-3	-3	0	-3	0	0	-3	0
1908	2020-02-14 12:52:00	6.62083	0	0	0	0	0	0	0	0	0	0	0	0	0	0	0	0	-3	-3	0	-3	0	0	-3	0
1909	2020-02-14 12:57:00	6.62431	0	0	0	0	0	0	0	0	0	0	0	0	0	0	0	0	-3	0	0	-3	0	0	-3	0
1910	2020-02-14 13:02:00	6.62778	0	0	0	0	0	0	0	0	0	0	0	0	0	0	0	0	-3	0	0	-3	0	0	-3	0
1911	2020-02-14 13:07:00	6.63125	0	0	0	0	0	0	0	0	0	0	0	0	0	0	0	0	-3	0	0	-3	0	-3	-3	0
1912	2020-02-14 13:12:00	6.63472	0	0	0	0	0	0	0	0	0	0	0	0	0	0	0	0	-3	0	0	-3	-3	-3	-3	0
1913	2020-02-14 13:17:00	6.63819	0	0	0	0	0	0	0	0	0	0	0	0	0	0	0	0	-3	0	0	-3	-3	-3	-3	0
1914	2020-02-14 13:22:00	6.64167	0	0	0	0	0	0	0	0	0	0	0	0	0	0	0	0	-3	0	0	-3	-3	-3	-3	0
1915	2020-02-14 13:27:00	6.64514	0	0	0	0	0	0	0	0	0	0	0	0	0	0	0	0	-3	0	0	-3	-3	-3	-3	0
1916	2020-02-14 13:32:00	6.64861	0	0	0	0	0	0	0	0	0	0	0	0	0	0	0	0	-3	0	0	-3	-3	-3	-3	0
1917	2020-02-14 13:37:00	6.65208	0	0	0	0	0	0	0	0	0	0	0	0	0	0	0	0	-3	0	0	-3	-3	-3	-3	0
1918	2020-02-14 13:42:00	6.65556	0	0	0	0	0	0	0	0	0	0	0	0	0	0	0	0	-3	0	0	0	-3	-3	-3	0
1919	2020-02-14 13:47:00	6.65903	0	0	0	0	0	0	0	0	0	0	0	0	0	0	0	0	-3	0	0	0	-3	-3	-3	0
1920	2020-02-14 13:52:00	6.6625	0	0	0	0	0	0	0	0	0	0	0	0	0	0	0	0	-3	0	0	0	-3	-3	-3	0
1921	2020-02-14 13:57:00	6.66597	0	0	0	0	0	0	0	0	0	0	0	0	0	0	0	0	-3	0	0	0	-3	-3	-3	0
1922	2020-02-14 14:02:00	6.66944	0	0	0	0	0	0	0	0	0	0	0	0	0	0	0	0	-3	0	0	0	-3	-3	-3	0
1923	2020-02-14 14:07:00	6.67292	0	0	0	0	0	0	0	0	0	0	0	0	0	0	0	0	0	0	0	0	-3	-3	-3	0
1924	2020-02-14 14:12:00	6.67639	0	0	-3	0	0	0	0	0	0	0	0	0	0	0	0	0	0	0	0	0	-3	-3	-3	-3
1925	2020-02-14 14:17:00	6.67986	0	0	-3	0	0	0	0	0	0	0	0	0	0	0	0	0	0	0	0	-3	-3	-3	-3	-3
1926	2020-02-14 14:22:00	6.68333	0	0	-3	0	0	0	0	0	0	0	0	0	0	0	0	0	0	0	0	-3	-3	-3	-3	-3
1927	2020-02-14 14:27:00	6.68681	0	0	-3	0	0	0	-3	0	0	0	0	0	0	0	0	0	0	0	0	-3	-3	-3	-3	-3
1928	2020-02-14 14:32:00	6.69028	0	0	-3	0	0	0	-3	0	0	0	0	0	0	0	0	0	0	0	0	-3	-3	-3	-3	-3
1929	2020-02-14 14:37:00	6.69375	0	0	-3	0	0	0	-3	0	0	0	0	0	0	0	0	0	0	-3	0	-3	-3	-3	-3	-3
1930	2020-02-14 14:42:00	6.69722	0	0	-3	0	0	0	-3	0	0	0	0	0	0	0	0	0	0	-3	0	-3	-3	-3	-3	-3
1931	2020-02-14 14:47:00	6.70069	0	0	-3	0	0	0	-3	0	0	0	0	0	0	0	0	0	0	-3	0	-3	-3	-3	-3	-3
1932	2020-02-14 14:52:00	6.70417	0	0	-3	0	0	0	0	0	0	0	0	0	0	0	0	0	0	-3	0	-3	-3	-3	-3	-3
1933	2020-02-14 14:57:00	6.70764	0	0	-3	0	0	0	0	0	0	0	0	0	0	0	0	0	0	-3	0	-3	-3	-3	-3	-3
1934	2020-02-14 15:02:00	6.71111	0	0	-3	0	0	0	0	0	0	0	0	0	0	0	0	0	0	-3	0	0	-3	-3	-3	-3
1935	2020-02-14 15:07:00	6.71458	0	0	-3	0	0	0	0	0	0	0	0	0	0	0	0	0	0	-3	0	0	-3	-3	-3	-3
1936	2020-02-14 15:12:00	6.71806	0	0	-3	0	0	0	0	0	0	0	0	0	0	0	0	0	0	-3	0	0	-3	-3	-3	-3
1937	2020-02-14 15:17:00	6.72153	0	0	-3	0	0	0	0	0	0	0	0	0	0	0	0	0	0	-3	0	0	-3	-3	-3	-3
1938	2020-02-14 15:22:00	6.725	0	0	0	0	0	0	0	0	0	0	0	0	0	0	0	0	0	-3	0	0	-3	-3	-3	-3
1939	2020-02-14 15:27:00	6.72847	0	0	0	0	0	0	0	0	0	0	0	0	0	0	0	0	0	-3	0	0	-3	-3	-3	-3
1940	2020-02-14 15:32:00	6.73194	0	0	0	0	0	0	0	0	0	0	0	0	0	0	0	0	0	-3	0	0	-3	-3	-3	-3
1941	2020-02-14 15:37:00	6.73542	0	0	0	0	0	0	0	0	0	0	0	0	0	0	0	0	0	-3	0	0	-3	-3	-3	-3
1942	2020-02-14 15:42:00	6.73889	0	0	0	0	0	0	0	0	0	0	0	0	0	0	0	0	0	-3	0	0	-3	-3	-3	-3
1943	2020-02-14 15:47:00	6.74236	0	0	0	0	0	0	0	0	0	0	0	0	0	0	0	0	0	-3	0	0	-3	-3	-3	-3
1944	2020-02-14 15:52:00	6.74583	0	0	0	0	0	0	0	0	0	0	0	0	0	0	0	0	0	-3	0	0	-3	-3	-3	-3
1945	2020-02-14 15:57:00	6.74931	0	0	0	0	0	0	0	0	0	0	0	0	0	0	0	0	0	-3	-3	0	-3	-3	-3	-3
1946	2020-02-14 16:02:00	6.75278	0	3	0	0	0	0	0	0	0	0	0	0	0	0	0	0	0	-3	-3	0	-3	-3	-3	-3
1947	2020-02-14 16:07:00	6.75625	0	3	0	0	0	0	0	0	0	0	0	0	0	0	0	0	0	-3	-3	0	-3	-3	-3	-3
1948	2020-02-14 16:12:00	6.75972	0	3	0	0	0	0	0	0	0	0	0	0	0	0	0	0	0	-3	-3	0	-3	-3	-3	-3
1949	2020-02-14 16:17:00	6.76319	0	3	0	0	0	0	0	0	0	0	0	0	0	0	0	0	0	-3	-3	0	-3	-3	-3	-3
1950	2020-02-14 16:22:00	6.76667	0	3	0	0	0	0	0	0	0	0	0	0	0	0	0	0	0	-3	-3	0	-3	-3	-3	-3
1951	2020-02-14 16:27:00	6.77014	0	3	0	0	0	0	0	0	0	0	0	0	0	0	0	0	0	-3	-3	0	-3	-3	-3	-3
1952	2020-02-14 16:32:00	6.77361	0	3	0	0	0	0	0	0	0	0	0	0	0	0	0	0	0	-3	-3	0	-3	-3	-3	-3
1953	2020-02-14 16:37:00	6.77708	0	3	0	0	0	0	3	0	0	0	0	0	0	0	0	0	0	-3	-3	0	-3	-3	-3	-3
1954	2020-02-14 16:42:00	6.78056	0	0	0	0	0	0	3	0	0	0	0	0	0	0	0	0	0	-3	-3	0	-3	-3	-3	-3
1955	2020-02-14 16:47:00	6.78403	0	0	0	0	0	0	3	0	0	0	0	0	0	0	0	0	0	-3	-3	0	0	-3	-3	-3
1956	2020-02-14 16:52:00	6.7875	0	0	0	0	0	0	3	0	0	0	0	0	0	0	0	0	0	-3	-3	0	0	-3	-3	-3
1957	2020-02-14 16:57:00	6.79097	0	0	0	0	0	0	3	0	0	0	0	0	0	0	0	0	0	-3	-3	0	0	-3	-3	-3
1958	2020-02-14 17:02:00	6.79444	0	0	0	0	0	0	3	0	0	0	0	0	0	0	0	0	0	-3	-3	0	0	-3	-3	-3
1959	2020-02-14 17:07:00	6.79792	0	0	-3	0	0	0	3	0	0	0	0	0	0	0	0	0	0	-3	-3	0	0	-3	-3	-3
1960	2020-02-14 17:12:00	6.80139	0	0	-3	0	0	0	3	0	0	0	0	0	0	0	0	0	0	-3	-3	0	0	-3	-3	-3
1961	2020-02-14 17:17:00	6.80486	0	0	-3	0	0	0	3	0	0	0	0	0	0	0	0	0	0	-3	-3	0	0	-3	-3	-3
1962	2020-02-14 17:22:00	6.80833	0	0	-3	0	0	0	3	0	0	0	0	0	0	0	0	0	0	-3	-3	0	0	0	-3	-3
1963	2020-02-14 17:27:00	6.81181	0	0	-3	0	0	0	0	0	0	0	0	0	0	0	0	0	0	-3	-3	0	0	0	-3	-3
1964	2020-02-14 17:32:00	6.81528	0	0	0	0	0	0	0	0	0	0	0	0	0	0	0	0	0	-3	-3	0	0	0	-3	-3
1965	2020-02-14 17:37:00	6.81875	0	0	0	0	0	0	0	0	0	0	0	0	0	0	0	0	0	-3	-3	0	0	0	-3	-3
1966	2020-02-14 17:42:00	6.82222	0	0	0	0	0	0	0	0	0	0	0	0	0	0	0	0	0	-3	-3	0	0	0	-3	-3
1967	2020-02-14 17:47:00	6.82569	0	0	0	0	0	0	0	0	0	0	0	0	0	0	0	0	0	-3	-3	0	0	0	-3	-3
1968	2020-02-14 17:52:00	6.82917	0	0	0	0	0	0	0	0	0	0	0	0	0	0	0	0	0	-3	-3	0	0	0	-3	-3
1969	2020-02-14 17:57:00	6.83264	0	0	0	0	0	0	0	0	0	0	0	0	0	0	0	0	0	-3	-3	0	0	0	-3	-3
1970	2020-02-14 18:02:00	6.83611	0	0	0	0	0	0	0	0	0	0	0	0	0	0	0	0	0	-3	-3	0	0	0	-3	-3
1971	2020-02-14 18:07:00	6.83958	0	0	0	0	0	0	0	0	0	0	0	0	0	0	0	0	0	-3	-3	0	0	0	-3	-3
1972	2020-02-14 18:12:00	6.84306	0	0	0	0	0	0	0	0	0	0	0	0	0	0	0	0	0	-3	-3	0	0	0	-3	-3
1973	2020-02-14 18:17:00	6.84653	0	0	0	0	0	0	0	0	0	0	0	0	0	0	0	0	0	-3	-3	0	0	0	-3	-3
1974	2020-02-14 18:22:00	6.85	0	0	0	0	0	0	0	0	0	0	0	0	0	0	0	0	0	-3	-3	0	0	0	-3	-3
1975	2020-02-14 18:27:00	6.85347	0	0	0	0	0	0	0	0	0	0	0	0	0	0	0	0	0	-3	0	0	0	0	-3	-3
1976	2020-02-14 18:32:00	6.85694	0	0	0	0	0	0	0	0	0	0	0	0	0	0	0	0	0	-3	0	0	0	0	-3	-3
1977	2020-02-14 18:37:00	6.86042	0	0	0	0	0	0	0	0	0	0	0	0	0	0	0	0	0	-3	0	0	0	0	-3	-3
1978	2020-02-14 18:42:00	6.86389	0	0	0	0	0	0	0	0	0	0	0	0	0	0	0	0	0	-3	0	0	0	0	-3	-3
1979	2020-02-14 18:47:00	6.86736	0	0	0	0	0	0	0	0	0	0	0	0	0	0	0	0	0	-3	0	0	0	0	-3	-3
1980	2020-02-14 18:52:00	6.87083	0	0	0	0	0	0	0	0	0	0	0	0	0	0	0	0	0	-3	0	-3	0	0	-3	-3
1981	2020-02-14 18:57:00	6.87431	0	0	0	0	0	0	0	0	0	0	0	0	0	0	0	0	0	-3	0	-3	0	0	-3	-3
1982	2020-02-14 19:02:00	6.87778	0	0	0	0	0	-3	0	0	0	0	0	0	0	0	0	0	0	-3	0	-3	0	0	-3	-3
1983	2020-02-14 19:07:00	6.88125	0	0	0	0	0	-3	0	0	0	0	0	0	0	0	0	0	0	-3	0	-3	0	0	-3	-3
1984	2020-02-14 19:12:00	6.88472	0	0	0	0	0	-3	0	0	0	0	0	0	0	0	0	0	0	-3	0	-3	0	0	-3	-3
1985	2020-02-14 19:17:00	6.88819	0	0	0	0	0	-3	0	0	0	0	0	0	0	0	0	0	0	-3	0	-3	0	0	-3	-3
1986	2020-02-14 19:22:00	6.89167	0	0	0	0	0	0	0	0	0	0	0	0	0	0	0	0	0	-3	0	-3	0	0	-3	-3
1987	2020-02-14 19:27:00	6.89514	0	0	0	0	0	0	0	0	0	0	0	0	0	0	0	0	0	0	0	-3	0	0	-3	-3
1988	2020-02-14 19:32:00	6.89861	0	0	0	0	0	0	0	0	0	0	0	0	0	0	0	0	0	0	0	-3	0	0	-3	-3
1989	2020-02-14 19:37:00	6.90208	0	0	0	0	0	0	0	0	0	0	0	0	0	0	0	0	0	0	0	-3	0	0	-3	-3
1990	2020-02-14 19:42:00	6.90556	0	0	0	0	0	0	0	0	0	0	0	0	0	0	0	0	0	0	0	-3	0	0	-3	-3
1991	2020-02-14 19:47:00	6.90903	0	0	0	0	0	0	0	0	0	0	0	0	0	0	0	0	0	0	0	-3	0	0	-3	-3
1992	2020-02-14 19:52:00	6.9125	0	0	0	0	0	0	0	0	0	0	0	0	0	0	0	0	0	0	0	-3	0	0	-3	-3
1993	2020-02-14 19:57:00	6.91597	0	0	0	0	0	0	0	0	0	0	0	0	0	0	0	0	0	0	0	-3	0	0	-3	0
1994	2020-02-14 20:02:00	6.91944	0	0	0	0	0	0	0	0	0	0	0	0	0	0	0	0	0	0	0	-3	0	0	-3	0
1995	2020-02-14 20:07:00	6.92292	0	0	0	0	0	0	0	0	0	0	0	0	0	0	0	0	0	0	0	-3	0	0	-3	0
1996	2020-02-14 20:12:00	6.92639	0	0	0	0	0	0	0	0	0	0	0	0	0	0	0	0	0	0	0	-3	0	0	-3	0
1997	2020-02-14 20:17:00	6.92986	0	0	0	0	0	0	0	0	0	0	0	0	0	0	0	0	0	0	0	-3	0	0	-3	0
1998	2020-02-14 20:22:00	6.93333	0	0	0	0	0	0	0	0	0	0	0	0	0	0	0	0	0	0	0	-3	-3	0	-3	0
[truncated: 2,002 more rows]

## Sheet: Fig 3f-j
Unc														Hox3a+Hox3b
Sample	Frame	Time Stamp	Time Point	Stage			Increments	Minutes of Phase	Adjust	Cumulative Minutes				Sample	Frame	Time Stamp	Time Point	Stage			Sample	Frame	Time Stamp	Time Point	Stage		Increments	Minutes of Phase				Sample	Frame	Time Stamp	Time Point	Stage		Increments	Minutes of Phase
1.1.1	34	43869	0.114583	1	-3	69	5	5	1	5				5.1.1	303	2020-02-08 23:07:00	1.04792	1	#VALUE!		5.1.1	303	43870	1.04792	1	66	5	5	-65			5.1.1	431	43870.4	1.49236	2	1	5	640	127	645
1.1.1	36	43869	0.121528	2	-3	1	5	10	-1	15				5.1.1	304	2020-02-08 23:12:00	1.05139	2	1		5.1.1	304	43870	1.05139	2	1	5	5	0			5.1.1	593	43871	2.05486	2	1	5	170	95	175
1.1.1	1426	43873.9	4.94722	1	-3	1390	5	5	1	5				5.1.1	305	2020-02-08 23:17:00	1.05486	2	1		5.1.1	305	43870	1.05486	2	1	5	10	0			5.1.1	739	43871.5	2.56181	2	1	5	250	76	255
1.1.1	1438	43873.9	4.98889	2	-3	1	5	60	1	65				5.1.1	306	2020-02-08 23:22:00	1.05833	2	1		5.1.1	306	43870	1.05833	2	1	5	15	0			5.1.1	829	43871.8	2.87431	2	1	5	65	68	70
1.1.1	1443	43873.9	5.00625	3	-3	1	5	25	-2	25				5.1.1	307	2020-02-08 23:27:00	1.06181	2	1		5.1.1	307	43870	1.06181	2	1	5	20	0			5.1.1	1002	43872.4	3.475	2	1	5	520	41	525
1.1.1	3957	43882.7	13.7354	1	-3	2514	5	5	1	5				5.1.1	308	2020-02-08 23:32:00	1.06528	2	1		5.1.1	308	43870	1.06528	2	1	5	25	0			5.1.1	1179	43873	4.08958	2	1	5	675	35	680
1.1.1	3960	43882.7	13.7458	2	-3	1	5	15	-1	20				5.1.1	309	2020-02-08 23:37:00	1.06875	2	1		5.1.1	309	43870	1.06875	2	1	5	30	0			5.1.1	1303	43873.4	4.52014	2	1	5	440	79	445
1.1.2	40	43869.1	0.135417	1	-3	-3920	5	5	1	5				5.1.1	310	2020-02-08 23:42:00	1.07222	2	1		5.1.1	310	43870	1.07222	2	1	5	35	0			5.1.1	1386	43873.7	4.80833	2	1	5	15	162	20
1.1.2	44	43869.1	0.149306	2	-3	1	5	20	1	25				5.1.1	311	2020-02-08 23:47:00	1.07569	2	1		5.1.1	311	43870	1.07569	2	1	5	40	0			5.1.1	1608	43874.5	5.57917	2	1	5	295	68	300
1.1.2	49	43869.1	0.166667	3	-3	1	5	25	-2	25				5.1.1	312	2020-02-08 23:52:00	1.07917	2	1		5.1.1	312	43870	1.07917	2	1	5	45	0			5.1.1	1714	43874.9	5.94722	2	1	5	185	25	190
1.1.2	729	43871.4	2.52708	1	-3	680	5	5	1	5				5.1.1	313	2020-02-08 23:57:00	1.08264	2	1		5.1.1	313	43870	1.08264	2	1	5	50	0			5.1.1	1922	43875.6	6.66944	2	1	5	910	133	915
1.1.2	734	43871.5	2.54444	2	-3	1	5	25	1	30				5.1.1	314	2020-02-09 00:02:00	1.08611	2	1		5.1.1	314	43870	1.08611	2	1	5	55	0			5.1.1	2110	43876.2	7.32222	2	1	5	270	40	275
1.1.2	738	43871.5	2.55833	3	-3	1	5	20	-2	20				5.1.1	315	2020-02-09 00:07:00	1.08958	2	1		5.1.1	315	43870	1.08958	2	1	5	60	0			5.1.1	2177	43876.5	7.55486	2	1	5	130	7	135
1.1.2	1481	43874.1	5.13819	1	-3	743	5	5	1	5				5.1.1	316	2020-02-09 00:12:00	1.09306	2	1		5.1.1	316	43870	1.09306	2	1	5	65	0			5.1.1	2248	43876.7	7.80139	2	1	5	315	4	320
1.1.2	1491	43874.1	5.17292	2	-3	1	5	50	-1	55				5.1.1	317	2020-02-09 00:17:00	1.09653	2	1		5.1.1	317	43870	1.09653	2	1	5	70	0			5.1.1	2263	43876.8	7.85347	2	1	5	50	74	55
1.1.2	1552	43874.3	5.38472	1	-3	61	5	5	1	5				5.1.1	318	2020-02-09 00:22:00	1.1	2	1		5.1.1	318	43870	1.1	2	1	5	75	0			5.1.1	2430	43877.3	8.43333	2	1	5	460	12	465
1.1.2	1558	43874.3	5.40556	2	-3	1	5	30	1	35				5.1.1	319	2020-02-09 00:27:00	1.10347	2	1		5.1.1	319	43870	1.10347	2	1	5	80	0			5.1.1	2464	43877.5	8.55139	2	1	5	105	18	110
1.1.2	1562	43874.3	5.41944	3	-3	1	5	20	-2	20				5.1.1	320	2020-02-09 00:32:00	1.10694	2	1		5.1.1	320	43870	1.10694	2	1	5	85	0			5.1.1	2529	43877.7	8.77708	2	1	5	230	58	235
1.1.2	1692	43874.8	5.87083	1	-3	130	5	5	1	5				5.1.1	321	2020-02-09 00:37:00	1.11042	2	1		5.1.1	321	43870	1.11042	2	1	5	90	0			5.1.1	2611	43878	9.06181	2	1	5	115	25	120
1.1.2	1696	43874.8	5.88472	2	-3	1	5	20	1	25				5.1.1	322	2020-02-09 00:42:00	1.11389	2	1		5.1.1	322	43870	1.11389	2	1	5	95	0			5.1.1	2646	43878.1	9.18333	2	1	5	45	44	50
1.1.2	1698	43874.8	5.89167	3	-3	1	5	10	-2	10				5.1.1	323	2020-02-09 00:47:00	1.11736	2	1		5.1.1	323	43870	1.11736	2	1	5	100	0			5.1.1	2697	43878.3	9.36042	2	1	5	30	151	35
1.1.2	1718	43874.9	5.96111	1	3	20	5	5	1	5				5.1.1	324	2020-02-09 00:52:00	1.12083	2	1		5.1.1	324	43870	1.12083	2	1	5	105	0			5.1.1	2853	43878.8	9.90208	2	1	5	20	9	25
1.1.2	1720	43874.9	5.96806	2	3	1	5	10	1	15				5.1.1	325	2020-02-09 00:57:00	1.12431	2	1		5.1.1	325	43870	1.12431	2	1	5	110	0			5.1.1	2870	43878.9	9.96111	2	1	5	35	36	40
1.1.2	1724	43874.9	5.98194	3	3	1	5	20	-2	20				5.1.1	326	2020-02-09 01:02:00	1.12778	2	1		5.1.1	326	43870	1.12778	2	1	5	115	0			5.1.1	2917	43879	10.1243	2	1	5	50	75	55
1.1.2	1946	43875.7	6.75278	1	3	222	5	5	1	5				5.1.1	327	2020-02-09 01:07:00	1.13125	2	1		5.1.1	327	43870	1.13125	2	1	5	120	0			5.1.1	3015	43879.4	10.4646	2	1	5	110	33	115
1.1.2	1948	43875.7	6.75972	2	3	1	5	10	1	15				5.1.1	328	2020-02-09 01:12:00	1.13472	2	1		5.1.1	328	43870.1	1.13472	2	1	5	125	0			5.1.1	3064	43879.6	10.6347	2	1	5	75	16	80
1.1.2	1952	43875.7	6.77361	3	3	1	5	20	-2	20				5.1.1	329	2020-02-09 01:17:00	1.13819	2	1		5.1.1	329	43870.1	1.13819	2	1	5	130	0			5.1.1	3093	43879.7	10.7354	2	1	5	60	47	65
1.2.1	50	43869.1	0.170139	1	-3	-1902	5	5	1	5				5.1.1	330	2020-02-09 01:22:00	1.14167	2	1		5.1.1	330	43870.1	1.14167	2	1	5	135	0			5.1.1	3178	43879.9	11.0306	2	1	5	185	23	190
1.2.1	54	43869.1	0.184028	2	-3	1	5	20	-1	25				5.1.1	331	2020-02-09 01:27:00	1.14514	2	1		5.1.1	331	43870.1	1.14514	2	1	5	140	0			5.1.1	3214	43880.1	11.1556	2	1	5	60	86	65
1.2.1	1056	43872.6	3.6625	1	-3	1002	5	5	1	5				5.1.1	332	2020-02-09 01:32:00	1.14861	2	1		5.1.1	332	43870.1	1.14861	2	1	5	145	0			5.1.1	3309	43880.4	11.4854	2	1	5	40	101	45
1.2.1	1061	43872.6	3.67986	2	-3	1	5	25	1	30				5.1.1	333	2020-02-09 01:37:00	1.15208	2	1		5.1.1	333	43870.1	1.15208	2	1	5	150	0			5.1.1	3423	43880.8	11.8812	2	1	5	60	20	65
1.2.1	1064	43872.6	3.69028	3	-3	1	5	15	-2	15				5.1.1	334	2020-02-09 01:42:00	1.15556	2	1		5.1.1	334	43870.1	1.15556	2	1	5	155	0			5.1.1	3461	43880.9	12.0132	2	1	5	85	99	90
1.2.1	1140	43872.9	3.95417	1	-3	76	5	5	1	5				5.1.1	335	2020-02-09 01:47:00	1.15903	2	1		5.1.1	335	43870.1	1.15903	2	1	5	160	0			5.1.1	3566	43881.3	12.3778	2	1	5	25	43	30
1.2.1	1143	43872.9	3.96458	2	-3	1	5	15	-1	20				5.1.1	336	2020-02-09 01:52:00	1.1625	2	1		5.1.1	336	43870.1	1.1625	2	1	5	165	0			5.1.1	3620	43881.5	12.5653	2	1	5	50	91	55
1.2.1	1383	43873.7	4.79792	1	-3	240	5	5	1	5				5.1.1	337	2020-02-09 01:57:00	1.16597	2	1		5.1.1	337	43870.1	1.16597	2	1	5	170	0			5.1.1	3717	43881.8	12.9021	2	1	5	25	24	30
1.2.1	1387	43873.7	4.81181	2	-3	1	5	20	1	25				5.1.1	338	2020-02-09 02:02:00	1.16944	2	1		5.1.1	338	43870.1	1.16944	2	1	5	175	0			5.1.1	3748	43881.9	13.0097	2	1	5	30	57	35
1.2.1	1393	43873.7	4.83264	3	-3	1	5	30	-2	30				5.1.1	339	2020-02-09 02:07:00	1.17292	2	1		5.1.1	339	43870.1	1.17292	2	1	5	180	0			5.1.1	3815	43882.2	13.2424	2	1	5	45	19	50
1.2.1	1461	43874	5.06875	1	-3	68	5	5	1	5				5.1.1	340	2020-02-09 02:12:00	1.17639	2	1		5.1.1	340	43870.1	1.17639	2	1	5	185	0			5.1.1	3852	43882.3	13.3708	2	1	5	85	24	90
1.2.1	1465	43874	5.08264	2	-3	1	5	20	1	25				5.1.1	341	2020-02-09 02:17:00	1.17986	2	1		5.1.1	341	43870.1	1.17986	2	1	5	190	0			5.1.1	3888	43882.4	13.4958	2	1	5	55	3	60
1.2.1	1467	43874	5.08958	3	-3	1	5	10	-2	10				5.1.1	342	2020-02-09 02:22:00	1.18333	2	1		5.1.1	342	43870.1	1.18333	2	1	5	195	0			5.1.1	3898	43882.4	13.5306	2	1	5	30	92	35
1.2.1	1879	43875.4	6.52014	1	-3	412	5	5	1	5				5.1.1	343	2020-02-09 02:27:00	1.18681	2	1		5.1.1	343	43870.1	1.18681	2	1	5	200	0			5.1.1	4000	43882.8	13.8847	2	1	5	45	-3924	50
1.2.1	1885	43875.5	6.54097	2	-3	1	5	30	-1	35				5.1.1	344	2020-02-09 02:32:00	1.19028	2	1		5.1.1	344	43870.1	1.19028	2	1	5	205	0			5.1.2	82	43869.2	0.28125	2	1	5	25	106	30
1.2.1	1924	43875.6	6.67639	1	-3	39	5	5	1	5				5.1.1	345	2020-02-09 02:37:00	1.19375	2	1		5.1.1	345	43870.1	1.19375	2	1	5	210	0			5.1.2	379	43870.2	1.31181	2	1	5	950	4	955
1.2.1	1937	43875.6	6.72153	2	-3	1	5	65	-1	70				5.1.1	346	2020-02-09 02:42:00	1.19722	2	1		5.1.1	346	43870.1	1.19722	2	1	5	215	0			5.1.2	387	43870.3	1.33958	2	1	5	15	6	20
1.2.1	1958	43875.7	6.79444	1	-3	21	5	5	1	5				5.1.1	347	2020-02-09 02:47:00	1.20069	2	1		5.1.1	347	43870.1	1.20069	2	1	5	220	0			5.1.2	394	43870.3	1.36389	2	7	5	5	-6	10
1.2.1	1963	43875.7	6.81181	2	-3	1	5	25	-1	30				5.1.1	348	2020-02-09 02:52:00	1.20417	2	1		5.1.1	348	43870.1	1.20417	2	1	5	225	0			5.1.2	397	43870.3	1.37431	2	1	5	15	84	20
1.2.1	2021	43875.9	7.01319	1	-3	58	5	5	1	5				5.1.1	349	2020-02-09 02:57:00	1.20764	2	1		5.1.1	349	43870.1	1.20764	2	1	5	230	0			5.1.2	537	43870.8	1.86042	2	1	5	275	57	280
1.2.1	2034	43876	7.05833	2	-3	1	5	65	-1	70				5.1.1	350	2020-02-09 03:02:00	1.21111	2	1		5.1.1	350	43870.1	1.21111	2	1	5	235	0			5.1.2	613	43871	2.12431	2	1	5	90	3	95
1.2.1	2339	43877	8.11736	1	-3	305	5	5	1	5				5.1.1	351	2020-02-09 03:07:00	1.21458	2	1		5.1.1	351	43870.1	1.21458	2	1	5	240	0			5.1.2	617	43871.1	2.13819	2	4	5	5	-3	10
1.2.1	2347	43877.1	8.14514	2	-3	1	5	40	-1	45				5.1.1	352	2020-02-09 03:12:00	1.21806	2	1		5.1.1	352	43870.1	1.21806	2	1	5	245	0			5.1.2	665	43871.2	2.30486	2	1	5	240	799	245
1.2.1	2360	43877.1	8.19028	1	-3	13	5	5	1	5				5.1.1	353	2020-02-09 03:17:00	1.22153	2	1		5.1.1	353	43870.1	1.22153	2	1	5	250	0			5.1.2	1468	43874	5.09306	2	1	5	15	13	20
1.2.1	2372	43877.1	8.23194	2	-3	1	5	60	-1	65				5.1.1	354	2020-02-09 03:22:00	1.225	2	1		5.1.1	354	43870.1	1.225	2	1	5	255	0			5.1.2	1482	43874.1	5.14167	2	14	5	5	-13	10
1.2.1	2637	43878.1	9.15208	1	-3	265	5	5	1	5				5.1.1	355	2020-02-09 03:27:00	1.22847	2	1		5.1.1	355	43870.1	1.22847	2	1	5	260	0			5.1.2	1487	43874.1	5.15903	2	1	5	25	30	30
1.2.1	2644	43878.1	9.17639	2	-3	1	5	35	-1	40				5.1.1	356	2020-02-09 03:32:00	1.23194	2	1		5.1.1	356	43870.1	1.23194	2	1	5	265	0			5.1.2	1527	43874.2	5.29792	2	1	5	45	2	50
1.2.1	2705	43878.3	9.38819	1	-3	61	5	5	1	5				5.1.1	357	2020-02-09 03:37:00	1.23542	2	1		5.1.1	357	43870.2	1.23542	2	1	5	270	0			5.1.2	1530	43874.2	5.30833	2	3	5	5	-2	10
1.2.1	2718	43878.3	9.43333	2	-3	1	5	65	-1	70				5.1.1	358	2020-02-09 03:42:00	1.23889	2	1		5.1.1	358	43870.2	1.23889	2	1	5	275	0			5.1.2	1538	43874.3	5.33611	2	1	5	40	40	45
1.2.2	620	43871.1	2.14861	1	-3	-2098	5	5	1	5				5.1.1	359	2020-02-09 03:47:00	1.24236	2	1		5.1.1	359	43870.2	1.24236	2	1	5	280	0			5.1.2	1591	43874.4	5.52014	2	1	5	60	9	65
1.2.2	633	43871.1	2.19375	2	-3	1	5	65	-1	70				5.1.1	360	2020-02-09 03:52:00	1.24583	2	1		5.1.1	360	43870.2	1.24583	2	1	5	285	0			5.1.2	1610	43874.5	5.58611	2	1	5	45	33	50
1.2.2	1195	43873.1	4.14514	1	3	562	5	5	1	5				5.1.1	361	2020-02-09 03:57:00	1.24931	2	1		5.1.1	361	43870.2	1.24931	2	1	5	290	0			5.1.2	1650	43874.6	5.725	2	1	5	30	19	35
1.2.2	1198	43873.1	4.15556	2	3	1	5	15	1	20				5.1.1	362	2020-02-09 04:02:00	1.25278	2	1		5.1.1	362	43870.2	1.25278	2	1	5	295	0			5.1.2	1670	43874.7	5.79444	2	20	5	5	-19	10
1.2.2	1202	43873.1	4.16944	3	3	1	5	20	-2	20				5.1.1	363	2020-02-09 04:07:00	1.25625	2	1		5.1.1	363	43870.2	1.25625	2	1	5	300	0			5.1.2	1678	43874.7	5.82222	2	1	5	40	8	45
1.2.2	1543	43874.3	5.35347	1	-3	341	5	5	1	5				5.1.1	364	2020-02-09 04:12:00	1.25972	2	1		5.1.1	364	43870.2	1.25972	2	1	5	305	0			5.1.2	1687	43874.8	5.85347	2	9	5	5	-8	10
1.2.2	1547	43874.3	5.36736	2	-3	1	5	20	1	25				5.1.1	365	2020-02-09 04:17:00	1.26319	2	1		5.1.1	365	43870.2	1.26319	2	1	5	310	0			5.1.2	1742	43875	6.04444	2	1	5	275	54	280
1.2.2	1550	43874.3	5.37778	3	-3	1	5	15	-2	15				5.1.1	366	2020-02-09 04:22:00	1.26667	2	1		5.1.1	366	43870.2	1.26667	2	1	5	315	0			5.1.2	1803	43875.2	6.25625	2	1	5	30	18	35
1.2.2	1835	43875.3	6.36736	1	3	285	5	5	1	5				5.1.1	367	2020-02-09 04:27:00	1.27014	2	1		5.1.1	367	43870.2	1.27014	2	1	5	320	0			5.1.2	1835	43875.3	6.36736	2	1	5	65	12	70
1.2.2	1846	43875.3	6.40556	2	3	1	5	55	1	60				5.1.1	368	2020-02-09 04:32:00	1.27361	2	1		5.1.1	368	43870.2	1.27361	2	1	5	325	0			5.1.2	1848	43875.3	6.4125	2	13	5	5	-12	10
1.2.2	1850	43875.3	6.41944	3	3	1	5	20	-2	20				5.1.1	369	2020-02-09 04:37:00	1.27708	2	1		5.1.1	369	43870.2	1.27708	2	1	5	330	0			5.1.2	1865	43875.4	6.47153	2	1	5	85	19	90
1.2.2	2090	43876.2	7.25278	1	-3	240	5	5	1	5				5.1.1	370	2020-02-09 04:42:00	1.28056	2	1		5.1.1	370	43870.2	1.28056	2	1	5	335	0			5.1.2	1885	43875.5	6.54097	2	20	5	5	-19	10
1.2.2	2094	43876.2	7.26667	2	-3	1	5	20	-1	25				5.1.1	371	2020-02-09 04:47:00	1.28403	2	1		5.1.1	371	43870.2	1.28403	2	1	5	340	0			5.1.2	1908	43875.5	6.62083	2	1	5	115	20	120
1.2.2	2162	43876.4	7.50278	1	3	68	5	5	1	5				5.1.1	372	2020-02-09 04:52:00	1.2875	2	1		5.1.1	372	43870.2	1.2875	2	1	5	345	0			5.1.2	1986	43875.8	6.89167	2	1	5	285	48	290
1.2.2	2163	43876.4	7.50625	2	3	1	5	5	1	10				5.1.1	373	2020-02-09 04:57:00	1.29097	2	1		5.1.1	373	43870.2	1.29097	2	1	5	350	0			5.1.2	2035	43876	7.06181	2	49	5	5	-48	10
1.2.2	2167	43876.4	7.52014	3	3	1	5	20	-2	20				5.1.1	374	2020-02-09 05:02:00	1.29444	2	1		5.1.1	374	43870.2	1.29444	2	1	5	355	0			5.1.2	2052	43876	7.12083	2	1	5	85	8	90
1.3.2	1591	43874.4	5.52014	1	3	-576	5	5	1	5				5.1.1	375	2020-02-09 05:07:00	1.29792	2	1		5.1.1	375	43870.2	1.29792	2	1	5	360	0			5.1.2	2061	43876.1	7.15208	2	9	5	5	-8	10
1.3.2	1594	43874.4	5.53056	2	3	1	5	15	1	20				5.1.1	376	2020-02-09 05:12:00	1.30139	2	1		5.1.1	376	43870.2	1.30139	2	1	5	365	0			5.1.2	2079	43876.1	7.21458	2	1	5	90	16	95
1.3.2	1597	43874.5	5.54097	3	3	1	5	15	-2	15				5.1.1	377	2020-02-09 05:17:00	1.30486	2	1		5.1.1	377	43870.2	1.30486	2	1	5	370	0			5.1.2	2096	43876.2	7.27361	2	17	5	5	-16	10
1.3.2	1661	43874.7	5.76319	1	-3	64	5	5	1	5				5.1.1	378	2020-02-09 05:22:00	1.30833	2	1		5.1.1	378	43870.2	1.30833	2	1	5	375	0			5.1.2	2140	43876.3	7.42639	2	1	5	220	7	225
1.3.2	1663	43874.7	5.77014	2	-3	1	5	10	1	15				5.1.1	379	2020-02-09 05:27:00	1.31181	2	1		5.1.1	379	43870.2	1.31181	2	1	5	380	0			5.1.2	2148	43876.4	7.45417	2	8	5	5	-7	10
1.3.2	1665	43874.7	5.77708	3	-3	1	5	10	-2	10				5.1.1	380	2020-02-09 05:32:00	1.31528	2	1		5.1.1	380	43870.2	1.31528	2	1	5	385	0			5.1.2	2152	43876.4	7.46806	2	1	5	20	29	25
1.3.2	1694	43874.8	5.87778	1	-3	29	5	5	1	5				5.1.1	381	2020-02-09 05:37:00	1.31875	2	1		5.1.1	381	43870.2	1.31875	2	1	5	390	0			5.1.2	2182	43876.5	7.57222	2	30	5	5	-29	10
1.3.2	1697	43874.8	5.88819	2	-3	1	5	15	-1	20				5.1.1	382	2020-02-09 05:42:00	1.32222	2	1		5.1.1	382	43870.2	1.32222	2	1	5	395	0			5.1.2	2190	43876.5	7.6	2	1	5	40	20	45
1.3.2	1737	43874.9	6.02708	1	-3	40	5	5	1	5				5.1.1	383	2020-02-09 05:47:00	1.32569	2	1		5.1.1	383	43870.2	1.32569	2	1	5	400	0			5.1.2	2211	43876.6	7.67292	2	21	5	5	-20	10
1.3.2	1738	43874.9	6.03056	2	-3	1	5	5	1	10				5.1.1	384	2020-02-09 05:52:00	1.32917	2	1		5.1.1	384	43870.2	1.32917	2	1	5	405	0			5.1.2	2222	43876.6	7.71111	2	1	5	55	13	60
1.3.2	1740	43875	6.0375	3	-3	1	5	10	-2	10				5.1.1	385	2020-02-09 05:57:00	1.33264	2	1		5.1.1	385	43870.2	1.33264	2	1	5	410	0			5.1.2	2236	43876.7	7.75972	2	14	5	5	-13	10
1.3.2	1752			1	-3	12	5	5	1	5				5.1.1	386	2020-02-09 06:02:00	1.33611	2	1		5.1.1	386	43870.3	1.33611	2	1	5	415	0			5.1.2	2250	43876.7	7.80833	2	1	5	70	4	75
1.3.2	1758	43875	6.1	2	-3	1	5	30	1	35				5.1.1	387	2020-02-09 06:07:00	1.33958	2	1		5.1.1	387	43870.3	1.33958	2	1	5	420	0			5.1.2	2255	43876.7	7.82569	2	5	5	5	-4	10
1.3.2	1761	43875	6.11042	3	-3	1	5	15	-2	15				5.1.1	388	2020-02-09 06:12:00	1.34306	2	1		5.1.1	388	43870.3	1.34306	2	1	5	425	0			5.1.2	2275	43876.8	7.89514	2	1	5	100	15	105
1.3.2	1982	43875.8	6.87778	1	-3	221	5	5	1	5				5.1.1	389	2020-02-09 06:17:00	1.34653	2	1		5.1.1	389	43870.3	1.34653	2	1	5	430	0			5.1.2	2291	43876.9	7.95069	2	16	5	5	-15	10
1.3.2	1983	43875.8	6.88125	2	-3	1	5	5	1	10				5.1.1	390	2020-02-09 06:22:00	1.35	2	1		5.1.1	390	43870.3	1.35	2	1	5	435	0			5.1.2	2303	43876.9	7.99236	2	1	5	60	16	65
1.3.2	1985	43875.8	6.88819	3	-3	1	5	10	-2	10				5.1.1	391	2020-02-09 06:27:00	1.35347	2	1		5.1.1	391	43870.3	1.35347	2	1	5	440	0			5.1.2	2320	43877	8.05139	2	17	5	5	-16	10
1.3.2	2004	43875.9	6.95417	1	-3	19	5	5	1	5				5.1.1	392	2020-02-09 06:32:00	1.35694	2	1		5.1.1	392	43870.3	1.35694	2	1	5	445	0			5.1.2	2385	43877.2	8.27708	2	1	5	325	11	330
1.3.2	2006	43875.9	6.96111	2	-3	1	5	10	1	15				5.1.1	393	2020-02-09 06:37:00	1.36042	2	1		5.1.1	393	43870.3	1.36042	2	1	5	450	0			5.1.2	2397	43877.2	8.31875	2	12	5	5	-11	10
1.3.2	2008	43875.9	6.96806	3	-3	1	5	10	-2	10				5.1.1	394	2020-02-09 06:42:00	1.36389	2	1		5.1.1	394	43870.3	1.36389	2	1	5	455	0			5.1.2	2459	43877.4	8.53403	2	1	5	310	10	315
1.3.2	2030	43876	7.04444	1	3	22	5	5	1	5				5.1.1	395	2020-02-09 06:47:00	1.36736	2	1		5.1.1	395	43870.3	1.36736	2	1	5	460	0			5.1.2	2470	43877.5	8.57222	2	11	5	5	-10	10
1.3.2	2032	43876	7.05139	2	3	1	5	10	1	15				5.1.1	396	2020-02-09 06:52:00	1.37083	2	1		5.1.1	396	43870.3	1.37083	2	1	5	465	0			5.1.2	2518	43877.7	8.73889	2	1	5	240	60	245
1.3.2	2035	43876	7.06181	3	3	1	5	15	-2	15				5.1.1	397	2020-02-09 06:57:00	1.37431	2	1		5.1.1	397	43870.3	1.37431	2	1	5	470	0			5.1.2	2579	43877.9	8.95069	2	61	5	5	-60	10
1.3.2	2274	43876.8	7.89167	1	-3	239	5	5	1	5				5.1.1	398	2020-02-09 07:02:00	1.37778	2	1		5.1.1	398	43870.3	1.37778	2	1	5	475	0			5.1.2	2613	43878	9.06875	2	1	5	170	26	175
1.3.2	2278	43876.8	7.90556	2	-3	1	5	20	1	25				5.1.1	399	2020-02-09 07:07:00	1.38125	2	1		5.1.1	399	43870.3	1.38125	2	1	5	480	0			5.1.2	2640	43878.1	9.1625	2	27	5	5	-26	10
1.3.2	2283	43876.8	7.92292	3	-3	1	5	25	-2	25				5.1.1	400	2020-02-09 07:12:00	1.38472	2	1		5.1.1	400	43870.3	1.38472	2	1	5	485	0			5.1.2	2663	43878.2	9.24236	2	1	5	115	9	120
1.3.2	2309	43876.9	8.01319	1	-3	26	5	5	1	5				5.1.1	401	2020-02-09 07:17:00	1.38819	2	1		5.1.1	401	43870.3	1.38819	2	1	5	490	0			5.1.2	2673	43878.2	9.27708	2	10	5	5	-9	10
1.3.2	2311	43876.9	8.02014	2	-3	1	5	10	1	15				5.1.1	402	2020-02-09 07:22:00	1.39167	2	1		5.1.1	402	43870.3	1.39167	2	1	5	495	0			5.1.2	2691	43878.3	9.33958	2	1	5	90	17	95
1.3.2	2313	43876.9	8.02708	3	-3	1	5	10	-2	10				5.1.1	403	2020-02-09 07:27:00	1.39514	2	1		5.1.1	403	43870.3	1.39514	2	1	5	500	0			5.1.2	2709	43878.3	9.40208	2	18	5	5	-17	10
1.3.2	2398	43877.2	8.32222	1	-3	85	5	5	1	5				5.1.1	404	2020-02-09 07:32:00	1.39861	2	1		5.1.1	404	43870.3	1.39861	2	1	5	505	0			5.1.2	2726	43878.4	9.46111	2	1	5	85	8	90
1.3.2	2413	43877.3	8.37431	2	-3	1	5	75	1	80				5.1.1	405	2020-02-09 07:37:00	1.40208	2	1		5.1.1	405	43870.3	1.40208	2	1	5	510	0			5.1.2	2735	43878.4	9.49236	2	9	5	5	-8	10
1.3.2	2416	43877.3	8.38472	3	-3	1	5	15	-2	15				5.1.1	406	2020-02-09 07:42:00	1.40556	2	1		5.1.1	406	43870.3	1.40556	2	1	5	515	0			5.1.2	2756	43878.5	9.56528	2	1	5	105	20	110
1.3.2	2475	43877.5	8.58958	1	-3	59	5	5	1	5				5.1.1	407	2020-02-09 07:47:00	1.40903	2	1		5.1.1	407	43870.3	1.40903	2	1	5	520	0			5.1.2	2777	43878.6	9.63819	2	21	5	5	-20	10
1.3.2	2480	43877.5	8.60694	2	-3	1	5	25	-1	30				5.1.1	408	2020-02-09 07:52:00	1.4125	2	1		5.1.1	408	43870.3	1.4125	2	1	5	525	0			5.1.2	2850	43878.8	9.89167	2	1	5	365	16	370
1.3.2	2558	43877.8	8.87778	1	-3	78	5	5	1	5				5.1.1	409	2020-02-09 07:57:00	1.41597	2	1		5.1.1	409	43870.3	1.41597	2	1	5	530	0			5.1.2	2867	43878.9	9.95069	2	17	5	5	-16	10
1.3.2	2559	43877.8	8.88125	2	-3	1	5	5	1	10				5.1.1	410	2020-02-09 08:02:00	1.41944	2	1		5.1.1	410	43870.3	1.41944	2	1	5	535	0			5.1.2	2901	43879	10.0687	2	1	5	170	122	175
1.3.2	2563	43877.8	8.89514	3	-3	1	5	20	-2	20				5.1.1	411	2020-02-09 08:07:00	1.42292	2	1		5.1.1	411	43870.3	1.42292	2	1	5	540	0			5.1.2	3024	43879.4	10.4958	2	123	5	5	-122	10
1.3.2	2605	43878	9.04097	1	-3	42	5	5	1	5				5.1.1	412	2020-02-09 08:12:00	1.42639	2	1		5.1.1	412	43870.3	1.42639	2	1	5	545	0			5.1.2	3175	43879.9	11.0201	2	1	5	755	16	760
1.3.2	2608	43878	9.05139	2	-3	1	5	15	1	20				5.1.1	413	2020-02-09 08:17:00	1.42986	2	1		5.1.1	413	43870.3	1.42986	2	1	5	550	0			5.1.2	3192	43880	11.0792	2	17	5	5	-16	10
1.3.2	2611	43878	9.06181	3	-3	1	5	15	-2	15				5.1.1	414	2020-02-09 08:22:00	1.43333	2	1		5.1.1	414	43870.3	1.43333	2	1	5	555	0			5.1.2	3198	43880	11.1	2	1	5	30	33	35
1.3.2	2763	43878.5	9.58958	1	-3	152	5	5	1	5				5.1.1	415	2020-02-09 08:27:00	1.43681	2	1		5.1.1	415	43870.4	1.43681	2	1	5	560	0			5.1.2	3232	43880.1	11.2181	2	34	5	5	-33	10
1.3.2	2764	43878.5	9.59306	2	-3	1	5	5	1	10				5.1.1	416	2020-02-09 08:32:00	1.44028	2	1		5.1.1	416	43870.4	1.44028	2	1	5	565	0			5.1.2	3237	43880.2	11.2354	2	1	5	25	38	30
1.3.2	2767	43878.5	9.60347	3	-3	1	5	15	-2	15				5.1.1	417	2020-02-09 08:37:00	1.44375	2	1		5.1.1	417	43870.4	1.44375	2	1	5	570	0			5.1.2	3276	43880.3	11.3708	2	39	5	5	-38	10
1.3.2	2828	43878.7	9.81528	1	3	61	5	5	1	5				5.1.1	418	2020-02-09 08:42:00	1.44722	2	1		5.1.1	418	43870.4	1.44722	2	1	5	575	0			5.1.2	3287	43880.3	11.409	2	1	5	55	30	60
1.3.2	2829	43878.7	9.81875	2	3	1	5	5	1	10				5.1.1	419	2020-02-09 08:47:00	1.45069	2	1		5.1.1	419	43870.4	1.45069	2	1	5	580	0			5.1.2	3318	43880.4	11.5167	2	31	5	5	-30	10
1.3.2	2833	43878.7	9.83264	3	3	1	5	20	-2	20				5.1.1	420	2020-02-09 08:52:00	1.45417	2	1		5.1.1	420	43870.4	1.45417	2	1	5	585	0			5.1.2	3327	43880.5	11.5479	2	1	5	45	93	50
1.3.2	3271	43880.3	11.3535	1	-3	438	5	5	1	5				5.1.1	421	2020-02-09 08:57:00	1.45764	2	1		5.1.1	421	43870.4	1.45764	2	1	5	590	0			5.1.2	3421	43880.8	11.8743	2	94	5	5	-93	10
1.3.2	3277	43880.3	11.3743	2	-3	1	5	30	-1	35				5.1.1	422	2020-02-09 09:02:00	1.46111	2	1		5.1.1	422	43870.4	1.46111	2	1	5	595	0			5.1.2	3431	43880.8	11.909	2	1	5	50	56	55
1.4.1	791			1	3	-2486	5	5	1	5				5.1.1	423	2020-02-09 09:07:00	1.46458	2	1		5.1.1	423	43870.4	1.46458	2	1	5	600	0			5.1.2	3488	43881	12.1069	2	57	5	5	-56	10
1.4.1	793	43871.7	2.74931	2	3	1	5	10	1	15				5.1.1	424	2020-02-09 09:12:00	1.46806	2	1		5.1.1	424	43870.4	1.46806	2	1	5	605	0			5.1.2	3491	43881	12.1174	2	1	5	15	11	20
1.4.1	796	43871.7	2.75972	3	3	1	5	15	-2	15				5.1.1	425	2020-02-09 09:17:00	1.47153	2	1		5.1.1	425	43870.4	1.47153	2	1	5	610	0			5.1.2	3503	43881.1	12.159	2	12	5	5	-11	10
1.4.1	996	43872.4	3.45417	1	-3	200	5	5	1	5				5.1.1	426	2020-02-09 09:22:00	1.475	2	1		5.1.1	426	43870.4	1.475	2	1	5	615	0			5.1.2	3508	43881.1	12.1764	2	1	5	25	38	30
1.4.1	1001	43872.4	3.47153	2	-3	1	5	25	1	30				5.1.1	427	2020-02-09 09:27:00	1.47847	2	1		5.1.1	427	43870.4	1.47847	2	1	5	620	0			5.1.2	3547	43881.2	12.3118	2	39	5	5	-38	10
1.4.1	1004	43872.4	3.48194	3	-3	1	5	15	-2	15				5.1.1	428	2020-02-09 09:32:00	1.48194	2	1		5.1.1	428	43870.4	1.48194	2	1	5	625	0			5.1.2	3559	43881.3	12.3535	2	1	5	60	77	65
1.4.1	1024	43872.5	3.55139	1	-3	20	5	5	1	5				5.1.1	429	2020-02-09 09:37:00	1.48542	2	1		5.1.1	429	43870.4	1.48542	2	1	5	630	0			5.1.2	3637	43881.5	12.6243	2	78	5	5	-77	10
1.4.1	1030	43872.5	3.57222	2	-3	1	5	30	-1	35				5.1.1	430	2020-02-09 09:42:00	1.48889	2	1		5.1.1	430	43870.4	1.48889	2	1	5	635	0			5.1.2	3659	43881.6	12.7007	2	1	5	110	31	115
1.4.1	1175	43873	4.07569	1	-3	145	5	5	1	5				5.1.1	431	2020-02-09 09:47:00	1.49236	2	1		5.1.1	431	43870.4	1.49236	2	1	5	640	127	645		5.1.2	3691	43881.7	12.8118	2	32	5	5	-31	10
1.4.1	1184	43873	4.10694	2	-3	1	5	45	1	50				5.1.1	559	2020-02-09 20:27:00	1.93681	1	128		5.1.1	559	43870.9	1.93681	1	128	5	5	-127			5.1.2	3706	43881.8	12.8639	2	1	5	75	100	80
1.4.1	1187	43873	4.11736	3	-3	1	5	15	-2	15				5.1.1	560	2020-02-09 20:32:00	1.94028	2	1		5.1.1	560	43870.9	1.94028	2	1	5	5	0			5.1.2	3807	43882.1	13.2146	2	101	5	5	-100	10
1.4.1	1324	43873.5	4.59306	1	-3	137	5	5	1	5				5.1.1	561	2020-02-09 20:37:00	1.94375	2	1		5.1.1	561	43870.9	1.94375	2	1	5	10	0			5.1.2	3811	43882.1	13.2285	2	1	5	20	17	25
1.4.1	1368	43873.7	4.74583	2	-3	1	5	220	-1	225				5.1.1	562	2020-02-09 20:42:00	1.94722	2	1		5.1.1	562	43870.9	1.94722	2	1	5	15	0			5.1.2	3829	43882.2	13.291	2	18	5	5	-17	10
1.4.1	1456	43874	5.05139	1	-3	88	5	5	1	5				5.1.1	563	2020-02-09 20:47:00	1.95069	2	1		5.1.1	563	43870.9	1.95069	2	1	5	20	0			5.1.2	3852	43882.3	13.3708	2	1	5	115	101	120
1.4.1	1459	43874	5.06181	2	-3	1	5	15	-1	20				5.1.1	564	2020-02-09 20:52:00	1.95417	2	1		5.1.1	564	43870.9	1.95417	2	1	5	25	0			5.1.2	3954	43882.6	13.725	2	102	5	5	-101	10
1.4.1	1481	43874.1	5.13819	1	-3	22	5	5	1	5				5.1.1	565	2020-02-09 20:57:00	1.95764	2	1		5.1.1	565	43870.9	1.95764	2	1	5	30	0			5.1.2	3959	43882.7	13.7424	2	1	5	25	-3934	30
1.4.1	1483	43874.1	5.14514	2	-3	1	5	10	-1	15				5.1.1	566	2020-02-09 21:02:00	1.96111	2	1		5.1.1	566	43870.9	1.96111	2	1	5	35	0			5.2.1	26	43869	0.0868056	2	-3933	5	5	3934	10
1.4.1	1499	43874.1	5.20069	1	-3	16	5	5	1	5				5.1.1	567	2020-02-09 21:07:00	1.96458	2	1		5.1.1	567	43870.9	1.96458	2	1	5	40	0			5.2.1	33	43869	0.111111	2	1	5	35	199	40
1.4.1	1517	43874.2	5.26319	2	-3	15	5	20	1	25				5.1.1	568	2020-02-09 21:12:00	1.96806	2	1		5.1.1	568	43870.9	1.96806	2	1	5	45	0			5.2.1	233	43869.7	0.805556	2	200	5	5	-199	10
1.4.1	1526	43874.2	5.29444	3	-3	1	5	45	-2	45				5.1.1	569	2020-02-09 21:17:00	1.97153	2	1		5.1.1	569	43870.9	1.97153	2	1	5	50	0			5.2.1	235	43869.7	0.811806	2	1	5	10	79	15
1.4.1	1722	43874.9	5.975	1	-3	196	5	5	1	5				5.1.1	570	2020-02-09 21:22:00	1.975	2	1		5.1.1	570	43870.9	1.975	2	1	5	55	0			5.2.1	315	43870	1.08958	2	80	5	5	-79	10
1.4.1	1731	43874.9	6.00625	2	-3	1	5	45	1	50				5.1.1	571	2020-02-09 21:27:00	1.97847	2	1		5.1.1	571	43870.9	1.97847	2	1	5	60	0			5.2.1	492	43870.6	1.70417	2	1	5	885	14	890
1.4.1	1733	43874.9	6.01319	3	-3	1	5	10	-2	10				5.1.1	572	2020-02-09 21:32:00	1.98194	2	1		5.1.1	572	43870.9	1.98194	2	1	5	65	0			5.2.1	546	43870.8	1.89167	2	1	5	195	27	200
1.4.1	1953	43875.7	6.77708	1	3	220	5	5	1	5				5.1.1	573	2020-02-09 21:37:00	1.98542	2	1		5.1.1	573	43870.9	1.98542	2	1	5	70	0			5.2.1	643	43871.1	2.22847	2	1	5	345	126	350
1.4.1	1956	43875.7	6.7875	2	3	1	5	15	1	20				5.1.1	574	2020-02-09 21:42:00	1.98889	2	1		5.1.1	574	43870.9	1.98889	2	1	5	75	0			5.2.1	794	43871.7	2.75278	2	1	5	120	4	125
1.4.1	1961	43875.7	6.80486	3	3	1	5	25	-2	25				5.1.1	575	2020-02-09 21:47:00	1.99236	2	1		5.1.1	575	43870.9	1.99236	2	1	5	80	0			5.2.1	806	43871.7	2.79444	2	1	5	35	34	40
1.4.1	2003	43875.9	6.95069	1	-3	42	5	5	1	5				5.1.1	576	2020-02-09 21:52:00	1.99583	2	1		5.1.1	576	43870.9	1.99583	2	1	5	85	0			5.2.1	845	43871.8	2.92986	2	1	5	20	20	25
1.4.1	2005	43875.9	6.95764	2	-3	1	5	10	-1	15				5.1.1	577	2020-02-09 21:57:00	1.99931	2	1		5.1.1	577	43870.9	1.99931	2	1	5	90	0			5.2.1	926	43872.1	3.21111	2	1	5	300	126	305
1.4.1	2131	43876.3	7.39514	1	-3	126	5	5	1	5				5.1.1	578	2020-02-09 22:02:00	2.00278	2	1		5.1.1	578	43870.9	2.00278	2	1	5	95	0			5.2.1	1062	43872.6	3.68333	2	1	5	45	78	50
1.4.1	2134	43876.3	7.40556	2	-3	1	5	15	-1	20				5.1.1	579	2020-02-09 22:07:00	2.00625	2	1		5.1.1	579	43870.9	2.00625	2	1	5	100	0			5.2.1	1161	43872.9	4.02708	2	1	5	100	14	105
1.4.1	2168	43876.4	7.52361	1	-3	34	5	5	1	5				5.1.1	580	2020-02-09 22:12:00	2.00972	2	1		5.1.1	580	43870.9	2.00972	2	1	5	105	0			5.2.1	1220	43873.1	4.23194	2	1	5	220	62	225
1.4.1	2169	43876.4	7.52708	2	-3	1	5	5	1	10				5.1.1	581	2020-02-09 22:17:00	2.01319	2	1		5.1.1	581	43870.9	2.01319	2	1	5	110	0			5.2.1	1332	43873.5	4.62083	2	1	5	245	29	250
1.4.1	2172	43876.5	7.5375	3	-3	1	5	15	-2	15				5.1.1	582	2020-02-09 22:22:00	2.01667	2	1		5.1.1	582	43870.9	2.01667	2	1	5	115	0			5.2.1	1382	43873.7	4.79444	2	1	5	100	19	105
1.4.1	2203	43876.6	7.64514	1	3	31	5	5	1	5				5.1.1	583	2020-02-09 22:27:00	2.02014	2	1		5.1.1	583	43870.9	2.02014	2	1	5	120	0			5.2.1	1471	43874	5.10347	2	1	5	345	51	350
1.4.1	2207	43876.6	7.65903	2	3	1	5	20	1	25				5.1.1	584	2020-02-09 22:32:00	2.02361	2	1		5.1.1	584	43870.9	2.02361	2	1	5	125	0			5.2.1	1565	43874.3	5.42986	2	1	5	210	42	215
1.4.1	2211	43876.6	7.67292	3	3	1	5	20	-2	20				5.1.1	585	2020-02-09 22:37:00	2.02708	2	1		5.1.1	585	43870.9	2.02708	2	1	5	130	0			5.2.1	1619	43874.5	5.61736	2	1	5	55	139	60
1.4.1	2263	43876.8	7.85347	1	-3	52	5	5	1	5				5.1.1	586	2020-02-09 22:42:00	2.03056	2	1		5.1.1	586	43870.9	2.03056	2	1	5	135	0			5.2.1	1782	43875.1	6.18333	2	1	5	115	162	120
1.4.1	2270	43876.8	7.87778	2	-3	1	5	35	-1	40				5.1.1	587	2020-02-09 22:47:00	2.03403	2	1		5.1.1	587	43870.9	2.03403	2	1	5	140	0			5.2.1	1974	43875.8	6.85	2	1	5	145	39	150
1.4.1	2525	43877.7	8.76319	1	3	255	5	5	1	5				5.1.1	588	2020-02-09 22:52:00	2.0375	2	1		5.1.1	588	43871	2.0375	2	1	5	145	0			5.2.1	2055	43876	7.13125	2	1	5	205	92	210
1.4.1	2527	43877.7	8.77014	2	3	1	5	10	1	15				5.1.1	589	2020-02-09 22:57:00	2.04097	2	1		5.1.1	589	43871	2.04097	2	1	5	150	0			5.2.1	2178	43876.5	7.55833	2	1	5	150	66	155
1.4.1	2531	43877.7	8.78403	3	3	1	5	20	-2	20				5.1.1	590	2020-02-09 23:02:00	2.04444	2	1		5.1.1	590	43871	2.04444	2	1	5	155	0			5.2.1	2253	43876.7	7.81875	2	1	5	40	132	45
1.4.2	703	43871.4	2.43681	1	3	-1828	5	5	1	5				5.1.1	591	2020-02-09 23:07:00	2.04792	2	1		5.1.1	591	43871	2.04792	2	1	5	160	0			5.2.1	2416	43877.3	8.38472	2	1	5	150	46	155
1.4.2	705	43871.4	2.44375	2	3	1	5	10	1	15				5.1.1	592	2020-02-09 23:12:00	2.05139	2	1		5.1.1	592	43871	2.05139	2	1	5	165	0			5.2.1	2496	43877.6	8.6625	2	1	5	165	108	170
1.4.2	707	43871.4	2.45069	3	3	1	5	10	-2	10				5.1.1	593	2020-02-09 23:17:00	2.05486	2	1		5.1.1	593	43871	2.05486	2	1	5	170	95	175		5.2.1	2646	43878.1	9.18333	2	1	5	205	7	210
1.4.2	948	43872.2	3.2875	1	3	241	5	5	1	5				5.1.1	689	2020-02-10 07:17:00	2.38819	1	96		5.1.1	689	43871.3	2.38819	1	96	5	5	-95			5.2.1	2716	43878.3	9.42639	2	1	5	310	111	315
1.4.2	950	43872.2	3.29444	2	3	1	5	10	1	15				5.1.1	690	2020-02-10 07:22:00	2.39167	2	1		5.1.1	690	43871.3	2.39167	2	1	5	5	0			5.2.1	2850	43878.8	9.89167	2	1	5	110	16	115
1.4.2	954	43872.2	3.30833	3	3	1	5	20	-2	20				5.1.1	691	2020-02-10 07:27:00	2.39514	2	1		5.1.1	691	43871.3	2.39514	2	1	5	10	0			5.2.1	2884	43878.9	10.0097	2	1	5	85	26	90
1.4.2	1511	43874.2	5.24236	1	3	557	5	5	1	5				5.1.1	692	2020-02-10 07:32:00	2.39861	2	1		5.1.1	692	43871.3	2.39861	2	1	5	15	0			5.2.1	2915	43879	10.1174	2	1	5	20	18	25
1.4.2	1517	43874.2	5.26319	2	3	1	5	30	1	35				5.1.1	693	2020-02-10 07:37:00	2.40208	2	1		5.1.1	693	43871.3	2.40208	2	1	5	20	0			5.2.1	2954	43879.2	10.2528	2	1	5	100	7	105
1.4.2	1520	43874.2	5.27361	3	3	1	5	15	-2	15				5.1.1	694	2020-02-10 07:42:00	2.40556	2	1		5.1.1	694	43871.3	2.40556	2	1	5	25	0			5.2.1	2969	43879.2	10.3049	2	1	5	35	10	40
1.4.2	1676	43874.7	5.81528	1	3	156	5	5	1	5				5.1.1	695	2020-02-10 07:47:00	2.40903	2	1		5.1.1	695	43871.3	2.40903	2	1	5	30	0			5.2.1	2991	43879.3	10.3812	2	1	5	55	6	60
1.4.2	1678	43874.7	5.82222	2	3	1	5	10	1	15				5.1.1	696	2020-02-10 07:52:00	2.4125	2	1		5.1.1	696	43871.3	2.4125	2	1	5	35	0			5.2.1	3009	43879.4	10.4437	2	1	5	55	20	60
1.4.2	1682	43874.8	5.83611	3	3	1	5	20	-2	20				5.1.1	697	2020-02-10 07:57:00	2.41597	2	1		5.1.1	697	43871.3	2.41597	2	1	5	40	0			5.2.1	3036	43879.5	10.5375	2	1	5	30	8	35
1.4.2	2396	43877.2	8.31528	1	3	714	5	5	1	5				5.1.1	698	2020-02-10 08:02:00	2.41944	2	1		5.1.1	698	43871.3	2.41944	2	1	5	45	0			5.2.1	3055	43879.5	10.6035	2	1	5	50	8	55
1.4.2	2398	43877.2	8.32222	2	3	1	5	10	1	15				5.1.1	699	2020-02-10 08:07:00	2.42292	2	1		5.1.1	699	43871.3	2.42292	2	1	5	50	0			5.2.1	3078	43879.6	10.6833	2	1	5	70	7	75
1.4.2	2402	43877.3	8.33611	3	3	1	5	20	-2	20				5.1.1	700	2020-02-10 08:12:00	2.42639	2	1		5.1.1	700	43871.3	2.42639	2	1	5	55	0			5.2.1	3102	43879.7	10.7667	2	1	5	80	26	85
1.4.2	3237	43880.2	11.2354	1	3	835	5	5	1	5				5.1.1	701	2020-02-10 08:17:00	2.42986	2	1		5.1.1	701	43871.3	2.42986	2	1	5	60	0			5.2.1	3134	43879.8	10.8778	2	1	5	25	29	30
1.4.2	3238	43880.2	11.2389	2	3	1	5	5	1	10				5.1.1	702	2020-02-10 08:22:00	2.43333	2	1		5.1.1	702	43871.3	2.43333	2	1	5	65	0			5.2.1	3183	43880	11.0479	2	1	5	95	39	100
1.4.2	3242	43880.2	11.2528	3	3	1	5	20	-3	20				5.1.1	703	2020-02-10 08:27:00	2.43681	2	1		5.1.1	703	43871.4	2.43681	2	1	5	70	0			5.2.1	3249	43880.2	11.2771	2	1	5	130	7	135
														5.1.1	704	2020-02-10 08:32:00	2.44028	2	1		5.1.1	704	43871.4	2.44028	2	1	5	75	0			5.2.1	3262	43880.2	11.3222	2	1	5	25	11	30
														5.1.1	705	2020-02-10 08:37:00	2.44375	2	1		5.1.1	705	43871.4	2.44375	2	1	5	80	0			5.2.1	3286	43880.3	11.4056	2	1	5	60	42	65
														5.1.1	706	2020-02-10 08:42:00	2.44722	2	1		5.1.1	706	43871.4	2.44722	2	1	5	85	0			5.2.1	3338	43880.5	11.5861	2	1	5	45	141	50
														5.1.1	707	2020-02-10 08:47:00	2.45069	2	1		5.1.1	707	43871.4	2.45069	2	1	5	90	0			5.2.1	3571	43881.3	12.3951	2	1	5	455	62	460
														5.1.1	708	2020-02-10 08:52:00	2.45417	2	1		5.1.1	708	43871.4	2.45417	2	1	5	95	0			5.2.1	3669	43881.7	12.7354	2	1	5	175	123	180
														5.1.1	709	2020-02-10 08:57:00	2.45764	2	1		5.1.1	709	43871.4	2.45764	2	1	5	100	0			5.2.1	3834	43882.2	13.3083	2	1	5	205	33	210
														5.1.1	710	2020-02-10 09:02:00	2.46111	2	1		5.1.1	710	43871.4	2.46111	2	1	5	105	0			5.2.1	3909	43882.5	13.5687	2	1	5	205	33	210
														5.1.1	711	2020-02-10 09:07:00	2.46458	2	1		5.1.1	711	43871.4	2.46458	2	1	5	110	0			5.2.1	4000	43882.8	13.8847	2	1	5	285	-3913	290
														5.1.1	712	2020-02-10 09:12:00	2.46806	2	1		5.1.1	712	43871.4	2.46806	2	1	5	115	0			5.2.2	95	43869.2	0.326389	2	1	5	35	349	40
														5.1.1	713	2020-02-10 09:17:00	2.47153	2	1		5.1.1	713	43871.4	2.47153	2	1	5	120	0			5.2.2	561	43870.9	1.94375	2	1	5	580	33	585
														5.1.1	714	2020-02-10 09:22:00	2.475	2	1		5.1.1	714	43871.4	2.475	2	1	5	125	0			5.2.2	598	43871	2.07222	2	1	5	15	73	20
														5.1.1	715	2020-02-10 09:27:00	2.47847	2	1		5.1.1	715	43871.4	2.47847	2	1	5	130	0			5.2.2	731	43871.4	2.53403	2	1	5	295	44	300
														5.1.1	716	2020-02-10 09:32:00	2.48194	2	1		5.1.1	716	43871.4	2.48194	2	1	5	135	0			5.2.2	781	43871.6	2.70764	2	1	5	25	71	30
														5.1.1	717	2020-02-10 09:37:00	2.48542	2	1		5.1.1	717	43871.4	2.48542	2	1	5	140	0			5.2.2	857	43871.9	2.97153	2	1	5	20	19	25
														5.1.1	718	2020-02-10 09:42:00	2.48889	2	1		5.1.1	718	43871.4	2.48889	2	1	5	145	0			5.2.2	899	43872	3.11736	2	1	5	110	21	115
														5.1.1	719	2020-02-10 09:47:00	2.49236	2	1		5.1.1	719	43871.4	2.49236	2	1	5	150	0			5.2.2	925	43872.1	3.20764	2	1	5	20	105	25
														5.1.1	720	2020-02-10 09:52:00	2.49583	2	1		5.1.1	720	43871.4	2.49583	2	1	5	155	0			5.2.2	1053	43872.6	3.65208	2	1	5	110	19	115
														5.1.1	721	2020-02-10 09:57:00	2.49931	2	1		5.1.1	721	43871.4	2.49931	2	1	5	160	0			5.2.2	1120	43872.8	3.88472	2	1	5	235	24	240
														5.1.1	722	2020-02-10 10:02:00	2.50278	2	1		5.1.1	722	43871.4	2.50278	2	1	5	165	0			5.2.2	1153	43872.9	3.99931	2	1	5	40	15	45
														5.1.1	723	2020-02-10 10:07:00	2.50625	2	1		5.1.1	723	43871.4	2.50625	2	1	5	170	0			5.2.2	1175	43873	4.07569	2	1	5	30	14	35
														5.1.1	724	2020-02-10 10:12:00	2.50972	2	1		5.1.1	724	43871.4	2.50972	2	1	5	175	0			5.2.2	1194	43873.1	4.14167	2	1	5	20	167	25
														5.1.1	725	2020-02-10 10:17:00	2.51319	2	1		5.1.1	725	43871.4	2.51319	2	1	5	180	0			5.2.2	1418	43873.8	4.91944	2	1	5	280	6	285
														5.1.1	726	2020-02-10 10:22:00	2.51667	2	1		5.1.1	726	43871.4	2.51667	2	1	5	185	0			5.2.2	1433	43873.9	4.97153	2	1	5	40	17	45
														5.1.1	727	2020-02-10 10:27:00	2.52014	2	1		5.1.1	727	43871.4	2.52014	2	1	5	190	0			5.2.2	1470	43874	5.1	2	1	5	95	46	100
														5.1.1	728	2020-02-10 10:32:00	2.52361	2	1		5.1.1	728	43871.4	2.52361	2	1	5	195	0			5.2.2	1565	43874.3	5.42986	2	1	5	240	13	245
														5.1.1	729	2020-02-10 10:37:00	2.52708	2	1		5.1.1	729	43871.4	2.52708	2	1	5	200	0			5.2.2	1584	43874.4	5.49583	2	1	5	25	7	30
														5.1.1	730	2020-02-10 10:42:00	2.53056	2	1		5.1.1	730	43871.4	2.53056	2	1	5	205	0			5.2.2	1598	43874.5	5.54444	2	1	5	30	9	35
														5.1.1	731	2020-02-10 10:47:00	2.53403	2	1		5.1.1	731	43871.4	2.53403	2	1	5	210	0			5.2.2	1611	43874.5	5.58958	2	1	5	15	64	20
														5.1.1	732	2020-02-10 10:52:00	2.5375	2	1		5.1.1	732	43871.5	2.5375	2	1	5	215	0			5.2.2	1680	43874.7	5.82917	2	1	5	20	25	25
														5.1.1	733	2020-02-10 10:57:00	2.54097	2	1		5.1.1	733	43871.5	2.54097	2	1	5	220	0			5.2.2	1715	43874.9	5.95069	2	1	5	45	53	50
														5.1.1	734	2020-02-10 11:02:00	2.54444	2	1		5.1.1	734	43871.5	2.54444	2	1	5	225	0			5.2.2	1789	43875.1	6.20764	2	1	5	100	4	105
														5.1.1	735	2020-02-10 11:07:00	2.54792	2	1		5.1.1	735	43871.5	2.54792	2	1	5	230	0			5.2.2	1816	43875.2	6.30139	2	1	5	110	28	115
														5.1.1	736	2020-02-10 11:12:00	2.55139	2	1		5.1.1	736	43871.5	2.55139	2	1	5	235	0			5.2.2	1917	43875.6	6.65208	2	1	5	360	7	365
														5.1.1	737	2020-02-10 11:17:00	2.55486	2	1		5.1.1	737	43871.5	2.55486	2	1	5	240	0			5.2.2	1933	43875.6	6.70764	2	1	5	40	46	45
														5.1.1	738	2020-02-10 11:22:00	2.55833	2	1		5.1.1	738	43871.5	2.55833	2	1	5	245	0			5.2.2	2017	43875.9	6.99931	2	1	5	185	12	190
														5.1.1	739	2020-02-10 11:27:00	2.56181	2	1		5.1.1	739	43871.5	2.56181	2	1	5	250	76	255		5.2.2	2047	43876	7.10347	2	1	5	85	17	90
														5.1.1	816	2020-02-10 17:52:00	2.82917	1	77		5.1.1	816	43871.7	2.82917	1	77	5	5	-76			5.2.2	2098	43876.2	7.28056	2	1	5	165	9	170
														5.1.1	817	2020-02-10 17:57:00	2.83264	2	1		5.1.1	817	43871.7	2.83264	2	1	5	5	0			5.2.2	2123	43876.3	7.36736	2	1	5	75	22	80
														5.1.1	818	2020-02-10 18:02:00	2.83611	2	1		5.1.1	818	43871.8	2.83611	2	1	5	10	0			5.2.2	2150	43876.4	7.46111	2	1	5	20	61	25
														5.1.1	819	2020-02-10 18:07:00	2.83958	2	1		5.1.1	819	43871.8	2.83958	2	1	5	15	0			5.2.2	2258	43876.8	7.83611	2	1	5	230	22	235
														5.1.1	820	2020-02-10 18:12:00	2.84306	2	1		5.1.1	820	43871.8	2.84306	2	1	5	20	0			5.2.2	2293	43876.9	7.95764	2	1	5	60	18	65
														5.1.1	821	2020-02-10 18:17:00	2.84653	2	1		5.1.1	821	43871.8	2.84653	2	1	5	25	0			5.2.2	2330	43877	8.08611	2	1	5	90	45	95
														5.1.1	822	2020-02-10 18:22:00	2.85	2	1		5.1.1	822	43871.8	2.85	2	1	5	30	0			5.2.2	2388	43877.2	8.2875	2	1	5	60	10	65
														5.1.1	823	2020-02-10 18:27:00	2.85347	2	1		5.1.1	823	43871.8	2.85347	2	1	5	35	0			5.2.2	2416	43877.3	8.38472	2	1	5	85	89	90
														5.1.1	824	2020-02-10 18:32:00	2.85694	2	1		5.1.1	824	43871.8	2.85694	2	1	5	40	0			5.2.2	2643	43878.1	9.17292	2	1	5	685	24	690
														5.1.1	825	2020-02-10 18:37:00	2.86042	2	1		5.1.1	825	43871.8	2.86042	2	1	5	45	0			5.2.2	2672	43878.2	9.27361	2	1	5	20	11	25
														5.1.1	826	2020-02-10 18:42:00	2.86389	2	1		5.1.1	826	43871.8	2.86389	2	1	5	50	0			5.2.2	2744	43878.4	9.52361	2	1	5	300	9	305
														5.1.1	827	2020-02-10 18:47:00	2.86736	2	1		5.1.1	827	43871.8	2.86736	2	1	5	55	0			5.2.2	2757	43878.5	9.56875	2	1	5	15	37	20
														5.1.1	828	2020-02-10 18:52:00	2.87083	2	1		5.1.1	828	43871.8	2.87083	2	1	5	60	0			5.2.2	2839	43878.8	9.85347	2	1	5	220	2	225
														5.1.1	829	2020-02-10 18:57:00	2.87431	2	1		5.1.1	829	43871.8	2.87431	2	1	5	65	68	70		5.2.2	2861	43878.8	9.92986	2	1	5	95	25	100
														5.1.1	898	2020-02-11 00:42:00	3.11389	1	69		5.1.1	898	43872	3.11389	1	69	5	5	-68			5.2.2	2891	43878.9	10.034	2	1	5	20	25	25
														5.1.1	899	2020-02-11 00:47:00	3.11736	2	1		5.1.1	899	43872	3.11736	2	1	5	5	0			5.2.2	2923	43879.1	10.1451	2	1	5	30	116	35
														5.1.1	900	2020-02-11 00:52:00	3.12083	2	1		5.1.1	900	43872	3.12083	2	1	5	10	0			5.2.2	3053	43879.5	10.5965	2	1	5	65	18	70
														5.1.1	901	2020-02-11 00:57:00	3.12431	2	1		5.1.1	901	43872	3.12431	2	1	5	15	0			5.2.2	3115	43879.7	10.8118	2	1	5	215	3	220
														5.1.1	902	2020-02-11 01:02:00	3.12778	2	1		5.1.1	902	43872	3.12778	2	1	5	20	0			5.2.2	3144	43879.8	10.9125	2	1	5	125	3	130
														5.1.1	903	2020-02-11 01:07:00	3.13125	2	1		5.1.1	903	43872	3.13125	2	1	5	25	0			5.2.2	3180	43880	11.0375	2	1	5	160	22	165
														5.1.1	904	2020-02-11 01:12:00	3.13472	2	1		5.1.1	904	43872.1	3.13472	2	1	5	30	0			5.2.2	3219	43880.1	11.1729	2	1	5	80	2	85
														5.1.1	905	2020-02-11 01:17:00	3.13819	2	1		5.1.1	905	43872.1	3.13819	2	1	5	35	0			5.2.2	3305	43880.4	11.4715	2	1	5	415	7	420
														5.1.1	906	2020-02-11 01:22:00	3.14167	2	1		5.1.1	906	43872.1	3.14167	2	1	5	40	0			5.2.2	3344	43880.5	11.6069	2	1	5	155	45	160
														5.1.1	907	2020-02-11 01:27:00	3.14514	2	1		5.1.1	907	43872.1	3.14514	2	1	5	45	0			5.2.2	3426	43880.8	11.8917	2	1	5	180	13	185
														5.1.1	908	2020-02-11 01:32:00	3.14861	2	1		5.1.1	908	43872.1	3.14861	2	1	5	50	0			5.2.2	3474	43881	12.0583	2	1	5	170	11	175
														5.1.1	909	2020-02-11 01:37:00	3.15208	2	1		5.1.1	909	43872.1	3.15208	2	1	5	55	0			5.2.2	3557	43881.3	12.3465	2	1	5	355	8	360
														5.1.1	910	2020-02-11 01:42:00	3.15556	2	1		5.1.1	910	43872.1	3.15556	2	1	5	60	0			5.2.2	3569	43881.3	12.3882	2	1	5	15	44	20
														5.1.1	911	2020-02-11 01:47:00	3.15903	2	1		5.1.1	911	43872.1	3.15903	2	1	5	65	0			5.2.2	3620	43881.5	12.5653	2	1	5	30	30	35
														5.1.1	912	2020-02-11 01:52:00	3.1625	2	1		5.1.1	912	43872.1	3.1625	2	1	5	70	0			5.2.2	3668	43881.6	12.7319	2	1	5	85	72	90
														5.1.1	913	2020-02-11 01:57:00	3.16597	2	1		5.1.1	913	43872.1	3.16597	2	1	5	75	0			5.2.2	3755	43881.9	13.034	2	1	5	70	44	75
														5.1.1	914	2020-02-11 02:02:00	3.16944	2	1		5.1.1	914	43872.1	3.16944	2	1	5	80	0			5.2.2	3848	43882.3	13.3569	2	1	5	240	24	245
														5.1.1	915	2020-02-11 02:07:00	3.17292	2	1		5.1.1	915	43872.1	3.17292	2	1	5	85	0			5.2.2	3895	43882.4	13.5201	2	1	5	110	35	115
														5.1.1	916	2020-02-11 02:12:00	3.17639	2	1		5.1.1	916	43872.1	3.17639	2	1	5	90	0			5.2.2	3952	43882.6	13.7181	2	1	5	105	11	110
														5.1.1	917	2020-02-11 02:17:00	3.17986	2	1		5.1.1	917	43872.1	3.17986	2	1	5	95	0			5.2.2	3973	43882.7	13.791	2	1	5	45	8	50
														5.1.1	918	2020-02-11 02:22:00	3.18333	2	1		5.1.1	918	43872.1	3.18333	2	1	5	100	0			5.2.2	3987	43882.8	13.8396	2	1	5	25	-3876	30
														5.1.1	919	2020-02-11 02:27:00	3.18681	2	1		5.1.1	919	43872.1	3.18681	2	1	5	105	0			5.3.1	151	43869.4	0.520833	2	1	5	195	25	200
														5.1.1	920	2020-02-11 02:32:00	3.19028	2	1		5.1.1	920	43872.1	3.19028	2	1	5	110	0			5.3.1	185	43869.6	0.638889	2	1	5	40	36	45
														5.1.1	921	2020-02-11 02:37:00	3.19375	2	1		5.1.1	921	43872.1	3.19375	2	1	5	115	0			5.3.1	343	43870.1	1.18681	2	1	5	605	4	610
														5.1.1	922	2020-02-11 02:42:00	3.19722	2	1		5.1.1	922	43872.1	3.19722	2	1	5	120	0			5.3.1	423	43870.4	1.46458	2	1	5	375	37	380
														5.1.1	923	2020-02-11 02:47:00	3.20069	2	1		5.1.1	923	43872.1	3.20069	2	1	5	125	0			5.3.1	574	43870.9	1.98889	2	1	5	565	52	570
														5.1.1	924	2020-02-11 02:52:00	3.20417	2	1		5.1.1	924	43872.1	3.20417	2	1	5	130	0			5.3.1	719	43871.4	2.49236	2	1	5	460	21	465
														5.1.1	925	2020-02-11 02:57:00	3.20764	2	1		5.1.1	925	43872.1	3.20764	2	1	5	135	0			5.3.1	753	43871.5	2.61042	2	1	5	60	4	65
														5.1.1	926	2020-02-11 03:02:00	3.21111	2	1		5.1.1	926	43872.1	3.21111	2	1	5	140	0			5.3.1	763	43871.6	2.64514	2	1	5	25	125	30
														5.1.1	927	2020-02-11 03:07:00	3.21458	2	1		5.1.1	927	43872.1	3.21458	2	1	5	145	0			5.3.1	932	43872.1	3.23194	2	1	5	215	55	220
														5.1.1	928	2020-02-11 03:12:00	3.21806	2	1		5.1.1	928	43872.1	3.21806	2	1	5	150	0			5.3.1	1051	43872.6	3.64514	2	1	5	315	2	320
														5.1.1	929	2020-02-11 03:17:00	3.22153	2	1		5.1.1	929	43872.1	3.22153	2	1	5	155	0			5.3.1	1058	43872.6	3.66944	2	1	5	20	18	25
														5.1.1	930	2020-02-11 03:22:00	3.225	2	1		5.1.1	930	43872.1	3.225	2	1	5	160	0			5.3.1	1083	43872.7	3.75625	2	1	5	30	10	35
														5.1.1	931	2020-02-11 03:27:00	3.22847	2	1		5.1.1	931	43872.1	3.22847	2	1	5	165	0			5.3.1	1126	43872.8	3.90556	2	1	5	160	5	165
														5.1.1	932	2020-02-11 03:32:00	3.23194	2	1		5.1.1	932	43872.1	3.23194	2	1	5	170	0			5.3.1	1141	43872.9	3.95764	2	1	5	45	31	50
														5.1.1	933	2020-02-11 03:37:00	3.23542	2	1		5.1.1	933	43872.2	3.23542	2	1	5	175	0			5.3.1	1186	43873	4.11389	2	1	5	65	27	70
														5.1.1	934	2020-02-11 03:42:00	3.23889	2	1		5.1.1	934	43872.2	3.23889	2	1	5	180	0			5.3.1	1222	43873.2	4.23889	2	1	5	40	14	45
														5.1.1	935	2020-02-11 03:47:00	3.24236	2	1		5.1.1	935	43872.2	3.24236	2	1	5	185	0			5.3.1	1250	43873.3	4.33611	2	1	5	65	40	70
														5.1.1	936	2020-02-11 03:52:00	3.24583	2	1		5.1.1	936	43872.2	3.24583	2	1	5	190	0			5.3.1	1320	43873.5	4.57917	2	1	5	145	26	150
														5.1.1	937	2020-02-11 03:57:00	3.24931	2	1		5.1.1	937	43872.2	3.24931	2	1	5	195	0			5.3.1	1378	43873.7	4.78056	2	1	5	155	92	160
														5.1.1	938	2020-02-11 04:02:00	3.25278	2	1		5.1.1	938	43872.2	3.25278	2	1	5	200	0			5.3.1	1477	43874	5.12431	2	1	5	30	23	35
														5.1.1	939	2020-02-11 04:07:00	3.25625	2	1		5.1.1	939	43872.2	3.25625	2	1	5	205	0			5.3.1	1536	43874.2	5.32917	2	1	5	175	40	180
														5.1.1	940	2020-02-11 04:12:00	3.25972	2	1		5.1.1	940	43872.2	3.25972	2	1	5	210	0			5.3.1	1609	43874.5	5.58264	2	1	5	160	95	165
														5.1.1	941	2020-02-11 04:17:00	3.26319	2	1		5.1.1	941	43872.2	3.26319	2	1	5	215	0			5.3.1	1874	43875.4	6.50278	2	1	5	845	7	850
														5.1.1	942	2020-02-11 04:22:00	3.26667	2	1		5.1.1	942	43872.2	3.26667	2	1	5	220	0			5.3.1	1905	43875.5	6.61042	2	1	5	115	6	120
														5.1.1	943	2020-02-11 04:27:00	3.27014	2	1		5.1.1	943	43872.2	3.27014	2	1	5	225	0			5.3.1	1954	43875.7	6.78056	2	1	5	210	43	215
														5.1.1	944	2020-02-11 04:32:00	3.27361	2	1		5.1.1	944	43872.2	3.27361	2	1	5	230	0			5.3.1	2021	43875.9	7.01319	2	1	5	115	9	120
														5.1.1	945	2020-02-11 04:37:00	3.27708	2	1		5.1.1	945	43872.2	3.27708	2	1	5	235	0			5.3.1	2080	43876.1	7.21806	2	1	5	245	28	250
														5.1.1	946	2020-02-11 04:42:00	3.28056	2	1		5.1.1	946	43872.2	3.28056	2	1	5	240	0			5.3.1	2118	43876.3	7.35	2	1	5	45	34	50
														5.1.1	947	2020-02-11 04:47:00	3.28403	2	1		5.1.1	947	43872.2	3.28403	2	1	5	245	0			5.3.1	2173	43876.5	7.54097	2	1	5	100	21	105
														5.1.1	948	2020-02-11 04:52:00	3.2875	2	1		5.1.1	948	43872.2	3.2875	2	1	5	250	0			5.3.1	2206	43876.6	7.65556	2	1	5	55	18	60
														5.1.1	949	2020-02-11 04:57:00	3.29097	2	1		5.1.1	949	43872.2	3.29097	2	1	5	255	0			5.3.1	2232	43876.7	7.74583	2	1	5	35	16	40
														5.1.1	950	2020-02-11 05:02:00	3.29444	2	1		5.1.1	950	43872.2	3.29444	2	1	5	260	0			5.3.1	2272	43876.8	7.88472	2	1	5	115	118	120
														5.1.1	951	2020-02-11 05:07:00	3.29792	2	1		5.1.1	951	43872.2	3.29792	2	1	5	265	0			5.3.1	2414	43877.3	8.37778	2	1	5	115	22	120
														5.1.1	952	2020-02-11 05:12:00	3.30139	2	1		5.1.1	952	43872.2	3.30139	2	1	5	270	0			5.3.1	2515	43877.6	8.72847	2	1	5	390	11	395
														5.1.1	953	2020-02-11 05:17:00	3.30486	2	1		5.1.1	953	43872.2	3.30486	2	1	5	275	0			5.3.1	2570	43877.8	8.91944	2	1	5	215	6	220
														5.1.1	954	2020-02-11 05:22:00	3.30833	2	1		5.1.1	954	43872.2	3.30833	2	1	5	280	0			5.3.1	2623	43878	9.10347	2	1	5	230	12	235
														5.1.1	955	2020-02-11 05:27:00	3.31181	2	1		5.1.1	955	43872.2	3.31181	2	1	5	285	0			5.3.1	2668	43878.2	9.25972	2	1	5	160	14	165
														5.1.1	956	2020-02-11 05:32:00	3.31528	2	1		5.1.1	956	43872.2	3.31528	2	1	5	290	0			5.3.1	2702	43878.3	9.37778	2	1	5	95	11	100
														5.1.1	957	2020-02-11 05:37:00	3.31875	2	1		5.1.1	957	43872.2	3.31875	2	1	5	295	0			5.3.1	2738	43878.4	9.50278	2	1	5	120	44	125
														5.1.1	958	2020-02-11 05:42:00	3.32222	2	1		5.1.1	958	43872.2	3.32222	2	1	5	300	0			5.3.1	2788	43878.6	9.67639	2	1	5	25	32	30
														5.1.1	959	2020-02-11 05:47:00	3.32569	2	1		5.1.1	959	43872.2	3.32569	2	1	5	305	0			5.3.1	2859	43878.8	9.92292	2	1	5	190	7	195
														5.1.1	960	2020-02-11 05:52:00	3.32917	2	1		5.1.1	960	43872.2	3.32917	2	1	5	310	0			5.3.1	2898	43879	10.0583	2	1	5	155	19	160
														5.1.1	961	2020-02-11 05:57:00	3.33264	2	1		5.1.1	961	43872.2	3.33264	2	1	5	315	0			5.3.1	2923	43879.1	10.1451	2	1	5	25	70	30
														5.1.1	962	2020-02-11 06:02:00	3.33611	2	1		5.1.1	962	43872.3	3.33611	2	1	5	320	0			5.3.1	3005	43879.3	10.4299	2	1	5	55	25	60
														5.1.1	963	2020-02-11 06:07:00	3.33958	2	1		5.1.1	963	43872.3	3.33958	2	1	5	325	0			5.3.1	3051	43879.5	10.5896	2	1	5	100	24	105
														5.1.1	964	2020-02-11 06:12:00	3.34306	2	1		5.1.1	964	43872.3	3.34306	2	1	5	330	0			5.3.1	3082	43879.6	10.6972	2	1	5	30	25	35
														5.1.1	965	2020-02-11 06:17:00	3.34653	2	1		5.1.1	965	43872.3	3.34653	2	1	5	335	0			5.3.1	3132	43879.8	10.8708	2	1	5	120	19	125
														5.1.1	966	2020-02-11 06:22:00	3.35	2	1		5.1.1	966	43872.3	3.35	2	1	5	340	0			5.3.1	3176	43879.9	11.0236	2	1	5	120	16	125
														5.1.1	967	2020-02-11 06:27:00	3.35347	2	1		5.1.1	967	43872.3	3.35347	2	1	5	345	0			5.3.1	3208	43880.1	11.1347	2	1	5	75	13	80
														5.1.1	968	2020-02-11 06:32:00	3.35694	2	1		5.1.1	968	43872.3	3.35694	2	1	5	350	0			5.3.1	3236	43880.1	11.2319	2	1	5	70	9	75
														5.1.1	969	2020-02-11 06:37:00	3.36042	2	1		5.1.1	969	43872.3	3.36042	2	1	5	355	0			5.3.1	3261	43880.2	11.3187	2	1	5	75	11	80
														5.1.1	970	2020-02-11 06:42:00	3.36389	2	1		5.1.1	970	43872.3	3.36389	2	1	5	360	0			5.3.1	3318	43880.4	11.5167	2	1	5	225	33	230
														5.1.1	971	2020-02-11 06:47:00	3.36736	2	1		5.1.1	971	43872.3	3.36736	2	1	5	365	0			5.3.1	3368	43880.6	11.6903	2	1	5	80	27	85
														5.1.1	972	2020-02-11 06:52:00	3.37083	2	1		5.1.1	972	43872.3	3.37083	2	1	5	370	0			5.3.1	3422	43880.8	11.8778	2	1	5	130	31	135
														5.1.1	973	2020-02-11 06:57:00	3.37431	2	1		5.1.1	973	43872.3	3.37431	2	1	5	375	0			5.3.1	3459	43880.9	12.0062	2	1	5	25	14	30
														5.1.1	974	2020-02-11 07:02:00	3.37778	2	1		5.1.1	974	43872.3	3.37778	2	1	5	380	0			5.3.1	3491	43881	12.1174	2	1	5	85	6	90
														5.1.1	975	2020-02-11 07:07:00	3.38125	2	1		5.1.1	975	43872.3	3.38125	2	1	5	385	0			5.3.1	3514	43881.1	12.1972	2	1	5	80	28	85
														5.1.1	976	2020-02-11 07:12:00	3.38472	2	1		5.1.1	976	43872.3	3.38472	2	1	5	390	0			5.3.1	3596	43881.4	12.4819	2	1	5	265	23	270
														5.1.1	977	2020-02-11 07:17:00	3.38819	2	1		5.1.1	977	43872.3	3.38819	2	1	5	395	0			5.3.1	3678	43881.7	12.7667	2	1	5	290	21	295
														5.1.1	978	2020-02-11 07:22:00	3.39167	2	1		5.1.1	978	43872.3	3.39167	2	1	5	400	0			5.3.1	3749	43881.9	13.0132	2	1	5	245	12	250
														5.1.1	979	2020-02-11 07:27:00	3.39514	2	1		5.1.1	979	43872.3	3.39514	2	1	5	405	0			5.3.1	3767	43882	13.0757	2	1	5	25	51	30
														5.1.1	980	2020-02-11 07:32:00	3.39861	2	1		5.1.1	980	43872.3	3.39861	2	1	5	410	0			5.3.1	3847	43882.3	13.3535	2	1	5	140	9	145
														5.1.1	981	2020-02-11 07:37:00	3.40208	2	1		5.1.1	981	43872.3	3.40208	2	1	5	415	0			5.3.1	3898	43882.4	13.5306	2	1	5	205	57	210
														5.1.1	982	2020-02-11 07:42:00	3.40556	2	1		5.1.1	982	43872.3	3.40556	2	1	5	420	0			5.3.1	3990	43882.8	13.85	2	1	5	170	-3958	175
														5.1.1	983	2020-02-11 07:47:00	3.40903	2	1		5.1.1	983	43872.3	3.40903	2	1	5	425	0			5.3.2	57	43869.1	0.194444	2	1	5	120	31	125
														5.1.1	984	2020-02-11 07:52:00	3.4125	2	1		5.1.1	984	43872.3	3.4125	2	1	5	430	0			5.3.2	101	43869.3	0.347222	2	1	5	60	133	65
														5.1.1	985	2020-02-11 07:57:00	3.41597	2	1		5.1.1	985	43872.3	3.41597	2	1	5	435	0			5.3.2	240	43869.7	0.829167	2	1	5	25	33	30
														5.1.1	986	2020-02-11 08:02:00	3.41944	2	1		5.1.1	986	43872.3	3.41944	2	1	5	440	0			5.3.2	278	43869.9	0.961111	2	1	5	20	38	25
														5.1.1	987	2020-02-11 08:07:00	3.42292	2	1		5.1.1	987	43872.3	3.42292	2	1	5	445	0			5.3.2	320	43870	1.10694	2	1	5	15	56	20
														5.1.1	988	2020-02-11 08:12:00	3.42639	2	1		5.1.1	988	43872.3	3.42639	2	1	5	450	0			5.3.2	389	43870.3	1.34653	2	1	5	60	58	65
														5.1.1	989	2020-02-11 08:17:00	3.42986	2	1		5.1.1	989	43872.3	3.42986	2	1	5	455	0			5.3.2	471	43870.5	1.63125	2	1	5	115	29	120
														5.1.1	990	2020-02-11 08:22:00	3.43333	2	1		5.1.1	990	43872.3	3.43333	2	1	5	460	0			5.3.2	532	43870.8	1.84306	2	1	5	155	26	160
														5.1.1	991	2020-02-11 08:27:00	3.43681	2	1		5.1.1	991	43872.4	3.43681	2	1	5	465	0			5.3.2	573	43870.9	1.98542	2	1	5	70	52	75
														5.1.1	992	2020-02-11 08:32:00	3.44028	2	1		5.1.1	992	43872.4	3.44028	2	1	5	470	0			5.3.2	651	43871.2	2.25625	2	1	5	125	63	130
														5.1.1	993	2020-02-11 08:37:00	3.44375	2	1		5.1.1	993	43872.4	3.44375	2	1	5	475	0			5.3.2	720	43871.4	2.49583	2	1	5	25	104	30
														5.1.1	994	2020-02-11 08:42:00	3.44722	2	1		5.1.1	994	43872.4	3.44722	2	1	5	480	0			5.3.2	842	43871.8	2.91944	2	1	5	85	47	90
														5.1.1	995	2020-02-11 08:47:00	3.45069	2	1		5.1.1	995	43872.4	3.45069	2	1	5	485	0			5.3.2	898	43872	3.11389	2	1	5	40	23	45
														5.1.1	996	2020-02-11 08:52:00	3.45417	2	1		5.1.1	996	43872.4	3.45417	2	1	5	490	0			5.3.2	965	43872.3	3.34653	2	1	5	215	1	220
														5.1.1	997	2020-02-11 08:57:00	3.45764	2	1		5.1.1	997	43872.4	3.45764	2	1	5	495	0			5.3.2	972	43872.3	3.37083	2	1	5	25	57	30
														5.1.1	998	2020-02-11 09:02:00	3.46111	2	1		5.1.1	998	43872.4	3.46111	2	1	5	500	0			5.3.2	1073	43872.6	3.72153	2	1	5	215	61	220
														5.1.1	999	2020-02-11 09:07:00	3.46458	2	1		5.1.1	999	43872.4	3.46458	2	1	5	505	0			5.3.2	1140	43872.9	3.95417	2	1	5	25	55	30
														5.1.1	1000	2020-02-11 09:12:00	3.46806	2	1		5.1.1	1000	43872.4	3.46806	2	1	5	510	0			5.3.2	1200	43873.1	4.1625	2	1	5	20	74	25
														5.1.1	1001	2020-02-11 09:17:00	3.47153	2	1		5.1.1	1001	43872.4	3.47153	2	1	5	515	0			5.3.2	1298	43873.4	4.50278	2	1	5	115	28	120
														5.1.1	1002	2020-02-11 09:22:00	3.475	2	1		5.1.1	1002	43872.4	3.475	2	1	5	520	41	525		5.3.2	1347	43873.6	4.67292	2	1	5	100	42	105
														5.1.1	1044	2020-02-11 12:52:00	3.62083	1	42		5.1.1	1044	43872.5	3.62083	1	42	5	5	-41			5.3.2	1421	43873.8	4.92986	2	1	5	155	44	160
														5.1.1	1045	2020-02-11 12:57:00	3.62431	2	1		5.1.1	1045	43872.5	3.62431	2	1	5	5	0			5.3.2	1473	43874	5.11042	2	1	5	35	127	40
														5.1.1	1046	2020-02-11 13:02:00	3.62778	2	1		5.1.1	1046	43872.5	3.62778	2	1	5	10	0			5.3.2	1617	43874.5	5.61042	2	1	5	80	7	85
														5.1.1	1047	2020-02-11 13:07:00	3.63125	2	1		5.1.1	1047	43872.5	3.63125	2	1	5	15	0			5.3.2	1664	43874.7	5.77361	2	1	5	195	38	200
														5.1.1	1048	2020-02-11 13:12:00	3.63472	2	1		5.1.1	1048	43872.6	3.63472	2	1	5	20	0			5.3.2	1727	43874.9	5.99236	2	1	5	120	23	125
														5.1.1	1049	2020-02-11 13:17:00	3.63819	2	1		5.1.1	1049	43872.6	3.63819	2	1	5	25	0			5.3.2	1759	43875	6.10347	2	1	5	40	151	45
														5.1.1	1050	2020-02-11 13:22:00	3.64167	2	1		5.1.1	1050	43872.6	3.64167	2	1	5	30	0			5.3.2	1961	43875.7	6.80486	2	1	5	250	146	255
														5.1.1	1051	2020-02-11 13:27:00	3.64514	2	1		5.1.1	1051	43872.6	3.64514	2	1	5	35	0			5.3.2	2125	43876.3	7.37431	2	1	5	85	64	90
														5.1.1	1052	2020-02-11 13:32:00	3.64861	2	1		5.1.1	1052	43872.6	3.64861	2	1	5	40	0			5.3.2	2239	43876.7	7.77014	2	1	5	245	61	250
														5.1.1	1053	2020-02-11 13:37:00	3.65208	2	1		5.1.1	1053	43872.6	3.65208	2	1	5	45	0			5.3.2	2320	43877	8.05139	2	1	5	95	47	100
														5.1.1	1054	2020-02-11 13:42:00	3.65556	2	1		5.1.1	1054	43872.6	3.65556	2	1	5	50	0			5.3.2	2396	43877.2	8.31528	2	1	5	140	12	145
														5.1.1	1055	2020-02-11 13:47:00	3.65903	2	1		5.1.1	1055	43872.6	3.65903	2	1	5	55	0			5.3.2	2426	43877.3	8.41944	2	1	5	85	114	90
														5.1.1	1056	2020-02-11 13:52:00	3.6625	2	1		5.1.1	1056	43872.6	3.6625	2	1	5	60	0			5.3.2	2697	43878.3	9.36042	2	1	5	780	11	785
														5.1.1	1057	2020-02-11 13:57:00	3.66597	2	1		5.1.1	1057	43872.6	3.66597	2	1	5	65	0			5.3.2	2762	43878.5	9.58611	2	1	5	265	13	270
														5.1.1	1058	2020-02-11 14:02:00	3.66944	2	1		5.1.1	1058	43872.6	3.66944	2	1	5	70	0			5.3.2	2816	43878.7	9.77361	2	1	5	200	21	205
														5.1.1	1059	2020-02-11 14:07:00	3.67292	2	1		5.1.1	1059	43872.6	3.67292	2	1	5	75	0			5.3.2	2860	43878.8	9.92639	2	1	5	110	7	115
														5.1.1	1060	2020-02-11 14:12:00	3.67639	2	1		5.1.1	1060	43872.6	3.67639	2	1	5	80	0			5.3.2	2873	43878.9	9.97153	2	1	5	25	97	30
														5.1.1	1061	2020-02-11 14:17:00	3.67986	2	1		5.1.1	1061	43872.6	3.67986	2	1	5	85	0			5.3.2	3004	43879.3	10.4264	2	1	5	165	72	170
														5.1.1	1062	2020-02-11 14:22:00	3.68333	2	1		5.1.1	1062	43872.6	3.68333	2	1	5	90	0			5.3.2	3100	43879.7	10.7597	2	1	5	115	31	120
														5.1.1	1063	2020-02-11 14:27:00	3.68681	2	1		5.1.1	1063	43872.6	3.68681	2	1	5	95	0			5.3.2	3154	43879.9	10.9472	2	1	5	110	23	115
														5.1.1	1064	2020-02-11 14:32:00	3.69028	2	1		5.1.1	1064	43872.6	3.69028	2	1	5	100	0			5.3.2	3243	43880.2	11.2562	2	1	5	325	62	330
														5.1.1	1065	2020-02-11 14:37:00	3.69375	2	1		5.1.1	1065	43872.6	3.69375	2	1	5	105	0			5.3.2	3339	43880.5	11.5896	2	1	5	165	12	170
														5.1.1	1066	2020-02-11 14:42:00	3.69722	2	1		5.1.1	1066	43872.6	3.69722	2	1	5	110	0			5.3.2	3406	43880.7	11.8222	2	1	5	270	24	275
														5.1.1	1067	2020-02-11 14:47:00	3.70069	2	1		5.1.1	1067	43872.6	3.70069	2	1	5	115	0			5.3.2	3448	43880.9	11.9681	2	1	5	85	19	90
														5.1.1	1068	2020-02-11 14:52:00	3.70417	2	1		5.1.1	1068	43872.6	3.70417	2	1	5	120	0			5.3.2	3489	43881	12.1104	2	1	5	105	12	110
														5.1.1	1069	2020-02-11 14:57:00	3.70764	2	1		5.1.1	1069	43872.6	3.70764	2	1	5	125	0			5.3.2	3526	43881.2	12.2389	2	1	5	120	35	125
														5.1.1	1070	2020-02-11 15:02:00	3.71111	2	1		5.1.1	1070	43872.6	3.71111	2	1	5	130	0			5.3.2	3591	43881.4	12.4646	2	1	5	145	28	150
														5.1.1	1071	2020-02-11 15:07:00	3.71458	2	1		5.1.1	1071	43872.6	3.71458	2	1	5	135	0			5.3.2	3640	43881.6	12.6347	2	1	5	100	36	105
														5.1.1	1072	2020-02-11 15:12:00	3.71806	2	1		5.1.1	1072	43872.6	3.71806	2	1	5	140	0			5.3.2	3686	43881.7	12.7944	2	1	5	45	97	50
														5.1.1	1073	2020-02-11 15:17:00	3.72153	2	1		5.1.1	1073	43872.6	3.72153	2	1	5	145	0			5.3.2	3815	43882.2	13.2424	2	1	5	155	84	160
														5.1.1	1074	2020-02-11 15:22:00	3.725	2	1		5.1.1	1074	43872.6	3.725	2	1	5	150	0			5.3.2	3918	43882.5	13.6	2	1	5	90	77	95
														5.1.1	1075	2020-02-11 15:27:00	3.72847	2	1		5.1.1	1075	43872.6	3.72847	2	1	5	155	0			5.3.2	4000	43882.8	13.8847	2	1	5	20	-3943	25
														5.1.1	1076	2020-02-11 15:32:00	3.73194	2	1		5.1.1	1076	43872.6	3.73194	2	1	5	160	0			5.4.1	60	43869.1	0.204861	2	1	5	10	44	15
														5.1.1	1077	2020-02-11 15:37:00	3.73542	2	1		5.1.1	1077	43872.7	3.73542	2	1	5	165	0			5.4.1	121	43869.3	0.416667	2	1	5	80	23	85
														5.1.1	1078	2020-02-11 15:42:00	3.73889	2	1		5.1.1	1078	43872.7	3.73889	2	1	5	170	0			5.4.1	395	43870.3	1.36736	2	1	5	1250	52	1255
														5.1.1	1079	2020-02-11 15:47:00	3.74236	2	1		5.1.1	1079	43872.7	3.74236	2	1	5	175	0			5.4.1	638	43871.1	2.21111	2	1	5	950	76	955
														5.1.1	1080	2020-02-11 15:52:00	3.74583	2	1		5.1.1	1080	43872.7	3.74583	2	1	5	180	0			5.4.1	737	43871.5	2.55486	2	1	5	110	14	115
														5.1.1	1081	2020-02-11 15:57:00	3.74931	2	1		5.1.1	1081	43872.7	3.74931	2	1	5	185	0			5.4.1	764	43871.6	2.64861	2	1	5	60	40	65
														5.1.1	1082	2020-02-11 16:02:00	3.75278	2	1		5.1.1	1082	43872.7	3.75278	2	1	5	190	0			5.4.1	852	43871.9	2.95417	2	1	5	235	44	240
														5.1.1	1083	2020-02-11 16:07:00	3.75625	2	1		5.1.1	1083	43872.7	3.75625	2	1	5	195	0			5.4.1	899	43872	3.11736	2	1	5	10	20	15
														5.1.1	1084	2020-02-11 16:12:00	3.75972	2	1		5.1.1	1084	43872.7	3.75972	2	1	5	200	0			5.4.1	923	43872.1	3.20069	2	1	5	15	31	20
														5.1.1	1085	2020-02-11 16:17:00	3.76319	2	1		5.1.1	1085	43872.7	3.76319	2	1	5	205	0			5.4.1	1028	43872.5	3.56528	2	1	5	365	40	370
														5.1.1	1086	2020-02-11 16:22:00	3.76667	2	1		5.1.1	1086	43872.7	3.76667	2	1	5	210	0			5.4.1	1082	43872.7	3.75278	2	1	5	65	30	70
														5.1.1	1087	2020-02-11 16:27:00	3.77014	2	1		5.1.1	1087	43872.7	3.77014	2	1	5	215	0			5.4.1	1117	43872.8	3.87431	2	1	5	20	56	25
														5.1.1	1088	2020-02-11 16:32:00	3.77361	2	1		5.1.1	1088	43872.7	3.77361	2	1	5	220	0			5.4.1	1179	43873	4.08958	2	1	5	25	125	30
														5.1.1	1089	2020-02-11 16:37:00	3.77708	2	1		5.1.1	1089	43872.7	3.77708	2	1	5	225	0			5.4.1	1328	43873.5	4.60694	2	1	5	115	88	120
														5.1.1	1090	2020-02-11 16:42:00	3.78056	2	1		5.1.1	1090	43872.7	3.78056	2	1	5	230	0			5.4.1	1422	43873.8	4.93333	2	1	5	25	58	30
														5.1.1	1091	2020-02-11 16:47:00	3.78403	2	1		5.1.1	1091	43872.7	3.78403	2	1	5	235	0			5.4.1	1491	43874.1	5.17292	2	1	5	50	5	55
														5.1.1	1092	2020-02-11 16:52:00	3.7875	2	1		5.1.1	1092	43872.7	3.7875	2	1	5	240	0			5.4.1	1618	43874.5	5.61389	2	1	5	605	52	610
														5.1.1	1093	2020-02-11 16:57:00	3.79097	2	1		5.1.1	1093	43872.7	3.79097	2	1	5	245	0			5.4.1	2053	43876	7.12431	2	1	5	1910	44	1915
														5.1.1	1094	2020-02-11 17:02:00	3.79444	2	1		5.1.1	1094	43872.7	3.79444	2	1	5	250	0			5.4.1	2122	43876.3	7.36389	2	1	5	120	90	125
														5.1.1	1095	2020-02-11 17:07:00	3.79792	2	1		5.1.1	1095	43872.7	3.79792	2	1	5	255	0			5.4.1	2257	43876.7	7.83264	2	1	5	220	12	225
														5.1.1	1096	2020-02-11 17:12:00	3.80139	2	1		5.1.1	1096	43872.7	3.80139	2	1	5	260	0			5.4.1	2314	43876.9	8.03056	2	1	5	220	7	225
														5.1.1	1097	2020-02-11 17:17:00	3.80486	2	1		5.1.1	1097	43872.7	3.80486	2	1	5	265	0			5.4.1	2349	43877.1	8.15208	2	1	5	135	40	140
														5.1.1	1098	2020-02-11 17:22:00	3.80833	2	1		5.1.1	1098	43872.7	3.80833	2	1	5	270	0			5.4.1	2397	43877.2	8.31875	2	1	5	35	76	40
														5.1.1	1099	2020-02-11 17:27:00	3.81181	2	1		5.1.1	1099	43872.7	3.81181	2	1	5	275	0			5.4.1	2486	43877.5	8.62778	2	1	5	60	9	65
														5.1.1	1100	2020-02-11 17:32:00	3.81528	2	1		5.1.1	1100	43872.7	3.81528	2	1	5	280	0			5.4.1	2563	43877.8	8.89514	2	1	5	335	7	340
														5.1.1	1101	2020-02-11 17:37:00	3.81875	2	1		5.1.1	1101	43872.7	3.81875	2	1	5	285	0			5.4.1	2594	43877.9	9.00278	2	1	5	115	34	120
														5.1.1	1102	2020-02-11 17:42:00	3.82222	2	1		5.1.1	1102	43872.7	3.82222	2	1	5	290	0			5.4.1	2689	43878.2	9.33264	2	1	5	300	31	305
														5.1.1	1103	2020-02-11 17:47:00	3.82569	2	1		5.1.1	1103	43872.7	3.82569	2	1	5	295	0			5.4.1	2724	43878.4	9.45417	2	1	5	15	28	20
														5.1.1	1104	2020-02-11 17:52:00	3.82917	2	1		5.1.1	1104	43872.7	3.82917	2	1	5	300	0			5.4.1	2758	43878.5	9.57222	2	1	5	25	99	30
														5.1.1	1105	2020-02-11 17:57:00	3.83264	2	1		5.1.1	1105	43872.7	3.83264	2	1	5	305	0			5.4.1	2968	43879.2	10.3014	2	1	5	550	23	555
														5.1.1	1106	2020-02-11 18:02:00	3.83611	2	1		5.1.1	1106	43872.8	3.83611	2	1	5	310	0			5.4.1	3060	43879.5	10.6208	2	1	5	340	15	345
														5.1.1	1107	2020-02-11 18:07:00	3.83958	2	1		5.1.1	1107	43872.8	3.83958	2	1	5	315	0			5.4.1	3217	43880.1	11.166	2	1	5	705	51	710
														5.1.1	1108	2020-02-11 18:12:00	3.84306	2	1		5.1.1	1108	43872.8	3.84306	2	1	5	320	0			5.4.1	3297	43880.4	11.4437	2	1	5	140	15	145
														5.1.1	1109	2020-02-11 18:17:00	3.84653	2	1		5.1.1	1109	43872.8	3.84653	2	1	5	325	0			5.4.1	3345	43880.5	11.6104	2	1	5	160	19	165
														5.1.1	1110	2020-02-11 18:22:00	3.85	2	1		5.1.1	1110	43872.8	3.85	2	1	5	330	0			5.4.1	3370	43880.6	11.6972	2	1	5	25	18	30
														5.1.1	1111	2020-02-11 18:27:00	3.85347	2	1		5.1.1	1111	43872.8	3.85347	2	1	5	335	0			5.4.1	3394	43880.7	11.7806	2	1	5	25	73	30
														5.1.1	1112	2020-02-11 18:32:00	3.85694	2	1		5.1.1	1112	43872.8	3.85694	2	1	5	340	0			5.4.1	3488	43881	12.1069	2	1	5	100	8	105
														5.1.1	1113	2020-02-11 18:37:00	3.86042	2	1		5.1.1	1113	43872.8	3.86042	2	1	5	345	0			5.4.1	3523	43881.1	12.2285	2	1	5	130	26	135
														5.1.1	1114	2020-02-11 18:42:00	3.86389	2	1		5.1.1	1114	43872.8	3.86389	2	1	5	350	0			5.4.1	3585	43881.4	12.4437	2	1	5	175	19	180
														5.1.1	1115	2020-02-11 18:47:00	3.86736	2	1		5.1.1	1115	43872.8	3.86736	2	1	5	355	0			5.4.1	3640	43881.6	12.6347	2	1	5	175	13	180
														5.1.1	1116	2020-02-11 18:52:00	3.87083	2	1		5.1.1	1116	43872.8	3.87083	2	1	5	360	0			5.4.1	3669	43881.7	12.7354	2	1	5	75	31	80
														5.1.1	1117	2020-02-11 18:57:00	3.87431	2	1		5.1.1	1117	43872.8	3.87431	2	1	5	365	0			5.4.1	3739	43881.9	12.9785	2	1	5	190	9	195
														5.1.1	1118	2020-02-11 19:02:00	3.87778	2	1		5.1.1	1118	43872.8	3.87778	2	1	5	370	0			5.4.1	3775	43882	13.1035	2	1	5	130	24	135
														5.1.1	1119	2020-02-11 19:07:00	3.88125	2	1		5.1.1	1119	43872.8	3.88125	2	1	5	375	0			5.4.1	3830	43882.2	13.2944	2	1	5	150	4	155
														5.1.1	1120	2020-02-11 19:12:00	3.88472	2	1		5.1.1	1120	43872.8	3.88472	2	1	5	380	0			5.4.1	3863	43882.3	13.409	2	1	5	140	16	145
														5.1.1	1121	2020-02-11 19:17:00	3.88819	2	1		5.1.1	1121	43872.8	3.88819	2	1	5	385	0			5.4.1	3886	43882.4	13.4889	2	1	5	30	36	35
														5.1.1	1122	2020-02-11 19:22:00	3.89167	2	1		5.1.1	1122	43872.8	3.89167	2	1	5	390	0			5.4.1	3941	43882.6	13.6799	2	1	5	90	41	95
														5.1.1	1123	2020-02-11 19:27:00	3.89514	2	1		5.1.1	1123	43872.8	3.89514	2	1	5	395	0			5.4.1	3995	43882.8	13.8674	2	1	5	60	-3989	65
														5.1.1	1124	2020-02-11 19:32:00	3.89861	2	1		5.1.1	1124	43872.8	3.89861	2	1	5	400	0			5.4.2	65	43869.1	0.222222	2	1	5	290	40	295
														5.1.1	1125	2020-02-11 19:37:00	3.90208	2	1		5.1.1	1125	43872.8	3.90208	2	1	5	405	0			5.4.2	110	43869.3	0.378472	2	1	5	20	4	25
														5.1.1	1126	2020-02-11 19:42:00	3.90556	2	1		5.1.1	1126	43872.8	3.90556	2	1	5	410	0			5.4.2	118	43869.3	0.40625	2	1	5	15	10	20
														5.1.1	1127	2020-02-11 19:47:00	3.90903	2	1		5.1.1	1127	43872.8	3.90903	2	1	5	415	0			5.4.2	135	43869.4	0.465278	2	1	5	30	9	35
														5.1.1	1128	2020-02-11 19:52:00	3.9125	2	1		5.1.1	1128	43872.8	3.9125	2	1	5	420	0			5.4.2	148	43869.4	0.510417	2	1	5	15	19	20
														5.1.1	1129	2020-02-11 19:57:00	3.91597	2	1		5.1.1	1129	43872.8	3.91597	2	1	5	425	0			5.4.2	196	43869.6	0.677083	2	1	5	140	16	145
														5.1.1	1130	2020-02-11 20:02:00	3.91944	2	1		5.1.1	1130	43872.8	3.91944	2	1	5	430	0			5.4.2	216	43869.7	0.746528	2	1	5	15	9	20
														5.1.1	1131	2020-02-11 20:07:00	3.92292	2	1		5.1.1	1131	43872.8	3.92292	2	1	5	435	0			5.4.2	355	43870.1	1.22847	2	1	5	645	57	650
														5.1.1	1132	2020-02-11 20:12:00	3.92639	2	1		5.1.1	1132	43872.8	3.92639	2	1	5	440	0			5.4.2	562	43870.9	1.94722	2	1	5	745	120	750
														5.1.1	1133	2020-02-11 20:17:00	3.92986	2	1		5.1.1	1133	43872.8	3.92986	2	1	5	445	0			5.4.2	694	43871.3	2.40556	2	1	5	55	17	60
														5.1.1	1134	2020-02-11 20:22:00	3.93333	2	1		5.1.1	1134	43872.8	3.93333	2	1	5	450	0			5.4.2	718	43871.4	2.48889	2	1	5	30	158	35
														5.1.1	1135	2020-02-11 20:27:00	3.93681	2	1		5.1.1	1135	43872.9	3.93681	2	1	5	455	0			5.4.2	893	43872	3.09653	2	1	5	80	39	85
														5.1.1	1136	2020-02-11 20:32:00	3.94028	2	1		5.1.1	1136	43872.9	3.94028	2	1	5	460	0			5.4.2	957	43872.2	3.31875	2	1	5	120	14	125
														5.1.1	1137	2020-02-11 20:37:00	3.94375	2	1		5.1.1	1137	43872.9	3.94375	2	1	5	465	0			5.4.2	976	43872.3	3.38472	2	1	5	20	19	25
														5.1.1	1138	2020-02-11 20:42:00	3.94722	2	1		5.1.1	1138	43872.9	3.94722	2	1	5	470	0			5.4.2	1003	43872.4	3.47847	2	1	5	35	70	40
														5.1.1	1139	2020-02-11 20:47:00	3.95069	2	1		5.1.1	1139	43872.9	3.95069	2	1	5	475	0			5.4.2	1091	43872.7	3.78403	2	1	5	85	43	90
														5.1.1	1140	2020-02-11 20:52:00	3.95417	2	1		5.1.1	1140	43872.9	3.95417	2	1	5	480	0			5.4.2	1148	43872.9	3.98194	2	1	5	65	9	70
														5.1.1	1141	2020-02-11 20:57:00	3.95764	2	1		5.1.1	1141	43872.9	3.95764	2	1	5	485	0			5.4.2	1170	43873	4.05833	2	1	5	60	14	65
														5.1.1	1142	2020-02-11 21:02:00	3.96111	2	1		5.1.1	1142	43872.9	3.96111	2	1	5	490	0			5.4.2	1193	43873.1	4.13819	2	1	5	40	32	45
														5.1.1	1143	2020-02-11 21:07:00	3.96458	2	1		5.1.1	1143	43872.9	3.96458	2	1	5	495	0			5.4.2	1242	43873.2	4.30833	2	1	5	80	19	85
														5.1.1	1144	2020-02-11 21:12:00	3.96806	2	1		5.1.1	1144	43872.9	3.96806	2	1	5	500	0			5.4.2	1274	43873.3	4.41944	2	1	5	60	41	65
														5.1.1	1145	2020-02-11 21:17:00	3.97153	2	1		5.1.1	1145	43872.9	3.97153	2	1	5	505	0			5.4.2	1346	43873.6	4.66944	2	1	5	150	17	155
														5.1.1	1146	2020-02-11 21:22:00	3.975	2	1		5.1.1	1146	43872.9	3.975	2	1	5	510	0			5.4.2	1373	43873.7	4.76319	2	1	5	45	12	50
														5.1.1	1147	2020-02-11 21:27:00	3.97847	2	1		5.1.1	1147	43872.9	3.97847	2	1	5	515	0			5.4.2	1394	43873.8	4.83611	2	1	5	40	16	45
														5.1.1	1148	2020-02-11 21:32:00	3.98194	2	1		5.1.1	1148	43872.9	3.98194	2	1	5	520	0			5.4.2	1416	43873.8	4.9125	2	1	5	25	13	30
														5.1.1	1149	2020-02-11 21:37:00	3.98542	2	1		5.1.1	1149	43872.9	3.98542	2	1	5	525	0			5.4.2	1440	43873.9	4.99583	2	1	5	50	120	55
														5.1.1	1150	2020-02-11 21:42:00	3.98889	2	1		5.1.1	1150	43872.9	3.98889	2	1	5	530	0			5.4.2	1637	43874.6	5.67986	2	1	5	380	27	385
														5.1.1	1151	2020-02-11 21:47:00	3.99236	2	1		5.1.1	1151	43872.9	3.99236	2	1	5	535	0			5.4.2	1710	43874.8	5.93333	2	1	5	225	6	230
														5.1.1	1152	2020-02-11 21:52:00	3.99583	2	1		5.1.1	1152	43872.9	3.99583	2	1	5	540	0			5.4.2	1756	43875	6.09306	2	1	5	195	32	200
														5.1.1	1153	2020-02-11 21:57:00	3.99931	2	1		5.1.1	1153	43872.9	3.99931	2	1	5	545	0			5.4.2	1856	43875.4	6.44028	2	1	5	335	19	340
														5.1.1	1154	2020-02-11 22:02:00	4.00278	2	1		5.1.1	1154	43872.9	4.00278	2	1	5	550	0			5.4.2	1905	43875.5	6.61042	2	1	5	145	18	150
														5.1.1	1155	2020-02-11 22:07:00	4.00625	2	1		5.1.1	1155	43872.9	4.00625	2	1	5	555	0			5.4.2	1992	43875.8	6.9125	2	1	5	340	37	345
														5.1.1	1156	2020-02-11 22:12:00	4.00972	2	1		5.1.1	1156	43872.9	4.00972	2	1	5	560	0			5.4.2	2050	43876	7.11389	2	1	5	100	4	105
														5.1.1	1157	2020-02-11 22:17:00	4.01319	2	1		5.1.1	1157	43872.9	4.01319	2	1	5	565	0			5.4.2	2118	43876.3	7.35	2	1	5	315	23	320
														5.1.1	1158	2020-02-11 22:22:00	4.01667	2	1		5.1.1	1158	43872.9	4.01667	2	1	5	570	0			5.4.2	2179	43876.5	7.56181	2	1	5	185	17	190
														5.1.1	1159	2020-02-11 22:27:00	4.02014	2	1		5.1.1	1159	43872.9	4.02014	2	1	5	575	0			5.4.2	2238	43876.7	7.76667	2	1	5	205	15	210
														5.1.1	1160	2020-02-11 22:32:00	4.02361	2	1		5.1.1	1160	43872.9	4.02361	2	1	5	580	0			5.4.2	2290	43876.9	7.94722	2	1	5	180	42	185
														5.1.1	1161	2020-02-11 22:37:00	4.02708	2	1		5.1.1	1161	43872.9	4.02708	2	1	5	585	0			5.4.2	2339	43877	8.11736	2	1	5	30	58	35
														5.1.1	1162	2020-02-11 22:42:00	4.03056	2	1		5.1.1	1162	43872.9	4.03056	2	1	5	590	0			5.4.2	2411	43877.3	8.36736	2	1	5	65	8	70
														5.1.1	1163	2020-02-11 22:47:00	4.03403	2	1		5.1.1	1163	43872.9	4.03403	2	1	5	595	0			5.4.2	2497	43877.6	8.66597	2	1	5	385	25	390
														5.1.1	1164	2020-02-11 22:52:00	4.0375	2	1		5.1.1	1164	43873	4.0375	2	1	5	600	0			5.4.2	2555	43877.8	8.86736	2	1	5	160	22	165
														5.1.1	1165	2020-02-11 22:57:00	4.04097	2	1		5.1.1	1165	43873	4.04097	2	1	5	605	0			5.4.2	2607	43878	9.04792	2	1	5	145	13	150
														5.1.1	1166	2020-02-11 23:02:00	4.04444	2	1		5.1.1	1166	43873	4.04444	2	1	5	610	0			5.4.2	2639	43878.1	9.15903	2	1	5	90	11	95
														5.1.1	1167	2020-02-11 23:07:00	4.04792	2	1		5.1.1	1167	43873	4.04792	2	1	5	615	0			5.4.2	2657	43878.1	9.22153	2	1	5	30	50	35
														5.1.1	1168	2020-02-11 23:12:00	4.05139	2	1		5.1.1	1168	43873	4.05139	2	1	5	620	0			5.4.2	2773	43878.5	9.62431	2	1	5	325	45	330
														5.1.1	1169	2020-02-11 23:17:00	4.05486	2	1		5.1.1	1169	43873	4.05486	2	1	5	625	0			5.4.2	2838	43878.8	9.85	2	1	5	95	11	100
														5.1.1	1170	2020-02-11 23:22:00	4.05833	2	1		5.1.1	1170	43873	4.05833	2	1	5	630	0			5.4.2	2890	43878.9	10.0306	2	1	5	200	62	205
														5.1.1	1171	2020-02-11 23:27:00	4.06181	2	1		5.1.1	1171	43873	4.06181	2	1	5	635	0			5.4.2	3000	43879.3	10.4125	2	1	5	235	44	240
														5.1.1	1172	2020-02-11 23:32:00	4.06528	2	1		5.1.1	1172	43873	4.06528	2	1	5	640	0			5.4.2	3084	43879.6	10.7042	2	1	5	195	47	200
														5.1.1	1173	2020-02-11 23:37:00	4.06875	2	1		5.1.1	1173	43873	4.06875	2	1	5	645	0			5.4.2	3160	43879.9	10.9681	2	1	5	140	17	145
														5.1.1	1174	2020-02-11 23:42:00	4.07222	2	1		5.1.1	1174	43873	4.07222	2	1	5	650	0			5.4.2	3229	43880.1	11.2076	2	1	5	255	7	260
														5.1.1	1175	2020-02-11 23:47:00	4.07569	2	1		5.1.1	1175	43873	4.07569	2	1	5	655	0			5.4.2	3256	43880.2	11.3014	2	1	5	95	12	100
														5.1.1	1176	2020-02-11 23:52:00	4.07917	2	1		5.1.1	1176	43873	4.07917	2	1	5	660	0			5.4.2	3308	43880.4	11.4819	2	1	5	195	38	200
														5.1.1	1177	2020-02-11 23:57:00	4.08264	2	1		5.1.1	1177	43873	4.08264	2	1	5	665	0			5.4.2	3371	43880.6	11.7007	2	1	5	120	206	125
														5.1.1	1178	2020-02-12 00:02:00	4.08611	2	1		5.1.1	1178	43873	4.08611	2	1	5	670	0			5.4.2	3639	43881.5	12.6312	2	1	5	305	9	310
														5.1.1	1179	2020-02-12 00:07:00	4.08958	2	1		5.1.1	1179	43873	4.08958	2	1	5	675	35	680		5.4.2	3654	43881.6	12.6833	2	1	5	25	80	30
														5.1.1	1215	2020-02-12 03:07:00	4.21458	1	36		5.1.1	1215	43873.1	4.21458	1	36	5	5	-35			5.4.2	3749	43881.9	13.0132	2	1	5	70	51	75
														5.1.1	1216	2020-02-12 03:12:00	4.21806	2	1		5.1.1	1216	43873.1	4.21806	2	1	5	5	0			5.4.2	3829	43882.2	13.291	2	1	5	140	58	145
														5.1.1	1217	2020-02-12 03:17:00	4.22153	2	1		5.1.1	1217	43873.1	4.22153	2	1	5	10	0			5.4.2	3917	43882.5	13.5965	2	1	5	145	12	150
														5.1.1	1218	2020-02-12 03:22:00	4.225	2	1		5.1.1	1218	43873.1	4.225	2	1	5	15	0			5.4.2	3945	43882.6	13.6937	2	1	5	75	11	80
														5.1.1	1219	2020-02-12 03:27:00	4.22847	2	1		5.1.1	1219	43873.1	4.22847	2	1	5	20	0			5.4.2	3961	43882.7	13.7493	2	1	5	20	30	25
														5.1.1	1220	2020-02-12 03:32:00	4.23194	2	1		5.1.1	1220	43873.1	4.23194	2	1	5	25	0			5.4.2	3998	43882.8	13.8778	2	1	5	30	-1	35
														5.1.1	1221	2020-02-12 03:37:00	4.23542	2	1		5.1.1	1221	43873.2	4.23542	2	1	5	30	0
														5.1.1	1222	2020-02-12 03:42:00	4.23889	2	1		5.1.1	1222	43873.2	4.23889	2	1	5	35	0
														5.1.1	1223	2020-02-12 03:47:00	4.24236	2	1		5.1.1	1223	43873.2	4.24236	2	1	5	40	0
														5.1.1	1224	2020-02-12 03:52:00	4.24583	2	1		5.1.1	1224	43873.2	4.24583	2	1	5	45	0
														5.1.1	1225	2020-02-12 03:57:00	4.24931	2	1		5.1.1	1225	43873.2	4.24931	2	1	5	50	0
														5.1.1	1226	2020-02-12 04:02:00	4.25278	2	1		5.1.1	1226	43873.2	4.25278	2	1	5	55	0
														5.1.1	1227	2020-02-12 04:07:00	4.25625	2	1		5.1.1	1227	43873.2	4.25625	2	1	5	60	0
														5.1.1	1228	2020-02-12 04:12:00	4.25972	2	1		5.1.1	1228	43873.2	4.25972	2	1	5	65	0
														5.1.1	1229	2020-02-12 04:17:00	4.26319	2	1		5.1.1	1229	43873.2	4.26319	2	1	5	70	0
														5.1.1	1230	2020-02-12 04:22:00	4.26667	2	1		5.1.1	1230	43873.2	4.26667	2	1	5	75	0
														5.1.1	1231	2020-02-12 04:27:00	4.27014	2	1		5.1.1	1231	43873.2	4.27014	2	1	5	80	0
														5.1.1	1232	2020-02-12 04:32:00	4.27361	2	1		5.1.1	1232	43873.2	4.27361	2	1	5	85	0
														5.1.1	1233	2020-02-12 04:37:00	4.27708	2	1		5.1.1	1233	43873.2	4.27708	2	1	5	90	0
														5.1.1	1234	2020-02-12 04:42:00	4.28056	2	1		5.1.1	1234	43873.2	4.28056	2	1	5	95	0
														5.1.1	1235	2020-02-12 04:47:00	4.28403	2	1		5.1.1	1235	43873.2	4.28403	2	1	5	100	0
														5.1.1	1236	2020-02-12 04:52:00	4.2875	2	1		5.1.1	1236	43873.2	4.2875	2	1	5	105	0
														5.1.1	1237	2020-02-12 04:57:00	4.29097	2	1		5.1.1	1237	43873.2	4.29097	2	1	5	110	0
														5.1.1	1238	2020-02-12 05:02:00	4.29444	2	1		5.1.1	1238	43873.2	4.29444	2	1	5	115	0
														5.1.1	1239	2020-02-12 05:07:00	4.29792	2	1		5.1.1	1239	43873.2	4.29792	2	1	5	120	0
														5.1.1	1240	2020-02-12 05:12:00	4.30139	2	1		5.1.1	1240	43873.2	4.30139	2	1	5	125	0
														5.1.1	1241	2020-02-12 05:17:00	4.30486	2	1		5.1.1	1241	43873.2	4.30486	2	1	5	130	0
														5.1.1	1242	2020-02-12 05:22:00	4.30833	2	1		5.1.1	1242	43873.2	4.30833	2	1	5	135	0
														5.1.1	1243	2020-02-12 05:27:00	4.31181	2	1		5.1.1	1243	43873.2	4.31181	2	1	5	140	0
														5.1.1	1244	2020-02-12 05:32:00	4.31528	2	1		5.1.1	1244	43873.2	4.31528	2	1	5	145	0
														5.1.1	1245	2020-02-12 05:37:00	4.31875	2	1		5.1.1	1245	43873.2	4.31875	2	1	5	150	0
														5.1.1	1246	2020-02-12 05:42:00	4.32222	2	1		5.1.1	1246	43873.2	4.32222	2	1	5	155	0
														5.1.1	1247	2020-02-12 05:47:00	4.32569	2	1		5.1.1	1247	43873.2	4.32569	2	1	5	160	0
														5.1.1	1248	2020-02-12 05:52:00	4.32917	2	1		5.1.1	1248	43873.2	4.32917	2	1	5	165	0
														5.1.1	1249	2020-02-12 05:57:00	4.33264	2	1		5.1.1	1249	43873.2	4.33264	2	1	5	170	0
														5.1.1	1250	2020-02-12 06:02:00	4.33611	2	1		5.1.1	1250	43873.3	4.33611	2	1	5	175	0
														5.1.1	1251	2020-02-12 06:07:00	4.33958	2	1		5.1.1	1251	43873.3	4.33958	2	1	5	180	0
														5.1.1	1252	2020-02-12 06:12:00	4.34306	2	1		5.1.1	1252	43873.3	4.34306	2	1	5	185	0
														5.1.1	1253	2020-02-12 06:17:00	4.34653	2	1		5.1.1	1253	43873.3	4.34653	2	1	5	190	0
														5.1.1	1254	2020-02-12 06:22:00	4.35	2	1		5.1.1	1254	43873.3	4.35	2	1	5	195	0
														5.1.1	1255	2020-02-12 06:27:00	4.35347	2	1		5.1.1	1255	43873.3	4.35347	2	1	5	200	0
														5.1.1	1256	2020-02-12 06:32:00	4.35694	2	1		5.1.1	1256	43873.3	4.35694	2	1	5	205	0
														5.1.1	1257	2020-02-12 06:37:00	4.36042	2	1		5.1.1	1257	43873.3	4.36042	2	1	5	210	0
														5.1.1	1258	2020-02-12 06:42:00	4.36389	2	1		5.1.1	1258	43873.3	4.36389	2	1	5	215	0
														5.1.1	1259	2020-02-12 06:47:00	4.36736	2	1		5.1.1	1259	43873.3	4.36736	2	1	5	220	0
														5.1.1	1260	2020-02-12 06:52:00	4.37083	2	1		5.1.1	1260	43873.3	4.37083	2	1	5	225	0
														5.1.1	1261	2020-02-12 06:57:00	4.37431	2	1		5.1.1	1261	43873.3	4.37431	2	1	5	230	0
														5.1.1	1262	2020-02-12 07:02:00	4.37778	2	1		5.1.1	1262	43873.3	4.37778	2	1	5	235	0
														5.1.1	1263	2020-02-12 07:07:00	4.38125	2	1		5.1.1	1263	43873.3	4.38125	2	1	5	240	0
														5.1.1	1264	2020-02-12 07:12:00	4.38472	2	1		5.1.1	1264	43873.3	4.38472	2	1	5	245	0
														5.1.1	1265	2020-02-12 07:17:00	4.38819	2	1		5.1.1	1265	43873.3	4.38819	2	1	5	250	0
														5.1.1	1266	2020-02-12 07:22:00	4.39167	2	1		5.1.1	1266	43873.3	4.39167	2	1	5	255	0
														5.1.1	1267	2020-02-12 07:27:00	4.39514	2	1		5.1.1	1267	43873.3	4.39514	2	1	5	260	0
														5.1.1	1268	2020-02-12 07:32:00	4.39861	2	1		5.1.1	1268	43873.3	4.39861	2	1	5	265	0
														5.1.1	1269	2020-02-12 07:37:00	4.40208	2	1		5.1.1	1269	43873.3	4.40208	2	1	5	270	0
														5.1.1	1270	2020-02-12 07:42:00	4.40556	2	1		5.1.1	1270	43873.3	4.40556	2	1	5	275	0
														5.1.1	1271	2020-02-12 07:47:00	4.40903	2	1		5.1.1	1271	43873.3	4.40903	2	1	5	280	0
														5.1.1	1272	2020-02-12 07:52:00	4.4125	2	1		5.1.1	1272	43873.3	4.4125	2	1	5	285	0
														5.1.1	1273	2020-02-12 07:57:00	4.41597	2	1		5.1.1	1273	43873.3	4.41597	2	1	5	290	0
														5.1.1	1274	2020-02-12 08:02:00	4.41944	2	1		5.1.1	1274	43873.3	4.41944	2	1	5	295	0
														5.1.1	1275	2020-02-12 08:07:00	4.42292	2	1		5.1.1	1275	43873.3	4.42292	2	1	5	300	0
														5.1.1	1276	2020-02-12 08:12:00	4.42639	2	1		5.1.1	1276	43873.3	4.42639	2	1	5	305	0
														5.1.1	1277	2020-02-12 08:17:00	4.42986	2	1		5.1.1	1277	43873.3	4.42986	2	1	5	310	0
														5.1.1	1278	2020-02-12 08:22:00	4.43333	2	1		5.1.1	1278	43873.3	4.43333	2	1	5	315	0
														5.1.1	1279	2020-02-12 08:27:00	4.43681	2	1		5.1.1	1279	43873.4	4.43681	2	1	5	320	0
														5.1.1	1280	2020-02-12 08:32:00	4.44028	2	1		5.1.1	1280	43873.4	4.44028	2	1	5	325	0
														5.1.1	1281	2020-02-12 08:37:00	4.44375	2	1		5.1.1	1281	43873.4	4.44375	2	1	5	330	0
														5.1.1	1282	2020-02-12 08:42:00	4.44722	2	1		5.1.1	1282	43873.4	4.44722	2	1	5	335	0
														5.1.1	1283	2020-02-12 08:47:00	4.45069	2	1		5.1.1	1283	43873.4	4.45069	2	1	5	340	0
														5.1.1	1284	2020-02-12 08:52:00	4.45417	2	1		5.1.1	1284	43873.4	4.45417	2	1	5	345	0
														5.1.1	1285	2020-02-12 08:57:00	4.45764	2	1		5.1.1	1285	43873.4	4.45764	2	1	5	350	0
														5.1.1	1286	2020-02-12 09:02:00	4.46111	2	1		5.1.1	1286	43873.4	4.46111	2	1	5	355	0
														5.1.1	1287	2020-02-12 09:07:00	4.46458	2	1		5.1.1	1287	43873.4	4.46458	2	1	5	360	0
														5.1.1	1288	2020-02-12 09:12:00	4.46806	2	1		5.1.1	1288	43873.4	4.46806	2	1	5	365	0
														5.1.1	1289	2020-02-12 09:17:00	4.47153	2	1		5.1.1	1289	43873.4	4.47153	2	1	5	370	0
														5.1.1	1290	2020-02-12 09:22:00	4.475	2	1		5.1.1	1290	43873.4	4.475	2	1	5	375	0
														5.1.1	1291	2020-02-12 09:27:00	4.47847	2	1		5.1.1	1291	43873.4	4.47847	2	1	5	380	0
														5.1.1	1292	2020-02-12 09:32:00	4.48194	2	1		5.1.1	1292	43873.4	4.48194	2	1	5	385	0
														5.1.1	1293	2020-02-12 09:37:00	4.48542	2	1		5.1.1	1293	43873.4	4.48542	2	1	5	390	0
														5.1.1	1294	2020-02-12 09:42:00	4.48889	2	1		5.1.1	1294	43873.4	4.48889	2	1	5	395	0
														5.1.1	1295	2020-02-12 09:47:00	4.49236	2	1		5.1.1	1295	43873.4	4.49236	2	1	5	400	0
														5.1.1	1296	2020-02-12 09:52:00	4.49583	2	1		5.1.1	1296	43873.4	4.49583	2	1	5	405	0
														5.1.1	1297	2020-02-12 09:57:00	4.49931	2	1		5.1.1	1297	43873.4	4.49931	2	1	5	410	0
														5.1.1	1298	2020-02-12 10:02:00	4.50278	2	1		5.1.1	1298	43873.4	4.50278	2	1	5	415	0
														5.1.1	1299	2020-02-12 10:07:00	4.50625	2	1		5.1.1	1299	43873.4	4.50625	2	1	5	420	0
														5.1.1	1300	2020-02-12 10:12:00	4.50972	2	1		5.1.1	1300	43873.4	4.50972	2	1	5	425	0
														5.1.1	1301	2020-02-12 10:17:00	4.51319	2	1		5.1.1	1301	43873.4	4.51319	2	1	5	430	0
														5.1.1	1302	2020-02-12 10:22:00	4.51667	2	1		5.1.1	1302	43873.4	4.51667	2	1	5	435	0
														5.1.1	1303	2020-02-12 10:27:00	4.52014	2	1		5.1.1	1303	43873.4	4.52014	2	1	5	440	79	445
														5.1.1	1383	2020-02-12 17:07:00	4.79792	1	80		5.1.1	1383	43873.7	4.79792	1	80	5	5	-79
														5.1.1	1384	2020-02-12 17:12:00	4.80139	2	1		5.1.1	1384	43873.7	4.80139	2	1	5	5	0
														5.1.1	1385	2020-02-12 17:17:00	4.80486	2	1		5.1.1	1385	43873.7	4.80486	2	1	5	10	0
														5.1.1	1386	2020-02-12 17:22:00	4.80833	2	1		5.1.1	1386	43873.7	4.80833	2	1	5	15	162	20
														5.1.1	1549	2020-02-13 06:57:00	5.37431	1	163		5.1.1	1549	43874.3	5.37431	1	163	5	5	-162
														5.1.1	1550	2020-02-13 07:02:00	5.37778	2	1		5.1.1	1550	43874.3	5.37778	2	1	5	5	0
														5.1.1	1551	2020-02-13 07:07:00	5.38125	2	1		5.1.1	1551	43874.3	5.38125	2	1	5	10	0
														5.1.1	1552	2020-02-13 07:12:00	5.38472	2	1		5.1.1	1552	43874.3	5.38472	2	1	5	15	0
														5.1.1	1553	2020-02-13 07:17:00	5.38819	2	1		5.1.1	1553	43874.3	5.38819	2	1	5	20	0
														5.1.1	1554	2020-02-13 07:22:00	5.39167	2	1		5.1.1	1554	43874.3	5.39167	2	1	5	25	0
														5.1.1	1555	2020-02-13 07:27:00	5.39514	2	1		5.1.1	1555	43874.3	5.39514	2	1	5	30	0
														5.1.1	1556	2020-02-13 07:32:00	5.39861	2	1		5.1.1	1556	43874.3	5.39861	2	1	5	35	0
														5.1.1	1557	2020-02-13 07:37:00	5.40208	2	1		5.1.1	1557	43874.3	5.40208	2	1	5	40	0
														5.1.1	1558	2020-02-13 07:42:00	5.40556	2	1		5.1.1	1558	43874.3	5.40556	2	1	5	45	0
														5.1.1	1559	2020-02-13 07:47:00	5.40903	2	1		5.1.1	1559	43874.3	5.40903	2	1	5	50	0
														5.1.1	1560	2020-02-13 07:52:00	5.4125	2	1		5.1.1	1560	43874.3	5.4125	2	1	5	55	0
														5.1.1	1561	2020-02-13 07:57:00	5.41597	2	1		5.1.1	1561	43874.3	5.41597	2	1	5	60	0
														5.1.1	1562	2020-02-13 08:02:00	5.41944	2	1		5.1.1	1562	43874.3	5.41944	2	1	5	65	0
														5.1.1	1563	2020-02-13 08:07:00	5.42292	2	1		5.1.1	1563	43874.3	5.42292	2	1	5	70	0
														5.1.1	1564	2020-02-13 08:12:00	5.42639	2	1		5.1.1	1564	43874.3	5.42639	2	1	5	75	0
														5.1.1	1565	2020-02-13 08:17:00	5.42986	2	1		5.1.1	1565	43874.3	5.42986	2	1	5	80	0
														5.1.1	1566	2020-02-13 08:22:00	5.43333	2	1		5.1.1	1566	43874.3	5.43333	2	1	5	85	0
														5.1.1	1567	2020-02-13 08:27:00	5.43681	2	1		5.1.1	1567	43874.4	5.43681	2	1	5	90	0
														5.1.1	1568	2020-02-13 08:32:00	5.44028	2	1		5.1.1	1568	43874.4	5.44028	2	1	5	95	0
														5.1.1	1569	2020-02-13 08:37:00	5.44375	2	1		5.1.1	1569	43874.4	5.44375	2	1	5	100	0
														5.1.1	1570	2020-02-13 08:42:00	5.44722	2	1		5.1.1	1570	43874.4	5.44722	2	1	5	105	0
														5.1.1	1571	2020-02-13 08:47:00	5.45069	2	1		5.1.1	1571	43874.4	5.45069	2	1	5	110	0
														5.1.1	1572	2020-02-13 08:52:00	5.45417	2	1		5.1.1	1572	43874.4	5.45417	2	1	5	115	0
														5.1.1	1573	2020-02-13 08:57:00	5.45764	2	1		5.1.1	1573	43874.4	5.45764	2	1	5	120	0
														5.1.1	1574	2020-02-13 09:02:00	5.46111	2	1		5.1.1	1574	43874.4	5.46111	2	1	5	125	0
														5.1.1	1575	2020-02-13 09:07:00	5.46458	2	1		5.1.1	1575	43874.4	5.46458	2	1	5	130	0
														5.1.1	1576	2020-02-13 09:12:00	5.46806	2	1		5.1.1	1576	43874.4	5.46806	2	1	5	135	0
														5.1.1	1577	2020-02-13 09:17:00	5.47153	2	1		5.1.1	1577	43874.4	5.47153	2	1	5	140	0
														5.1.1	1578	2020-02-13 09:22:00	5.475	2	1		5.1.1	1578	43874.4	5.475	2	1	5	145	0
														5.1.1	1579	2020-02-13 09:27:00	5.47847	2	1		5.1.1	1579	43874.4	5.47847	2	1	5	150	0
														5.1.1	1580	2020-02-13 09:32:00	5.48194	2	1		5.1.1	1580	43874.4	5.48194	2	1	5	155	0
														5.1.1	1581	2020-02-13 09:37:00	5.48542	2	1		5.1.1	1581	43874.4	5.48542	2	1	5	160	0
														5.1.1	1582	2020-02-13 09:42:00	5.48889	2	1		5.1.1	1582	43874.4	5.48889	2	1	5	165	0
														5.1.1	1583	2020-02-13 09:47:00	5.49236	2	1		5.1.1	1583	43874.4	5.49236	2	1	5	170	0
														5.1.1	1584	2020-02-13 09:52:00	5.49583	2	1		5.1.1	1584	43874.4	5.49583	2	1	5	175	0
														5.1.1	1585	2020-02-13 09:57:00	5.49931	2	1		5.1.1	1585	43874.4	5.49931	2	1	5	180	0
														5.1.1	1586	2020-02-13 10:02:00	5.50278	2	1		5.1.1	1586	43874.4	5.50278	2	1	5	185	0
														5.1.1	1587	2020-02-13 10:07:00	5.50625	2	1		5.1.1	1587	43874.4	5.50625	2	1	5	190	0
														5.1.1	1588	2020-02-13 10:12:00	5.50972	2	1		5.1.1	1588	43874.4	5.50972	2	1	5	195	0
														5.1.1	1589	2020-02-13 10:17:00	5.51319	2	1		5.1.1	1589	43874.4	5.51319	2	1	5	200	0
														5.1.1	1590	2020-02-13 10:22:00	5.51667	2	1		5.1.1	1590	43874.4	5.51667	2	1	5	205	0
														5.1.1	1591	2020-02-13 10:27:00	5.52014	2	1		5.1.1	1591	43874.4	5.52014	2	1	5	210	0
														5.1.1	1592	2020-02-13 10:32:00	5.52361	2	1		5.1.1	1592	43874.4	5.52361	2	1	5	215	0
														5.1.1	1593	2020-02-13 10:37:00	5.52708	2	1		5.1.1	1593	43874.4	5.52708	2	1	5	220	0
														5.1.1	1594	2020-02-13 10:42:00	5.53056	2	1		5.1.1	1594	43874.4	5.53056	2	1	5	225	0
														5.1.1	1595	2020-02-13 10:47:00	5.53403	2	1		5.1.1	1595	43874.4	5.53403	2	1	5	230	0
														5.1.1	1596	2020-02-13 10:52:00	5.5375	2	1		5.1.1	1596	43874.5	5.5375	2	1	5	235	0
														5.1.1	1597	2020-02-13 10:57:00	5.54097	2	1		5.1.1	1597	43874.5	5.54097	2	1	5	240	0
														5.1.1	1598	2020-02-13 11:02:00	5.54444	2	1		5.1.1	1598	43874.5	5.54444	2	1	5	245	0
														5.1.1	1599	2020-02-13 11:07:00	5.54792	2	1		5.1.1	1599	43874.5	5.54792	2	1	5	250	0
														5.1.1	1600	2020-02-13 11:12:00	5.55139	2	1		5.1.1	1600	43874.5	5.55139	2	1	5	255	0
														5.1.1	1601	2020-02-13 11:17:00	5.55486	2	1		5.1.1	1601	43874.5	5.55486	2	1	5	260	0
														5.1.1	1602	2020-02-13 11:22:00	5.55833	2	1		5.1.1	1602	43874.5	5.55833	2	1	5	265	0
														5.1.1	1603	2020-02-13 11:27:00	5.56181	2	1		5.1.1	1603	43874.5	5.56181	2	1	5	270	0
														5.1.1	1604	2020-02-13 11:32:00	5.56528	2	1		5.1.1	1604	43874.5	5.56528	2	1	5	275	0
														5.1.1	1605	2020-02-13 11:37:00	5.56875	2	1		5.1.1	1605	43874.5	5.56875	2	1	5	280	0
														5.1.1	1606	2020-02-13 11:42:00	5.57222	2	1		5.1.1	1606	43874.5	5.57222	2	1	5	285	0
														5.1.1	1607	2020-02-13 11:47:00	5.57569	2	1		5.1.1	1607	43874.5	5.57569	2	1	5	290	0
														5.1.1	1608	2020-02-13 11:52:00	5.57917	2	1		5.1.1	1608	43874.5	5.57917	2	1	5	295	68	300
														5.1.1	1677	2020-02-13 17:37:00	5.81875	1	69		5.1.1	1677	43874.7	5.81875	1	69	5	5	-68
														5.1.1	1678	2020-02-13 17:42:00	5.82222	2	1		5.1.1	1678	43874.7	5.82222	2	1	5	5	0
														5.1.1	1679	2020-02-13 17:47:00	5.82569	2	1		5.1.1	1679	43874.7	5.82569	2	1	5	10	0
														5.1.1	1680	2020-02-13 17:52:00	5.82917	2	1		5.1.1	1680	43874.7	5.82917	2	1	5	15	0
														5.1.1	1681	2020-02-13 17:57:00	5.83264	2	1		5.1.1	1681	43874.7	5.83264	2	1	5	20	0
														5.1.1	1682	2020-02-13 18:02:00	5.83611	2	1		5.1.1	1682	43874.8	5.83611	2	1	5	25	0
														5.1.1	1683	2020-02-13 18:07:00	5.83958	2	1		5.1.1	1683	43874.8	5.83958	2	1	5	30	0
														5.1.1	1684	2020-02-13 18:12:00	5.84306	2	1		5.1.1	1684	43874.8	5.84306	2	1	5	35	0
														5.1.1	1685	2020-02-13 18:17:00	5.84653	2	1		5.1.1	1685	43874.8	5.84653	2	1	5	40	0
														5.1.1	1686	2020-02-13 18:22:00	5.85	2	1		5.1.1	1686	43874.8	5.85	2	1	5	45	0
														5.1.1	1687	2020-02-13 18:27:00	5.85347	2	1		5.1.1	1687	43874.8	5.85347	2	1	5	50	0
														5.1.1	1688	2020-02-13 18:32:00	5.85694	2	1		5.1.1	1688	43874.8	5.85694	2	1	5	55	0
														5.1.1	1689	2020-02-13 18:37:00	5.86042	2	1		5.1.1	1689	43874.8	5.86042	2	1	5	60	0
														5.1.1	1690	2020-02-13 18:42:00	5.86389	2	1		5.1.1	1690	43874.8	5.86389	2	1	5	65	0
														5.1.1	1691	2020-02-13 18:47:00	5.86736	2	1		5.1.1	1691	43874.8	5.86736	2	1	5	70	0
														5.1.1	1692	2020-02-13 18:52:00	5.87083	2	1		5.1.1	1692	43874.8	5.87083	2	1	5	75	0
														5.1.1	1693	2020-02-13 18:57:00	5.87431	2	1		5.1.1	1693	43874.8	5.87431	2	1	5	80	0
														5.1.1	1694	2020-02-13 19:02:00	5.87778	2	1		5.1.1	1694	43874.8	5.87778	2	1	5	85	0
														5.1.1	1695	2020-02-13 19:07:00	5.88125	2	1		5.1.1	1695	43874.8	5.88125	2	1	5	90	0
														5.1.1	1696	2020-02-13 19:12:00	5.88472	2	1		5.1.1	1696	43874.8	5.88472	2	1	5	95	0
														5.1.1	1697	2020-02-13 19:17:00	5.88819	2	1		5.1.1	1697	43874.8	5.88819	2	1	5	100	0
														5.1.1	1698	2020-02-13 19:22:00	5.89167	2	1		5.1.1	1698	43874.8	5.89167	2	1	5	105	0
														5.1.1	1699	2020-02-13 19:27:00	5.89514	2	1		5.1.1	1699	43874.8	5.89514	2	1	5	110	0
														5.1.1	1700	2020-02-13 19:32:00	5.89861	2	1		5.1.1	1700	43874.8	5.89861	2	1	5	115	0
														5.1.1	1701	2020-02-13 19:37:00	5.90208	2	1		5.1.1	1701	43874.8	5.90208	2	1	5	120	0
														5.1.1	1702	2020-02-13 19:42:00	5.90556	2	1		5.1.1	1702	43874.8	5.90556	2	1	5	125	0
														5.1.1	1703	2020-02-13 19:47:00	5.90903	2	1		5.1.1	1703	43874.8	5.90903	2	1	5	130	0
														5.1.1	1704	2020-02-13 19:52:00	5.9125	2	1		5.1.1	1704	43874.8	5.9125	2	1	5	135	0
														5.1.1	1705	2020-02-13 19:57:00	5.91597	2	1		5.1.1	1705	43874.8	5.91597	2	1	5	140	0
														5.1.1	1706	2020-02-13 20:02:00	5.91944	2	1		5.1.1	1706	43874.8	5.91944	2	1	5	145	0
														5.1.1	1707	2020-02-13 20:07:00	5.92292	2	1		5.1.1	1707	43874.8	5.92292	2	1	5	150	0
														5.1.1	1708	2020-02-13 20:12:00	5.92639	2	1		5.1.1	1708	43874.8	5.92639	2	1	5	155	0
														5.1.1	1709	2020-02-13 20:17:00	5.92986	2	1		5.1.1	1709	43874.8	5.92986	2	1	5	160	0
														5.1.1	1710	2020-02-13 20:22:00	5.93333	2	1		5.1.1	1710	43874.8	5.93333	2	1	5	165	0
														5.1.1	1711	2020-02-13 20:27:00	5.93681	2	1		5.1.1	1711	43874.9	5.93681	2	1	5	170	0
														5.1.1	1712	2020-02-13 20:32:00	5.94028	2	1		5.1.1	1712	43874.9	5.94028	2	1	5	175	0
														5.1.1	1713	2020-02-13 20:37:00	5.94375	2	1		5.1.1	1713	43874.9	5.94375	2	1	5	180	0
														5.1.1	1714	2020-02-13 20:42:00	5.94722	2	1		5.1.1	1714	43874.9	5.94722	2	1	5	185	25	190
														5.1.1	1740	2020-02-13 22:52:00	6.0375	1	26		5.1.1	1740	43875	6.0375	1	26	5	5	-25
														5.1.1	1741	2020-02-13 22:57:00	6.04097	2	1		5.1.1	1741	43875	6.04097	2	1	5	5	0
														5.1.1	1742	2020-02-13 23:02:00	6.04444	2	1		5.1.1	1742	43875	6.04444	2	1	5	10	0
														5.1.1	1743	2020-02-13 23:07:00	6.04792	2	1		5.1.1	1743	43875	6.04792	2	1	5	15	0
														5.1.1	1744	2020-02-13 23:12:00	6.05139	2	1		5.1.1	1744	43875	6.05139	2	1	5	20	0
														5.1.1	1745	2020-02-13 23:17:00	6.05486	2	1		5.1.1	1745	43875	6.05486	2	1	5	25	0
														5.1.1	1746	2020-02-13 23:22:00	6.05833	2	1		5.1.1	1746	43875	6.05833	2	1	5	30	0
														5.1.1	1747	2020-02-13 23:27:00	6.06181	2	1		5.1.1	1747	43875	6.06181	2	1	5	35	0
														5.1.1	1748	2020-02-13 23:32:00	6.06528	2	1		5.1.1	1748	43875	6.06528	2	1	5	40	0
														5.1.1	1749	2020-02-13 23:37:00	6.06875	2	1		5.1.1	1749	43875	6.06875	2	1	5	45	0
														5.1.1	1750	2020-02-13 23:42:00	6.07222	2	1		5.1.1	1750	43875	6.07222	2	1	5	50	0
														5.1.1	1751	2020-02-13 23:47:00	6.07569	2	1		5.1.1	1751	43875	6.07569	2	1	5	55	0
														5.1.1	1752	2020-02-13 23:52:00	6.07917	2	1		5.1.1	1752	43875	6.07917	2	1	5	60	0
														5.1.1	1753	2020-02-13 23:57:00	6.08264	2	1		5.1.1	1753	43875	6.08264	2	1	5	65	0
														5.1.1	1754	2020-02-14 00:02:00	6.08611	2	1		5.1.1	1754	43875	6.08611	2	1	5	70	0
														5.1.1	1755	2020-02-14 00:07:00	6.08958	2	1		5.1.1	1755	43875	6.08958	2	1	5	75	0
														5.1.1	1756	2020-02-14 00:12:00	6.09306	2	1		5.1.1	1756	43875	6.09306	2	1	5	80	0
														5.1.1	1757	2020-02-14 00:17:00	6.09653	2	1		5.1.1	1757	43875	6.09653	2	1	5	85	0
														5.1.1	1758	2020-02-14 00:22:00	6.1	2	1		5.1.1	1758	43875	6.1	2	1	5	90	0
														5.1.1	1759	2020-02-14 00:27:00	6.10347	2	1		5.1.1	1759	43875	6.10347	2	1	5	95	0
														5.1.1	1760	2020-02-14 00:32:00	6.10694	2	1		5.1.1	1760	43875	6.10694	2	1	5	100	0
														5.1.1	1761	2020-02-14 00:37:00	6.11042	2	1		5.1.1	1761	43875	6.11042	2	1	5	105	0
														5.1.1	1762	2020-02-14 00:42:00	6.11389	2	1		5.1.1	1762	43875	6.11389	2	1	5	110	0
														5.1.1	1763	2020-02-14 00:47:00	6.11736	2	1		5.1.1	1763	43875	6.11736	2	1	5	115	0
														5.1.1	1764	2020-02-14 00:52:00	6.12083	2	1		5.1.1	1764	43875	6.12083	2	1	5	120	0
														5.1.1	1765	2020-02-14 00:57:00	6.12431	2	1		5.1.1	1765	43875	6.12431	2	1	5	125	0
														5.1.1	1766	2020-02-14 01:02:00	6.12778	2	1		5.1.1	1766	43875	6.12778	2	1	5	130	0
														5.1.1	1767	2020-02-14 01:07:00	6.13125	2	1		5.1.1	1767	43875	6.13125	2	1	5	135	0
														5.1.1	1768	2020-02-14 01:12:00	6.13472	2	1		5.1.1	1768	43875.1	6.13472	2	1	5	140	0
														5.1.1	1769	2020-02-14 01:17:00	6.13819	2	1		5.1.1	1769	43875.1	6.13819	2	1	5	145	0
														5.1.1	1770	2020-02-14 01:22:00	6.14167	2	1		5.1.1	1770	43875.1	6.14167	2	1	5	150	0
														5.1.1	1771	2020-02-14 01:27:00	6.14514	2	1		5.1.1	1771	43875.1	6.14514	2	1	5	155	0
														5.1.1	1772	2020-02-14 01:32:00	6.14861	2	1		5.1.1	1772	43875.1	6.14861	2	1	5	160	0
														5.1.1	1773	2020-02-14 01:37:00	6.15208	2	1		5.1.1	1773	43875.1	6.15208	2	1	5	165	0
														5.1.1	1774	2020-02-14 01:42:00	6.15556	2	1		5.1.1	1774	43875.1	6.15556	2	1	5	170	0
														5.1.1	1775	2020-02-14 01:47:00	6.15903	2	1		5.1.1	1775	43875.1	6.15903	2	1	5	175	0
														5.1.1	1776	2020-02-14 01:52:00	6.1625	2	1		5.1.1	1776	43875.1	6.1625	2	1	5	180	0
														5.1.1	1777	2020-02-14 01:57:00	6.16597	2	1		5.1.1	1777	43875.1	6.16597	2	1	5	185	0
														5.1.1	1778	2020-02-14 02:02:00	6.16944	2	1		5.1.1	1778	43875.1	6.16944	2	1	5	190	0
														5.1.1	1779	2020-02-14 02:07:00	6.17292	2	1		5.1.1	1779	43875.1	6.17292	2	1	5	195	0
														5.1.1	1780	2020-02-14 02:12:00	6.17639	2	1		5.1.1	1780	43875.1	6.17639	2	1	5	200	0
														5.1.1	1781	2020-02-14 02:17:00	6.17986	2	1		5.1.1	1781	43875.1	6.17986	2	1	5	205	0
														5.1.1	1782	2020-02-14 02:22:00	6.18333	2	1		5.1.1	1782	43875.1	6.18333	2	1	5	210	0
														5.1.1	1783	2020-02-14 02:27:00	6.18681	2	1		5.1.1	1783	43875.1	6.18681	2	1	5	215	0
														5.1.1	1784	2020-02-14 02:32:00	6.19028	2	1		5.1.1	1784	43875.1	6.19028	2	1	5	220	0
														5.1.1	1785	2020-02-14 02:37:00	6.19375	2	1		5.1.1	1785	43875.1	6.19375	2	1	5	225	0
														5.1.1	1786	2020-02-14 02:42:00	6.19722	2	1		5.1.1	1786	43875.1	6.19722	2	1	5	230	0
														5.1.1	1787	2020-02-14 02:47:00	6.20069	2	1		5.1.1	1787	43875.1	6.20069	2	1	5	235	0
														5.1.1	1788	2020-02-14 02:52:00	6.20417	2	1		5.1.1	1788	43875.1	6.20417	2	1	5	240	0
														5.1.1	1789	2020-02-14 02:57:00	6.20764	2	1		5.1.1	1789	43875.1	6.20764	2	1	5	245	0
														5.1.1	1790	2020-02-14 03:02:00	6.21111	2	1		5.1.1	1790	43875.1	6.21111	2	1	5	250	0
														5.1.1	1791	2020-02-14 03:07:00	6.21458	2	1		5.1.1	1791	43875.1	6.21458	2	1	5	255	0
														5.1.1	1792	2020-02-14 03:12:00	6.21806	2	1		5.1.1	1792	43875.1	6.21806	2	1	5	260	0
														5.1.1	1793	2020-02-14 03:17:00	6.22153	2	1		5.1.1	1793	43875.1	6.22153	2	1	5	265	0
														5.1.1	1794	2020-02-14 03:22:00	6.225	2	1		5.1.1	1794	43875.1	6.225	2	1	5	270	0
														5.1.1	1795	2020-02-14 03:27:00	6.22847	2	1		5.1.1	1795	43875.1	6.22847	2	1	5	275	0
														5.1.1	1796	2020-02-14 03:32:00	6.23194	2	1		5.1.1	1796	43875.1	6.23194	2	1	5	280	0
														5.1.1	1797	2020-02-14 03:37:00	6.23542	2	1		5.1.1	1797	43875.2	6.23542	2	1	5	285	0
														5.1.1	1798	2020-02-14 03:42:00	6.23889	2	1		5.1.1	1798	43875.2	6.23889	2	1	5	290	0
														5.1.1	1799	2020-02-14 03:47:00	6.24236	2	1		5.1.1	1799	43875.2	6.24236	2	1	5	295	0
														5.1.1	1800	2020-02-14 03:52:00	6.24583	2	1		5.1.1	1800	43875.2	6.24583	2	1	5	300	0
														5.1.1	1801	2020-02-14 03:57:00	6.24931	2	1		5.1.1	1801	43875.2	6.24931	2	1	5	305	0
														5.1.1	1802	2020-02-14 04:02:00	6.25278	2	1		5.1.1	1802	43875.2	6.25278	2	1	5	310	0
														5.1.1	1803	2020-02-14 04:07:00	6.25625	2	1		5.1.1	1803	43875.2	6.25625	2	1	5	315	0
														5.1.1	1804	2020-02-14 04:12:00	6.25972	2	1		5.1.1	1804	43875.2	6.25972	2	1	5	320	0
														5.1.1	1805	2020-02-14 04:17:00	6.26319	2	1		5.1.1	1805	43875.2	6.26319	2	1	5	325	0
														5.1.1	1806	2020-02-14 04:22:00	6.26667	2	1		5.1.1	1806	43875.2	6.26667	2	1	5	330	0
														5.1.1	1807	2020-02-14 04:27:00	6.27014	2	1		5.1.1	1807	43875.2	6.27014	2	1	5	335	0
														5.1.1	1808	2020-02-14 04:32:00	6.27361	2	1		5.1.1	1808	43875.2	6.27361	2	1	5	340	0
														5.1.1	1809	2020-02-14 04:37:00	6.27708	2	1		5.1.1	1809	43875.2	6.27708	2	1	5	345	0
														5.1.1	1810	2020-02-14 04:42:00	6.28056	2	1		5.1.1	1810	43875.2	6.28056	2	1	5	350	0
														5.1.1	1811	2020-02-14 04:47:00	6.28403	2	1		5.1.1	1811	43875.2	6.28403	2	1	5	355	0
														5.1.1	1812	2020-02-14 04:52:00	6.2875	2	1		5.1.1	1812	43875.2	6.2875	2	1	5	360	0
														5.1.1	1813	2020-02-14 04:57:00	6.29097	2	1		5.1.1	1813	43875.2	6.29097	2	1	5	365	0
														5.1.1	1814	2020-02-14 05:02:00	6.29444	2	1		5.1.1	1814	43875.2	6.29444	2	1	5	370	0
														5.1.1	1815	2020-02-14 05:07:00	6.29792	2	1		5.1.1	1815	43875.2	6.29792	2	1	5	375	0
														5.1.1	1816	2020-02-14 05:12:00	6.30139	2	1		5.1.1	1816	43875.2	6.30139	2	1	5	380	0
														5.1.1	1817	2020-02-14 05:17:00	6.30486	2	1		5.1.1	1817	43875.2	6.30486	2	1	5	385	0
														5.1.1	1818	2020-02-14 05:22:00	6.30833	2	1		5.1.1	1818	43875.2	6.30833	2	1	5	390	0
														5.1.1	1819	2020-02-14 05:27:00	6.31181	2	1		5.1.1	1819	43875.2	6.31181	2	1	5	395	0
														5.1.1	1820	2020-02-14 05:32:00	6.31528	2	1		5.1.1	1820	43875.2	6.31528	2	1	5	400	0
														5.1.1	1821	2020-02-14 05:37:00	6.31875	2	1		5.1.1	1821	43875.2	6.31875	2	1	5	405	0
														5.1.1	1822	2020-02-14 05:42:00	6.32222	2	1		5.1.1	1822	43875.2	6.32222	2	1	5	410	0
														5.1.1	1823	2020-02-14 05:47:00	6.32569	2	1		5.1.1	1823	43875.2	6.32569	2	1	5	415	0
														5.1.1	1824	2020-02-14 05:52:00	6.32917	2	1		5.1.1	1824	43875.2	6.32917	2	1	5	420	0
														5.1.1	1825	2020-02-14 05:57:00	6.33264	2	1		5.1.1	1825	43875.2	6.33264	2	1	5	425	0
														5.1.1	1826	2020-02-14 06:02:00	6.33611	2	1		5.1.1	1826	43875.3	6.33611	2	1	5	430	0
														5.1.1	1827	2020-02-14 06:07:00	6.33958	2	1		5.1.1	1827	43875.3	6.33958	2	1	5	435	0
														5.1.1	1828	2020-02-14 06:12:00	6.34306	2	1		5.1.1	1828	43875.3	6.34306	2	1	5	440	0
														5.1.1	1829	2020-02-14 06:17:00	6.34653	2	1		5.1.1	1829	43875.3	6.34653	2	1	5	445	0
														5.1.1	1830	2020-02-14 06:22:00	6.35	2	1		5.1.1	1830	43875.3	6.35	2	1	5	450	0
														5.1.1	1831	2020-02-14 06:27:00	6.35347	2	1		5.1.1	1831	43875.3	6.35347	2	1	5	455	0
														5.1.1	1832	2020-02-14 06:32:00	6.35694	2	1		5.1.1	1832	43875.3	6.35694	2	1	5	460	0
														5.1.1	1833	2020-02-14 06:37:00	6.36042	2	1		5.1.1	1833	43875.3	6.36042	2	1	5	465	0
														5.1.1	1834	2020-02-14 06:42:00	6.36389	2	1		5.1.1	1834	43875.3	6.36389	2	1	5	470	0
														5.1.1	1835	2020-02-14 06:47:00	6.36736	2	1		5.1.1	1835	43875.3	6.36736	2	1	5	475	0
														5.1.1	1836	2020-02-14 06:52:00	6.37083	2	1		5.1.1	1836	43875.3	6.37083	2	1	5	480	0
														5.1.1	1837	2020-02-14 06:57:00	6.37431	2	1		5.1.1	1837	43875.3	6.37431	2	1	5	485	0
														5.1.1	1838	2020-02-14 07:02:00	6.37778	2	1		5.1.1	1838	43875.3	6.37778	2	1	5	490	0
														5.1.1	1839	2020-02-14 07:07:00	6.38125	2	1		5.1.1	1839	43875.3	6.38125	2	1	5	495	0
														5.1.1	1840	2020-02-14 07:12:00	6.38472	2	1		5.1.1	1840	43875.3	6.38472	2	1	5	500	0
														5.1.1	1841	2020-02-14 07:17:00	6.38819	2	1		5.1.1	1841	43875.3	6.38819	2	1	5	505	0
														5.1.1	1842	2020-02-14 07:22:00	6.39167	2	1		5.1.1	1842	43875.3	6.39167	2	1	5	510	0
														5.1.1	1843	2020-02-14 07:27:00	6.39514	2	1		5.1.1	1843	43875.3	6.39514	2	1	5	515	0
														5.1.1	1844	2020-02-14 07:32:00	6.39861	2	1		5.1.1	1844	43875.3	6.39861	2	1	5	520	0
														5.1.1	1845	2020-02-14 07:37:00	6.40208	2	1		5.1.1	1845	43875.3	6.40208	2	1	5	525	0
														5.1.1	1846	2020-02-14 07:42:00	6.40556	2	1		5.1.1	1846	43875.3	6.40556	2	1	5	530	0
														5.1.1	1847	2020-02-14 07:47:00	6.40903	2	1		5.1.1	1847	43875.3	6.40903	2	1	5	535	0
														5.1.1	1848	2020-02-14 07:52:00	6.4125	2	1		5.1.1	1848	43875.3	6.4125	2	1	5	540	0
														5.1.1	1849	2020-02-14 07:57:00	6.41597	2	1		5.1.1	1849	43875.3	6.41597	2	1	5	545	0
														5.1.1	1850	2020-02-14 08:02:00	6.41944	2	1		5.1.1	1850	43875.3	6.41944	2	1	5	550	0
														5.1.1	1851	2020-02-14 08:07:00	6.42292	2	1		5.1.1	1851	43875.3	6.42292	2	1	5	555	0
														5.1.1	1852	2020-02-14 08:12:00	6.42639	2	1		5.1.1	1852	43875.3	6.42639	2	1	5	560	0
														5.1.1	1853	2020-02-14 08:17:00	6.42986	2	1		5.1.1	1853	43875.3	6.42986	2	1	5	565	0
														5.1.1	1854	2020-02-14 08:22:00	6.43333	2	1		5.1.1	1854	43875.3	6.43333	2	1	5	570	0
														5.1.1	1855	2020-02-14 08:27:00	6.43681	2	1		5.1.1	1855	43875.4	6.43681	2	1	5	575	0
														5.1.1	1856	2020-02-14 08:32:00	6.44028	2	1		5.1.1	1856	43875.4	6.44028	2	1	5	580	0
														5.1.1	1857	2020-02-14 08:37:00	6.44375	2	1		5.1.1	1857	43875.4	6.44375	2	1	5	585	0
														5.1.1	1858	2020-02-14 08:42:00	6.44722	2	1		5.1.1	1858	43875.4	6.44722	2	1	5	590	0
														5.1.1	1859	2020-02-14 08:47:00	6.45069	2	1		5.1.1	1859	43875.4	6.45069	2	1	5	595	0
														5.1.1	1860	2020-02-14 08:52:00	6.45417	2	1		5.1.1	1860	43875.4	6.45417	2	1	5	600	0
														5.1.1	1861	2020-02-14 08:57:00	6.45764	2	1		5.1.1	1861	43875.4	6.45764	2	1	5	605	0
														5.1.1	1862	2020-02-14 09:02:00	6.46111	2	1		5.1.1	1862	43875.4	6.46111	2	1	5	610	0
														5.1.1	1863	2020-02-14 09:07:00	6.46458	2	1		5.1.1	1863	43875.4	6.46458	2	1	5	615	0
														5.1.1	1864	2020-02-14 09:12:00	6.46806	2	1		5.1.1	1864	43875.4	6.46806	2	1	5	620	0
														5.1.1	1865	2020-02-14 09:17:00	6.47153	2	1		5.1.1	1865	43875.4	6.47153	2	1	5	625	0
														5.1.1	1866	2020-02-14 09:22:00	6.475	2	1		5.1.1	1866	43875.4	6.475	2	1	5	630	0
														5.1.1	1867	2020-02-14 09:27:00	6.47847	2	1		5.1.1	1867	43875.4	6.47847	2	1	5	635	0
														5.1.1	1868	2020-02-14 09:32:00	6.48194	2	1		5.1.1	1868	43875.4	6.48194	2	1	5	640	0
														5.1.1	1869	2020-02-14 09:37:00	6.48542	2	1		5.1.1	1869	43875.4	6.48542	2	1	5	645	0
														5.1.1	1870	2020-02-14 09:42:00	6.48889	2	1		5.1.1	1870	43875.4	6.48889	2	1	5	650	0
														5.1.1	1871	2020-02-14 09:47:00	6.49236	2	1		5.1.1	1871	43875.4	6.49236	2	1	5	655	0
														5.1.1	1872	2020-02-14 09:52:00	6.49583	2	1		5.1.1	1872	43875.4	6.49583	2	1	5	660	0
														5.1.1	1873	2020-02-14 09:57:00	6.49931	2	1		5.1.1	1873	43875.4	6.49931	2	1	5	665	0
														5.1.1	1874	2020-02-14 10:02:00	6.50278	2	1		5.1.1	1874	43875.4	6.50278	2	1	5	670	0
														5.1.1	1875	2020-02-14 10:07:00	6.50625	2	1		5.1.1	1875	43875.4	6.50625	2	1	5	675	0
														5.1.1	1876	2020-02-14 10:12:00	6.50972	2	1		5.1.1	1876	43875.4	6.50972	2	1	5	680	0
														5.1.1	1877	2020-02-14 10:17:00	6.51319	2	1		5.1.1	1877	43875.4	6.51319	2	1	5	685	0
														5.1.1	1878	2020-02-14 10:22:00	6.51667	2	1		5.1.1	1878	43875.4	6.51667	2	1	5	690	0
														5.1.1	1879	2020-02-14 10:27:00	6.52014	2	1		5.1.1	1879	43875.4	6.52014	2	1	5	695	0
														5.1.1	1880	2020-02-14 10:32:00	6.52361	2	1		5.1.1	1880	43875.4	6.52361	2	1	5	700	0
														5.1.1	1881	2020-02-14 10:37:00	6.52708	2	1		5.1.1	1881	43875.4	6.52708	2	1	5	705	0
														5.1.1	1882	2020-02-14 10:42:00	6.53056	2	1		5.1.1	1882	43875.4	6.53056	2	1	5	710	0
														5.1.1	1883	2020-02-14 10:47:00	6.53403	2	1		5.1.1	1883	43875.4	6.53403	2	1	5	715	0
														5.1.1	1884	2020-02-14 10:52:00	6.5375	2	1		5.1.1	1884	43875.5	6.5375	2	1	5	720	0
														5.1.1	1885	2020-02-14 10:57:00	6.54097	2	1		5.1.1	1885	43875.5	6.54097	2	1	5	725	0
														5.1.1	1886	2020-02-14 11:02:00	6.54444	2	1		5.1.1	1886	43875.5	6.54444	2	1	5	730	0
														5.1.1	1887	2020-02-14 11:07:00	6.54792	2	1		5.1.1	1887	43875.5	6.54792	2	1	5	735	0
														5.1.1	1888	2020-02-14 11:12:00	6.55139	2	1		5.1.1	1888	43875.5	6.55139	2	1	5	740	0
														5.1.1	1889	2020-02-14 11:17:00	6.55486	2	1		5.1.1	1889	43875.5	6.55486	2	1	5	745	0
														5.1.1	1890	2020-02-14 11:22:00	6.55833	2	1		5.1.1	1890	43875.5	6.55833	2	1	5	750	0
														5.1.1	1891	2020-02-14 11:27:00	6.56181	2	1		5.1.1	1891	43875.5	6.56181	2	1	5	755	0
														5.1.1	1892	2020-02-14 11:32:00	6.56528	2	1		5.1.1	1892	43875.5	6.56528	2	1	5	760	0
														5.1.1	1893	2020-02-14 11:37:00	6.56875	2	1		5.1.1	1893	43875.5	6.56875	2	1	5	765	0
														5.1.1	1894	2020-02-14 11:42:00	6.57222	2	1		5.1.1	1894	43875.5	6.57222	2	1	5	770	0
														5.1.1	1895	2020-02-14 11:47:00	6.57569	2	1		5.1.1	1895	43875.5	6.57569	2	1	5	775	0
														5.1.1	1896	2020-02-14 11:52:00	6.57917	2	1		5.1.1	1896	43875.5	6.57917	2	1	5	780	0
														5.1.1	1897	2020-02-14 11:57:00	6.58264	2	1		5.1.1	1897	43875.5	6.58264	2	1	5	785	0
														5.1.1	1898	2020-02-14 12:02:00	6.58611	2	1		5.1.1	1898	43875.5	6.58611	2	1	5	790	0
														5.1.1	1899	2020-02-14 12:07:00	6.58958	2	1		5.1.1	1899	43875.5	6.58958	2	1	5	795	0
														5.1.1	1900	2020-02-14 12:12:00	6.59306	2	1		5.1.1	1900	43875.5	6.59306	2	1	5	800	0
														5.1.1	1901	2020-02-14 12:17:00	6.59653	2	1		5.1.1	1901	43875.5	6.59653	2	1	5	805	0
														5.1.1	1902	2020-02-14 12:22:00	6.6	2	1		5.1.1	1902	43875.5	6.6	2	1	5	810	0
														5.1.1	1903	2020-02-14 12:27:00	6.60347	2	1		5.1.1	1903	43875.5	6.60347	2	1	5	815	0
														5.1.1	1904	2020-02-14 12:32:00	6.60694	2	1		5.1.1	1904	43875.5	6.60694	2	1	5	820	0
														5.1.1	1905	2020-02-14 12:37:00	6.61042	2	1		5.1.1	1905	43875.5	6.61042	2	1	5	825	0
														5.1.1	1906	2020-02-14 12:42:00	6.61389	2	1		5.1.1	1906	43875.5	6.61389	2	1	5	830	0
														5.1.1	1907	2020-02-14 12:47:00	6.61736	2	1		5.1.1	1907	43875.5	6.61736	2	1	5	835	0
														5.1.1	1908	2020-02-14 12:52:00	6.62083	2	1		5.1.1	1908	43875.5	6.62083	2	1	5	840	0
														5.1.1	1909	2020-02-14 12:57:00	6.62431	2	1		5.1.1	1909	43875.5	6.62431	2	1	5	845	0
														5.1.1	1910	2020-02-14 13:02:00	6.62778	2	1		5.1.1	1910	43875.5	6.62778	2	1	5	850	0
														5.1.1	1911	2020-02-14 13:07:00	6.63125	2	1		5.1.1	1911	43875.5	6.63125	2	1	5	855	0
														5.1.1	1912	2020-02-14 13:12:00	6.63472	2	1		5.1.1	1912	43875.6	6.63472	2	1	5	860	0
														5.1.1	1913	2020-02-14 13:17:00	6.63819	2	1		5.1.1	1913	43875.6	6.63819	2	1	5	865	0
														5.1.1	1914	2020-02-14 13:22:00	6.64167	2	1		5.1.1	1914	43875.6	6.64167	2	1	5	870	0
														5.1.1	1915	2020-02-14 13:27:00	6.64514	2	1		5.1.1	1915	43875.6	6.64514	2	1	5	875	0
														5.1.1	1916	2020-02-14 13:32:00	6.64861	2	1		5.1.1	1916	43875.6	6.64861	2	1	5	880	0
														5.1.1	1917	2020-02-14 13:37:00	6.65208	2	1		5.1.1	1917	43875.6	6.65208	2	1	5	885	0
														5.1.1	1918	2020-02-14 13:42:00	6.65556	2	1		5.1.1	1918	43875.6	6.65556	2	1	5	890	0
														5.1.1	1919	2020-02-14 13:47:00	6.65903	2	1		5.1.1	1919	43875.6	6.65903	2	1	5	895	0
														5.1.1	1920	2020-02-14 13:52:00	6.6625	2	1		5.1.1	1920	43875.6	6.6625	2	1	5	900	0
														5.1.1	1921	2020-02-14 13:57:00	6.66597	2	1		5.1.1	1921	43875.6	6.66597	2	1	5	905	0
														5.1.1	1922	2020-02-14 14:02:00	6.66944	2	1		5.1.1	1922	43875.6	6.66944	2	1	5	910	133	915
														5.1.1	2056	2020-02-15 01:12:00	7.13472	1	134		5.1.1	2056	43876.1	7.13472	1	134	5	5	-133
														5.1.1	2057	2020-02-15 01:17:00	7.13819	2	1		5.1.1	2057	43876.1	7.13819	2	1	5	5	0
														5.1.1	2058	2020-02-15 01:22:00	7.14167	2	1		5.1.1	2058	43876.1	7.14167	2	1	5	10	0
														5.1.1	2059	2020-02-15 01:27:00	7.14514	2	1		5.1.1	2059	43876.1	7.14514	2	1	5	15	0
														5.1.1	2060	2020-02-15 01:32:00	7.14861	2	1		5.1.1	2060	43876.1	7.14861	2	1	5	20	0
														5.1.1	2061	2020-02-15 01:37:00	7.15208	2	1		5.1.1	2061	43876.1	7.15208	2	1	5	25	0
														5.1.1	2062	2020-02-15 01:42:00	7.15556	2	1		5.1.1	2062	43876.1	7.15556	2	1	5	30	0
														5.1.1	2063	2020-02-15 01:47:00	7.15903	2	1		5.1.1	2063	43876.1	7.15903	2	1	5	35	0
														5.1.1	2064	2020-02-15 01:52:00	7.1625	2	1		5.1.1	2064	43876.1	7.1625	2	1	5	40	0
														5.1.1	2065	2020-02-15 01:57:00	7.16597	2	1		5.1.1	2065	43876.1	7.16597	2	1	5	45	0
														5.1.1	2066	2020-02-15 02:02:00	7.16944	2	1		5.1.1	2066	43876.1	7.16944	2	1	5	50	0
														5.1.1	2067	2020-02-15 02:07:00	7.17292	2	1		5.1.1	2067	43876.1	7.17292	2	1	5	55	0
														5.1.1	2068	2020-02-15 02:12:00	7.17639	2	1		5.1.1	2068	43876.1	7.17639	2	1	5	60	0
														5.1.1	2069	2020-02-15 02:17:00	7.17986	2	1		5.1.1	2069	43876.1	7.17986	2	1	5	65	0
														5.1.1	2070	2020-02-15 02:22:00	7.18333	2	1		5.1.1	2070	43876.1	7.18333	2	1	5	70	0
														5.1.1	2071	2020-02-15 02:27:00	7.18681	2	1		5.1.1	2071	43876.1	7.18681	2	1	5	75	0
														5.1.1	2072	2020-02-15 02:32:00	7.19028	2	1		5.1.1	2072	43876.1	7.19028	2	1	5	80	0
														5.1.1	2073	2020-02-15 02:37:00	7.19375	2	1		5.1.1	2073	43876.1	7.19375	2	1	5	85	0
														5.1.1	2074	2020-02-15 02:42:00	7.19722	2	1		5.1.1	2074	43876.1	7.19722	2	1	5	90	0
														5.1.1	2075	2020-02-15 02:47:00	7.20069	2	1		5.1.1	2075	43876.1	7.20069	2	1	5	95	0
														5.1.1	2076	2020-02-15 02:52:00	7.20417	2	1		5.1.1	2076	43876.1	7.20417	2	1	5	100	0
														5.1.1	2077	2020-02-15 02:57:00	7.20764	2	1		5.1.1	2077	43876.1	7.20764	2	1	5	105	0
														5.1.1	2078	2020-02-15 03:02:00	7.21111	2	1		5.1.1	2078	43876.1	7.21111	2	1	5	110	0
														5.1.1	2079	2020-02-15 03:07:00	7.21458	2	1		5.1.1	2079	43876.1	7.21458	2	1	5	115	0
														5.1.1	2080	2020-02-15 03:12:00	7.21806	2	1		5.1.1	2080	43876.1	7.21806	2	1	5	120	0
														5.1.1	2081	2020-02-15 03:17:00	7.22153	2	1		5.1.1	2081	43876.1	7.22153	2	1	5	125	0
														5.1.1	2082	2020-02-15 03:22:00	7.225	2	1		5.1.1	2082	43876.1	7.225	2	1	5	130	0
														5.1.1	2083	2020-02-15 03:27:00	7.22847	2	1		5.1.1	2083	43876.1	7.22847	2	1	5	135	0
														5.1.1	2084	2020-02-15 03:32:00	7.23194	2	1		5.1.1	2084	43876.1	7.23194	2	1	5	140	0
														5.1.1	2085	2020-02-15 03:37:00	7.23542	2	1		5.1.1	2085	43876.2	7.23542	2	1	5	145	0
														5.1.1	2086	2020-02-15 03:42:00	7.23889	2	1		5.1.1	2086	43876.2	7.23889	2	1	5	150	0
														5.1.1	2087	2020-02-15 03:47:00	7.24236	2	1		5.1.1	2087	43876.2	7.24236	2	1	5	155	0
														5.1.1	2088	2020-02-15 03:52:00	7.24583	2	1		5.1.1	2088	43876.2	7.24583	2	1	5	160	0
														5.1.1	2089	2020-02-15 03:57:00	7.24931	2	1		5.1.1	2089	43876.2	7.24931	2	1	5	165	0
														5.1.1	2090	2020-02-15 04:02:00	7.25278	2	1		5.1.1	2090	43876.2	7.25278	2	1	5	170	0
														5.1.1	2091	2020-02-15 04:07:00	7.25625	2	1		5.1.1	2091	43876.2	7.25625	2	1	5	175	0
														5.1.1	2092	2020-02-15 04:12:00	7.25972	2	1		5.1.1	2092	43876.2	7.25972	2	1	5	180	0
														5.1.1	2093	2020-02-15 04:17:00	7.26319	2	1		5.1.1	2093	43876.2	7.26319	2	1	5	185	0
														5.1.1	2094	2020-02-15 04:22:00	7.26667	2	1		5.1.1	2094	43876.2	7.26667	2	1	5	190	0
														5.1.1	2095	2020-02-15 04:27:00	7.27014	2	1		5.1.1	2095	43876.2	7.27014	2	1	5	195	0
														5.1.1	2096	2020-02-15 04:32:00	7.27361	2	1		5.1.1	2096	43876.2	7.27361	2	1	5	200	0
														5.1.1	2097	2020-02-15 04:37:00	7.27708	2	1		5.1.1	2097	43876.2	7.27708	2	1	5	205	0
														5.1.1	2098	2020-02-15 04:42:00	7.28056	2	1		5.1.1	2098	43876.2	7.28056	2	1	5	210	0
														5.1.1	2099	2020-02-15 04:47:00	7.28403	2	1		5.1.1	2099	43876.2	7.28403	2	1	5	215	0
														5.1.1	2100	2020-02-15 04:52:00	7.2875	2	1		5.1.1	2100	43876.2	7.2875	2	1	5	220	0
														5.1.1	2101	2020-02-15 04:57:00	7.29097	2	1		5.1.1	2101	43876.2	7.29097	2	1	5	225	0
														5.1.1	2102	2020-02-15 05:02:00	7.29444	2	1		5.1.1	2102	43876.2	7.29444	2	1	5	230	0
														5.1.1	2103	2020-02-15 05:07:00	7.29792	2	1		5.1.1	2103	43876.2	7.29792	2	1	5	235	0
														5.1.1	2104	2020-02-15 05:12:00	7.30139	2	1		5.1.1	2104	43876.2	7.30139	2	1	5	240	0
														5.1.1	2105	2020-02-15 05:17:00	7.30486	2	1		5.1.1	2105	43876.2	7.30486	2	1	5	245	0
														5.1.1	2106	2020-02-15 05:22:00	7.30833	2	1		5.1.1	2106	43876.2	7.30833	2	1	5	250	0
														5.1.1	2107	2020-02-15 05:27:00	7.31181	2	1		5.1.1	2107	43876.2	7.31181	2	1	5	255	0
														5.1.1	2108	2020-02-15 05:32:00	7.31528	2	1		5.1.1	2108	43876.2	7.31528	2	1	5	260	0
														5.1.1	2109	2020-02-15 05:37:00	7.31875	2	1		5.1.1	2109	43876.2	7.31875	2	1	5	265	0
														5.1.1	2110	2020-02-15 05:42:00	7.32222	2	1		5.1.1	2110	43876.2	7.32222	2	1	5	270	40	275
														5.1.1	2151	2020-02-15 09:07:00	7.46458	1	41		5.1.1	2151	43876.4	7.46458	1	41	5	5	-40
														5.1.1	2152	2020-02-15 09:12:00	7.46806	2	1		5.1.1	2152	43876.4	7.46806	2	1	5	5	0
														5.1.1	2153	2020-02-15 09:17:00	7.47153	2	1		5.1.1	2153	43876.4	7.47153	2	1	5	10	0
														5.1.1	2154	2020-02-15 09:22:00	7.475	2	1		5.1.1	2154	43876.4	7.475	2	1	5	15	0
														5.1.1	2155	2020-02-15 09:27:00	7.47847	2	1		5.1.1	2155	43876.4	7.47847	2	1	5	20	0
														5.1.1	2156	2020-02-15 09:32:00	7.48194	2	1		5.1.1	2156	43876.4	7.48194	2	1	5	25	0
														5.1.1	2157	2020-02-15 09:37:00	7.48542	2	1		5.1.1	2157	43876.4	7.48542	2	1	5	30	0
														5.1.1	2158	2020-02-15 09:42:00	7.48889	2	1		5.1.1	2158	43876.4	7.48889	2	1	5	35	0
														5.1.1	2159	2020-02-15 09:47:00	7.49236	2	1		5.1.1	2159	43876.4	7.49236	2	1	5	40	0
														5.1.1	2160	2020-02-15 09:52:00	7.49583	2	1		5.1.1	2160	43876.4	7.49583	2	1	5	45	0
														5.1.1	2161	2020-02-15 09:57:00	7.49931	2	1		5.1.1	2161	43876.4	7.49931	2	1	5	50	0
														5.1.1	2162	2020-02-15 10:02:00	7.50278	2	1		5.1.1	2162	43876.4	7.50278	2	1	5	55	0
														5.1.1	2163	2020-02-15 10:07:00	7.50625	2	1		5.1.1	2163	43876.4	7.50625	2	1	5	60	0
														5.1.1	2164	2020-02-15 10:12:00	7.50972	2	1		5.1.1	2164	43876.4	7.50972	2	1	5	65	0
														5.1.1	2165	2020-02-15 10:17:00	7.51319	2	1		5.1.1	2165	43876.4	7.51319	2	1	5	70	0
														5.1.1	2166	2020-02-15 10:22:00	7.51667	2	1		5.1.1	2166	43876.4	7.51667	2	1	5	75	0
														5.1.1	2167	2020-02-15 10:27:00	7.52014	2	1		5.1.1	2167	43876.4	7.52014	2	1	5	80	0
														5.1.1	2168	2020-02-15 10:32:00	7.52361	2	1		5.1.1	2168	43876.4	7.52361	2	1	5	85	0
														5.1.1	2169	2020-02-15 10:37:00	7.52708	2	1		5.1.1	2169	43876.4	7.52708	2	1	5	90	0
														5.1.1	2170	2020-02-15 10:42:00	7.53056	2	1		5.1.1	2170	43876.4	7.53056	2	1	5	95	0
														5.1.1	2171	2020-02-15 10:47:00	7.53403	2	1		5.1.1	2171	43876.4	7.53403	2	1	5	100	0
														5.1.1	2172	2020-02-15 10:52:00	7.5375	2	1		5.1.1	2172	43876.5	7.5375	2	1	5	105	0
														5.1.1	2173	2020-02-15 10:57:00	7.54097	2	1		5.1.1	2173	43876.5	7.54097	2	1	5	110	0
														5.1.1	2174	2020-02-15 11:02:00	7.54444	2	1		5.1.1	2174	43876.5	7.54444	2	1	5	115	0
														5.1.1	2175	2020-02-15 11:07:00	7.54792	2	1		5.1.1	2175	43876.5	7.54792	2	1	5	120	0
														5.1.1	2176	2020-02-15 11:12:00	7.55139	2	1		5.1.1	2176	43876.5	7.55139	2	1	5	125	0
														5.1.1	2177	2020-02-15 11:17:00	7.55486	2	1		5.1.1	2177	43876.5	7.55486	2	1	5	130	7	135
														5.1.1	2185	2020-02-15 11:57:00	7.58264	1	8		5.1.1	2185	43876.5	7.58264	1	8	5	5	-7
														5.1.1	2186	2020-02-15 12:02:00	7.58611	2	1		5.1.1	2186	43876.5	7.58611	2	1	5	5	0
														5.1.1	2187	2020-02-15 12:07:00	7.58958	2	1		5.1.1	2187	43876.5	7.58958	2	1	5	10	0
														5.1.1	2188	2020-02-15 12:12:00	7.59306	2	1		5.1.1	2188	43876.5	7.59306	2	1	5	15	0
														5.1.1	2189	2020-02-15 12:17:00	7.59653	2	1		5.1.1	2189	43876.5	7.59653	2	1	5	20	0
														5.1.1	2190	2020-02-15 12:22:00	7.6	2	1		5.1.1	2190	43876.5	7.6	2	1	5	25	0
														5.1.1	2191	2020-02-15 12:27:00	7.60347	2	1		5.1.1	2191	43876.5	7.60347	2	1	5	30	0
														5.1.1	2192	2020-02-15 12:32:00	7.60694	2	1		5.1.1	2192	43876.5	7.60694	2	1	5	35	0
														5.1.1	2193	2020-02-15 12:37:00	7.61042	2	1		5.1.1	2193	43876.5	7.61042	2	1	5	40	0
														5.1.1	2194	2020-02-15 12:42:00	7.61389	2	1		5.1.1	2194	43876.5	7.61389	2	1	5	45	0
														5.1.1	2195	2020-02-15 12:47:00	7.61736	2	1		5.1.1	2195	43876.5	7.61736	2	1	5	50	0
														5.1.1	2196	2020-02-15 12:52:00	7.62083	2	1		5.1.1	2196	43876.5	7.62083	2	1	5	55	0
														5.1.1	2197	2020-02-15 12:57:00	7.62431	2	1		5.1.1	2197	43876.5	7.62431	2	1	5	60	0
														5.1.1	2198	2020-02-15 13:02:00	7.62778	2	1		5.1.1	2198	43876.5	7.62778	2	1	5	65	0
														5.1.1	2199	2020-02-15 13:07:00	7.63125	2	1		5.1.1	2199	43876.5	7.63125	2	1	5	70	0
														5.1.1	2200	2020-02-15 13:12:00	7.63472	2	1		5.1.1	2200	43876.6	7.63472	2	1	5	75	0
														5.1.1	2201	2020-02-15 13:17:00	7.63819	2	1		5.1.1	2201	43876.6	7.63819	2	1	5	80	0
														5.1.1	2202	2020-02-15 13:22:00	7.64167	2	1		5.1.1	2202	43876.6	7.64167	2	1	5	85	0
														5.1.1	2203	2020-02-15 13:27:00	7.64514	2	1		5.1.1	2203	43876.6	7.64514	2	1	5	90	0
														5.1.1	2204	2020-02-15 13:32:00	7.64861	2	1		5.1.1	2204	43876.6	7.64861	2	1	5	95	0
														5.1.1	2205	2020-02-15 13:37:00	7.65208	2	1		5.1.1	2205	43876.6	7.65208	2	1	5	100	0
														5.1.1	2206	2020-02-15 13:42:00	7.65556	2	1		5.1.1	2206	43876.6	7.65556	2	1	5	105	0
														5.1.1	2207	2020-02-15 13:47:00	7.65903	2	1		5.1.1	2207	43876.6	7.65903	2	1	5	110	0
														5.1.1	2208	2020-02-15 13:52:00	7.6625	2	1		5.1.1	2208	43876.6	7.6625	2	1	5	115	0
														5.1.1	2209	2020-02-15 13:57:00	7.66597	2	1		5.1.1	2209	43876.6	7.66597	2	1	5	120	0
														5.1.1	2210	2020-02-15 14:02:00	7.66944	2	1		5.1.1	2210	43876.6	7.66944	2	1	5	125	0
														5.1.1	2211	2020-02-15 14:07:00	7.67292	2	1		5.1.1	2211	43876.6	7.67292	2	1	5	130	0
														5.1.1	2212	2020-02-15 14:12:00	7.67639	2	1		5.1.1	2212	43876.6	7.67639	2	1	5	135	0
														5.1.1	2213	2020-02-15 14:17:00	7.67986	2	1		5.1.1	2213	43876.6	7.67986	2	1	5	140	0
														5.1.1	2214	2020-02-15 14:22:00	7.68333	2	1		5.1.1	2214	43876.6	7.68333	2	1	5	145	0
														5.1.1	2215	2020-02-15 14:27:00	7.68681	2	1		5.1.1	2215	43876.6	7.68681	2	1	5	150	0
														5.1.1	2216	2020-02-15 14:32:00	7.69028	2	1		5.1.1	2216	43876.6	7.69028	2	1	5	155	0
														5.1.1	2217	2020-02-15 14:37:00	7.69375	2	1		5.1.1	2217	43876.6	7.69375	2	1	5	160	0
														5.1.1	2218	2020-02-15 14:42:00	7.69722	2	1		5.1.1	2218	43876.6	7.69722	2	1	5	165	0
														5.1.1	2219	2020-02-15 14:47:00	7.70069	2	1		5.1.1	2219	43876.6	7.70069	2	1	5	170	0
														5.1.1	2220	2020-02-15 14:52:00	7.70417	2	1		5.1.1	2220	43876.6	7.70417	2	1	5	175	0
														5.1.1	2221	2020-02-15 14:57:00	7.70764	2	1		5.1.1	2221	43876.6	7.70764	2	1	5	180	0
														5.1.1	2222	2020-02-15 15:02:00	7.71111	2	1		5.1.1	2222	43876.6	7.71111	2	1	5	185	0
														5.1.1	2223	2020-02-15 15:07:00	7.71458	2	1		5.1.1	2223	43876.6	7.71458	2	1	5	190	0
														5.1.1	2224	2020-02-15 15:12:00	7.71806	2	1		5.1.1	2224	43876.6	7.71806	2	1	5	195	0
														5.1.1	2225	2020-02-15 15:17:00	7.72153	2	1		5.1.1	2225	43876.6	7.72153	2	1	5	200	0
														5.1.1	2226	2020-02-15 15:22:00	7.725	2	1		5.1.1	2226	43876.6	7.725	2	1	5	205	0
														5.1.1	2227	2020-02-15 15:27:00	7.72847	2	1		5.1.1	2227	43876.6	7.72847	2	1	5	210	0
														5.1.1	2228	2020-02-15 15:32:00	7.73194	2	1		5.1.1	2228	43876.6	7.73194	2	1	5	215	0
														5.1.1	2229	2020-02-15 15:37:00	7.73542	2	1		5.1.1	2229	43876.7	7.73542	2	1	5	220	0
														5.1.1	2230	2020-02-15 15:42:00	7.73889	2	1		5.1.1	2230	43876.7	7.73889	2	1	5	225	0
														5.1.1	2231	2020-02-15 15:47:00	7.74236	2	1		5.1.1	2231	43876.7	7.74236	2	1	5	230	0
														5.1.1	2232	2020-02-15 15:52:00	7.74583	2	1		5.1.1	2232	43876.7	7.74583	2	1	5	235	0
														5.1.1	2233	2020-02-15 15:57:00	7.74931	2	1		5.1.1	2233	43876.7	7.74931	2	1	5	240	0
														5.1.1	2234	2020-02-15 16:02:00	7.75278	2	1		5.1.1	2234	43876.7	7.75278	2	1	5	245	0
														5.1.1	2235	2020-02-15 16:07:00	7.75625	2	1		5.1.1	2235	43876.7	7.75625	2	1	5	250	0
														5.1.1	2236	2020-02-15 16:12:00	7.75972	2	1		5.1.1	2236	43876.7	7.75972	2	1	5	255	0
														5.1.1	2237	2020-02-15 16:17:00	7.76319	2	1		5.1.1	2237	43876.7	7.76319	2	1	5	260	0
														5.1.1	2238	2020-02-15 16:22:00	7.76667	2	1		5.1.1	2238	43876.7	7.76667	2	1	5	265	0
														5.1.1	2239	2020-02-15 16:27:00	7.77014	2	1		5.1.1	2239	43876.7	7.77014	2	1	5	270	0
														5.1.1	2240	2020-02-15 16:32:00	7.77361	2	1		5.1.1	2240	43876.7	7.77361	2	1	5	275	0
														5.1.1	2241	2020-02-15 16:37:00	7.77708	2	1		5.1.1	2241	43876.7	7.77708	2	1	5	280	0
														5.1.1	2242	2020-02-15 16:42:00	7.78056	2	1		5.1.1	2242	43876.7	7.78056	2	1	5	285	0
														5.1.1	2243	2020-02-15 16:47:00	7.78403	2	1		5.1.1	2243	43876.7	7.78403	2	1	5	290	0
														5.1.1	2244	2020-02-15 16:52:00	7.7875	2	1		5.1.1	2244	43876.7	7.7875	2	1	5	295	0
														5.1.1	2245	2020-02-15 16:57:00	7.79097	2	1		5.1.1	2245	43876.7	7.79097	2	1	5	300	0
														5.1.1	2246	2020-02-15 17:02:00	7.79444	2	1		5.1.1	2246	43876.7	7.79444	2	1	5	305	0
														5.1.1	2247	2020-02-15 17:07:00	7.79792	2	1		5.1.1	2247	43876.7	7.79792	2	1	5	310	0
														5.1.1	2248	2020-02-15 17:12:00	7.80139	2	1		5.1.1	2248	43876.7	7.80139	2	1	5	315	4	320
														5.1.1	2253	2020-02-15 17:37:00	7.81875	1	5		5.1.1	2253	43876.7	7.81875	1	5	5	5	-4
														5.1.1	2254	2020-02-15 17:42:00	7.82222	2	1		5.1.1	2254	43876.7	7.82222	2	1	5	5	0
														5.1.1	2255	2020-02-15 17:47:00	7.82569	2	1		5.1.1	2255	43876.7	7.82569	2	1	5	10	0
														5.1.1	2256	2020-02-15 17:52:00	7.82917	2	1		5.1.1	2256	43876.7	7.82917	2	1	5	15	0
														5.1.1	2257	2020-02-15 17:57:00	7.83264	2	1		5.1.1	2257	43876.7	7.83264	2	1	5	20	0
														5.1.1	2258	2020-02-15 18:02:00	7.83611	2	1		5.1.1	2258	43876.8	7.83611	2	1	5	25	0
														5.1.1	2259	2020-02-15 18:07:00	7.83958	2	1		5.1.1	2259	43876.8	7.83958	2	1	5	30	0
														5.1.1	2260	2020-02-15 18:12:00	7.84306	2	1		5.1.1	2260	43876.8	7.84306	2	1	5	35	0
														5.1.1	2261	2020-02-15 18:17:00	7.84653	2	1		5.1.1	2261	43876.8	7.84653	2	1	5	40	0
														5.1.1	2262	2020-02-15 18:22:00	7.85	2	1		5.1.1	2262	43876.8	7.85	2	1	5	45	0
														5.1.1	2263	2020-02-15 18:27:00	7.85347	2	1		5.1.1	2263	43876.8	7.85347	2	1	5	50	74	55
														5.1.1	2338	2020-02-16 00:42:00	8.11389	1	75		5.1.1	2338	43877	8.11389	1	75	5	5	-74
														5.1.1	2339	2020-02-16 00:47:00	8.11736	2	1		5.1.1	2339	43877	8.11736	2	1	5	5	0
														5.1.1	2340	2020-02-16 00:52:00	8.12083	2	1		5.1.1	2340	43877	8.12083	2	1	5	10	0
														5.1.1	2341	2020-02-16 00:57:00	8.12431	2	1		5.1.1	2341	43877	8.12431	2	1	5	15	0
														5.1.1	2342	2020-02-16 01:02:00	8.12778	2	1		5.1.1	2342	43877	8.12778	2	1	5	20	0
														5.1.1	2343	2020-02-16 01:07:00	8.13125	2	1		5.1.1	2343	43877	8.13125	2	1	5	25	0
														5.1.1	2344	2020-02-16 01:12:00	8.13472	2	1		5.1.1	2344	43877.1	8.13472	2	1	5	30	0
														5.1.1	2345	2020-02-16 01:17:00	8.13819	2	1		5.1.1	2345	43877.1	8.13819	2	1	5	35	0
														5.1.1	2346	2020-02-16 01:22:00	8.14167	2	1		5.1.1	2346	43877.1	8.14167	2	1	5	40	0
														5.1.1	2347	2020-02-16 01:27:00	8.14514	2	1		5.1.1	2347	43877.1	8.14514	2	1	5	45	0
														5.1.1	2348	2020-02-16 01:32:00	8.14861	2	1		5.1.1	2348	43877.1	8.14861	2	1	5	50	0
														5.1.1	2349	2020-02-16 01:37:00	8.15208	2	1		5.1.1	2349	43877.1	8.15208	2	1	5	55	0
														5.1.1	2350	2020-02-16 01:42:00	8.15556	2	1		5.1.1	2350	43877.1	8.15556	2	1	5	60	0
														5.1.1	2351	2020-02-16 01:47:00	8.15903	2	1		5.1.1	2351	43877.1	8.15903	2	1	5	65	0
														5.1.1	2352	2020-02-16 01:52:00	8.1625	2	1		5.1.1	2352	43877.1	8.1625	2	1	5	70	0
														5.1.1	2353	2020-02-16 01:57:00	8.16597	2	1		5.1.1	2353	43877.1	8.16597	2	1	5	75	0
														5.1.1	2354	2020-02-16 02:02:00	8.16944	2	1		5.1.1	2354	43877.1	8.16944	2	1	5	80	0
														5.1.1	2355	2020-02-16 02:07:00	8.17292	2	1		5.1.1	2355	43877.1	8.17292	2	1	5	85	0
														5.1.1	2356	2020-02-16 02:12:00	8.17639	2	1		5.1.1	2356	43877.1	8.17639	2	1	5	90	0
														5.1.1	2357	2020-02-16 02:17:00	8.17986	2	1		5.1.1	2357	43877.1	8.17986	2	1	5	95	0
														5.1.1	2358	2020-02-16 02:22:00	8.18333	2	1		5.1.1	2358	43877.1	8.18333	2	1	5	100	0
														5.1.1	2359	2020-02-16 02:27:00	8.18681	2	1		5.1.1	2359	43877.1	8.18681	2	1	5	105	0
														5.1.1	2360	2020-02-16 02:32:00	8.19028	2	1		5.1.1	2360	43877.1	8.19028	2	1	5	110	0
														5.1.1	2361	2020-02-16 02:37:00	8.19375	2	1		5.1.1	2361	43877.1	8.19375	2	1	5	115	0
														5.1.1	2362	2020-02-16 02:42:00	8.19722	2	1		5.1.1	2362	43877.1	8.19722	2	1	5	120	0
														5.1.1	2363	2020-02-16 02:47:00	8.20069	2	1		5.1.1	2363	43877.1	8.20069	2	1	5	125	0
														5.1.1	2364	2020-02-16 02:52:00	8.20417	2	1		5.1.1	2364	43877.1	8.20417	2	1	5	130	0
														5.1.1	2365	2020-02-16 02:57:00	8.20764	2	1		5.1.1	2365	43877.1	8.20764	2	1	5	135	0
														5.1.1	2366	2020-02-16 03:02:00	8.21111	2	1		5.1.1	2366	43877.1	8.21111	2	1	5	140	0
														5.1.1	2367	2020-02-16 03:07:00	8.21458	2	1		5.1.1	2367	43877.1	8.21458	2	1	5	145	0
														5.1.1	2368	2020-02-16 03:12:00	8.21806	2	1		5.1.1	2368	43877.1	8.21806	2	1	5	150	0
														5.1.1	2369	2020-02-16 03:17:00	8.22153	2	1		5.1.1	2369	43877.1	8.22153	2	1	5	155	0
														5.1.1	2370	2020-02-16 03:22:00	8.225	2	1		5.1.1	2370	43877.1	8.225	2	1	5	160	0
														5.1.1	2371	2020-02-16 03:27:00	8.22847	2	1		5.1.1	2371	43877.1	8.22847	2	1	5	165	0
														5.1.1	2372	2020-02-16 03:32:00	8.23194	2	1		5.1.1	2372	43877.1	8.23194	2	1	5	170	0
														5.1.1	2373	2020-02-16 03:37:00	8.23542	2	1		5.1.1	2373	43877.2	8.23542	2	1	5	175	0
														5.1.1	2374	2020-02-16 03:42:00	8.23889	2	1		5.1.1	2374	43877.2	8.23889	2	1	5	180	0
														5.1.1	2375	2020-02-16 03:47:00	8.24236	2	1		5.1.1	2375	43877.2	8.24236	2	1	5	185	0
														5.1.1	2376	2020-02-16 03:52:00	8.24583	2	1		5.1.1	2376	43877.2	8.24583	2	1	5	190	0
														5.1.1	2377	2020-02-16 03:57:00	8.24931	2	1		5.1.1	2377	43877.2	8.24931	2	1	5	195	0
														5.1.1	2378	2020-02-16 04:02:00	8.25278	2	1		5.1.1	2378	43877.2	8.25278	2	1	5	200	0
														5.1.1	2379	2020-02-16 04:07:00	8.25625	2	1		5.1.1	2379	43877.2	8.25625	2	1	5	205	0
														5.1.1	2380	2020-02-16 04:12:00	8.25972	2	1		5.1.1	2380	43877.2	8.25972	2	1	5	210	0
														5.1.1	2381	2020-02-16 04:17:00	8.26319	2	1		5.1.1	2381	43877.2	8.26319	2	1	5	215	0
														5.1.1	2382	2020-02-16 04:22:00	8.26667	2	1		5.1.1	2382	43877.2	8.26667	2	1	5	220	0
														5.1.1	2383	2020-02-16 04:27:00	8.27014	2	1		5.1.1	2383	43877.2	8.27014	2	1	5	225	0
														5.1.1	2384	2020-02-16 04:32:00	8.27361	2	1		5.1.1	2384	43877.2	8.27361	2	1	5	230	0
														5.1.1	2385	2020-02-16 04:37:00	8.27708	2	1		5.1.1	2385	43877.2	8.27708	2	1	5	235	0
														5.1.1	2386	2020-02-16 04:42:00	8.28056	2	1		5.1.1	2386	43877.2	8.28056	2	1	5	240	0
														5.1.1	2387	2020-02-16 04:47:00	8.28403	2	1		5.1.1	2387	43877.2	8.28403	2	1	5	245	0
														5.1.1	2388	2020-02-16 04:52:00	8.2875	2	1		5.1.1	2388	43877.2	8.2875	2	1	5	250	0
														5.1.1	2389	2020-02-16 04:57:00	8.29097	2	1		5.1.1	2389	43877.2	8.29097	2	1	5	255	0
														5.1.1	2390	2020-02-16 05:02:00	8.29444	2	1		5.1.1	2390	43877.2	8.29444	2	1	5	260	0
														5.1.1	2391	2020-02-16 05:07:00	8.29792	2	1		5.1.1	2391	43877.2	8.29792	2	1	5	265	0
														5.1.1	2392	2020-02-16 05:12:00	8.30139	2	1		5.1.1	2392	43877.2	8.30139	2	1	5	270	0
														5.1.1	2393	2020-02-16 05:17:00	8.30486	2	1		5.1.1	2393	43877.2	8.30486	2	1	5	275	0
														5.1.1	2394	2020-02-16 05:22:00	8.30833	2	1		5.1.1	2394	43877.2	8.30833	2	1	5	280	0
														5.1.1	2395	2020-02-16 05:27:00	8.31181	2	1		5.1.1	2395	43877.2	8.31181	2	1	5	285	0
														5.1.1	2396	2020-02-16 05:32:00	8.31528	2	1		5.1.1	2396	43877.2	8.31528	2	1	5	290	0
														5.1.1	2397	2020-02-16 05:37:00	8.31875	2	1		5.1.1	2397	43877.2	8.31875	2	1	5	295	0
														5.1.1	2398	2020-02-16 05:42:00	8.32222	2	1		5.1.1	2398	43877.2	8.32222	2	1	5	300	0
														5.1.1	2399	2020-02-16 05:47:00	8.32569	2	1		5.1.1	2399	43877.2	8.32569	2	1	5	305	0
														5.1.1	2400	2020-02-16 05:52:00	8.32917	2	1		5.1.1	2400	43877.2	8.32917	2	1	5	310	0
														5.1.1	2401	2020-02-16 05:57:00	8.33264	2	1		5.1.1	2401	43877.2	8.33264	2	1	5	315	0
														5.1.1	2402	2020-02-16 06:02:00	8.33611	2	1		5.1.1	2402	43877.3	8.33611	2	1	5	320	0
														5.1.1	2403	2020-02-16 06:07:00	8.33958	2	1		5.1.1	2403	43877.3	8.33958	2	1	5	325	0
														5.1.1	2404	2020-02-16 06:12:00	8.34306	2	1		5.1.1	2404	43877.3	8.34306	2	1	5	330	0
														5.1.1	2405	2020-02-16 06:17:00	8.34653	2	1		5.1.1	2405	43877.3	8.34653	2	1	5	335	0
														5.1.1	2406	2020-02-16 06:22:00	8.35	2	1		5.1.1	2406	43877.3	8.35	2	1	5	340	0
														5.1.1	2407	2020-02-16 06:27:00	8.35347	2	1		5.1.1	2407	43877.3	8.35347	2	1	5	345	0
														5.1.1	2408	2020-02-16 06:32:00	8.35694	2	1		5.1.1	2408	43877.3	8.35694	2	1	5	350	0
														5.1.1	2409	2020-02-16 06:37:00	8.36042	2	1		5.1.1	2409	43877.3	8.36042	2	1	5	355	0
														5.1.1	2410	2020-02-16 06:42:00	8.36389	2	1		5.1.1	2410	43877.3	8.36389	2	1	5	360	0
														5.1.1	2411	2020-02-16 06:47:00	8.36736	2	1		5.1.1	2411	43877.3	8.36736	2	1	5	365	0
														5.1.1	2412	2020-02-16 06:52:00	8.37083	2	1		5.1.1	2412	43877.3	8.37083	2	1	5	370	0
														5.1.1	2413	2020-02-16 06:57:00	8.37431	2	1		5.1.1	2413	43877.3	8.37431	2	1	5	375	0
														5.1.1	2414	2020-02-16 07:02:00	8.37778	2	1		5.1.1	2414	43877.3	8.37778	2	1	5	380	0
														5.1.1	2415	2020-02-16 07:07:00	8.38125	2	1		5.1.1	2415	43877.3	8.38125	2	1	5	385	0
														5.1.1	2416	2020-02-16 07:12:00	8.38472	2	1		5.1.1	2416	43877.3	8.38472	2	1	5	390	0
														5.1.1	2417	2020-02-16 07:17:00	8.38819	2	1		5.1.1	2417	43877.3	8.38819	2	1	5	395	0
														5.1.1	2418	2020-02-16 07:22:00	8.39167	2	1		5.1.1	2418	43877.3	8.39167	2	1	5	400	0
														5.1.1	2419	2020-02-16 07:27:00	8.39514	2	1		5.1.1	2419	43877.3	8.39514	2	1	5	405	0
														5.1.1	2420	2020-02-16 07:32:00	8.39861	2	1		5.1.1	2420	43877.3	8.39861	2	1	5	410	0
														5.1.1	2421	2020-02-16 07:37:00	8.40208	2	1		5.1.1	2421	43877.3	8.40208	2	1	5	415	0
														5.1.1	2422	2020-02-16 07:42:00	8.40556	2	1		5.1.1	2422	43877.3	8.40556	2	1	5	420	0
														5.1.1	2423	2020-02-16 07:47:00	8.40903	2	1		5.1.1	2423	43877.3	8.40903	2	1	5	425	0
														5.1.1	2424	2020-02-16 07:52:00	8.4125	2	1		5.1.1	2424	43877.3	8.4125	2	1	5	430	0
														5.1.1	2425	2020-02-16 07:57:00	8.41597	2	1		5.1.1	2425	43877.3	8.41597	2	1	5	435	0
														5.1.1	2426	2020-02-16 08:02:00	8.41944	2	1		5.1.1	2426	43877.3	8.41944	2	1	5	440	0
														5.1.1	2427	2020-02-16 08:07:00	8.42292	2	1		5.1.1	2427	43877.3	8.42292	2	1	5	445	0
														5.1.1	2428	2020-02-16 08:12:00	8.42639	2	1		5.1.1	2428	43877.3	8.42639	2	1	5	450	0
														5.1.1	2429	2020-02-16 08:17:00	8.42986	2	1		5.1.1	2429	43877.3	8.42986	2	1	5	455	0
														5.1.1	2430	2020-02-16 08:22:00	8.43333	2	1		5.1.1	2430	43877.3	8.43333	2	1	5	460	12	465
														5.1.1	2443	2020-02-16 09:27:00	8.47847	1	13		5.1.1	2443	43877.4	8.47847	1	13	5	5	-12
														5.1.1	2444	2020-02-16 09:32:00	8.48194	2	1		5.1.1	2444	43877.4	8.48194	2	1	5	5	0
														5.1.1	2445	2020-02-16 09:37:00	8.48542	2	1		5.1.1	2445	43877.4	8.48542	2	1	5	10	0
														5.1.1	2446	2020-02-16 09:42:00	8.48889	2	1		5.1.1	2446	43877.4	8.48889	2	1	5	15	0
														5.1.1	2447	2020-02-16 09:47:00	8.49236	2	1		5.1.1	2447	43877.4	8.49236	2	1	5	20	0
														5.1.1	2448	2020-02-16 09:52:00	8.49583	2	1		5.1.1	2448	43877.4	8.49583	2	1	5	25	0
														5.1.1	2449	2020-02-16 09:57:00	8.49931	2	1		5.1.1	2449	43877.4	8.49931	2	1	5	30	0
														5.1.1	2450	2020-02-16 10:02:00	8.50278	2	1		5.1.1	2450	43877.4	8.50278	2	1	5	35	0
														5.1.1	2451	2020-02-16 10:07:00	8.50625	2	1		5.1.1	2451	43877.4	8.50625	2	1	5	40	0
														5.1.1	2452	2020-02-16 10:12:00	8.50972	2	1		5.1.1	2452	43877.4	8.50972	2	1	5	45	0
														5.1.1	2453	2020-02-16 10:17:00	8.51319	2	1		5.1.1	2453	43877.4	8.51319	2	1	5	50	0
														5.1.1	2454	2020-02-16 10:22:00	8.51667	2	1		5.1.1	2454	43877.4	8.51667	2	1	5	55	0
														5.1.1	2455	2020-02-16 10:27:00	8.52014	2	1		5.1.1	2455	43877.4	8.52014	2	1	5	60	0
														5.1.1	2456	2020-02-16 10:32:00	8.52361	2	1		5.1.1	2456	43877.4	8.52361	2	1	5	65	0
														5.1.1	2457	2020-02-16 10:37:00	8.52708	2	1		5.1.1	2457	43877.4	8.52708	2	1	5	70	0
														5.1.1	2458	2020-02-16 10:42:00	8.53056	2	1		5.1.1	2458	43877.4	8.53056	2	1	5	75	0
														5.1.1	2459	2020-02-16 10:47:00	8.53403	2	1		5.1.1	2459	43877.4	8.53403	2	1	5	80	0
														5.1.1	2460	2020-02-16 10:52:00	8.5375	2	1		5.1.1	2460	43877.5	8.5375	2	1	5	85	0
														5.1.1	2461	2020-02-16 10:57:00	8.54097	2	1		5.1.1	2461	43877.5	8.54097	2	1	5	90	0
														5.1.1	2462	2020-02-16 11:02:00	8.54444	2	1		5.1.1	2462	43877.5	8.54444	2	1	5	95	0
														5.1.1	2463	2020-02-16 11:07:00	8.54792	2	1		5.1.1	2463	43877.5	8.54792	2	1	5	100	0
														5.1.1	2464	2020-02-16 11:12:00	8.55139	2	1		5.1.1	2464	43877.5	8.55139	2	1	5	105	18	110
														5.1.1	2483	2020-02-16 12:47:00	8.61736	1	19		5.1.1	2483	43877.5	8.61736	1	19	5	5	-18
														5.1.1	2484	2020-02-16 12:52:00	8.62083	2	1		5.1.1	2484	43877.5	8.62083	2	1	5	5	0
														5.1.1	2485	2020-02-16 12:57:00	8.62431	2	1		5.1.1	2485	43877.5	8.62431	2	1	5	10	0
														5.1.1	2486	2020-02-16 13:02:00	8.62778	2	1		5.1.1	2486	43877.5	8.62778	2	1	5	15	0
														5.1.1	2487	2020-02-16 13:07:00	8.63125	2	1		5.1.1	2487	43877.5	8.63125	2	1	5	20	0
														5.1.1	2488	2020-02-16 13:12:00	8.63472	2	1		5.1.1	2488	43877.6	8.63472	2	1	5	25	0
														5.1.1	2489	2020-02-16 13:17:00	8.63819	2	1		5.1.1	2489	43877.6	8.63819	2	1	5	30	0
														5.1.1	2490	2020-02-16 13:22:00	8.64167	2	1		5.1.1	2490	43877.6	8.64167	2	1	5	35	0
														5.1.1	2491	2020-02-16 13:27:00	8.64514	2	1		5.1.1	2491	43877.6	8.64514	2	1	5	40	0
														5.1.1	2492	2020-02-16 13:32:00	8.64861	2	1		5.1.1	2492	43877.6	8.64861	2	1	5	45	0
														5.1.1	2493	2020-02-16 13:37:00	8.65208	2	1		5.1.1	2493	43877.6	8.65208	2	1	5	50	0
														5.1.1	2494	2020-02-16 13:42:00	8.65556	2	1		5.1.1	2494	43877.6	8.65556	2	1	5	55	0
														5.1.1	2495	2020-02-16 13:47:00	8.65903	2	1		5.1.1	2495	43877.6	8.65903	2	1	5	60	0
														5.1.1	2496	2020-02-16 13:52:00	8.6625	2	1		5.1.1	2496	43877.6	8.6625	2	1	5	65	0
														5.1.1	2497	2020-02-16 13:57:00	8.66597	2	1		5.1.1	2497	43877.6	8.66597	2	1	5	70	0
														5.1.1	2498	2020-02-16 14:02:00	8.66944	2	1		5.1.1	2498	43877.6	8.66944	2	1	5	75	0
														5.1.1	2499	2020-02-16 14:07:00	8.67292	2	1		5.1.1	2499	43877.6	8.67292	2	1	5	80	0
														5.1.1	2500	2020-02-16 14:12:00	8.67639	2	1		5.1.1	2500	43877.6	8.67639	2	1	5	85	0
														5.1.1	2501	2020-02-16 14:17:00	8.67986	2	1		5.1.1	2501	43877.6	8.67986	2	1	5	90	0
														5.1.1	2502	2020-02-16 14:22:00	8.68333	2	1		5.1.1	2502	43877.6	8.68333	2	1	5	95	0
														5.1.1	2503	2020-02-16 14:27:00	8.68681	2	1		5.1.1	2503	43877.6	8.68681	2	1	5	100	0
														5.1.1	2504	2020-02-16 14:32:00	8.69028	2	1		5.1.1	2504	43877.6	8.69028	2	1	5	105	0
														5.1.1	2505	2020-02-16 14:37:00	8.69375	2	1		5.1.1	2505	43877.6	8.69375	2	1	5	110	0
														5.1.1	2506	2020-02-16 14:42:00	8.69722	2	1		5.1.1	2506	43877.6	8.69722	2	1	5	115	0
														5.1.1	2507	2020-02-16 14:47:00	8.70069	2	1		5.1.1	2507	43877.6	8.70069	2	1	5	120	0
														5.1.1	2508	2020-02-16 14:52:00	8.70417	2	1		5.1.1	2508	43877.6	8.70417	2	1	5	125	0
														5.1.1	2509	2020-02-16 14:57:00	8.70764	2	1		5.1.1	2509	43877.6	8.70764	2	1	5	130	0
														5.1.1	2510	2020-02-16 15:02:00	8.71111	2	1		5.1.1	2510	43877.6	8.71111	2	1	5	135	0
														5.1.1	2511	2020-02-16 15:07:00	8.71458	2	1		5.1.1	2511	43877.6	8.71458	2	1	5	140	0
														5.1.1	2512	2020-02-16 15:12:00	8.71806	2	1		5.1.1	2512	43877.6	8.71806	2	1	5	145	0
														5.1.1	2513	2020-02-16 15:17:00	8.72153	2	1		5.1.1	2513	43877.6	8.72153	2	1	5	150	0
														5.1.1	2514	2020-02-16 15:22:00	8.725	2	1		5.1.1	2514	43877.6	8.725	2	1	5	155	0
														5.1.1	2515	2020-02-16 15:27:00	8.72847	2	1		5.1.1	2515	43877.6	8.72847	2	1	5	160	0
														5.1.1	2516	2020-02-16 15:32:00	8.73194	2	1		5.1.1	2516	43877.6	8.73194	2	1	5	165	0
														5.1.1	2517	2020-02-16 15:37:00	8.73542	2	1		5.1.1	2517	43877.7	8.73542	2	1	5	170	0
														5.1.1	2518	2020-02-16 15:42:00	8.73889	2	1		5.1.1	2518	43877.7	8.73889	2	1	5	175	0
														5.1.1	2519	2020-02-16 15:47:00	8.74236	2	1		5.1.1	2519	43877.7	8.74236	2	1	5	180	0
														5.1.1	2520	2020-02-16 15:52:00	8.74583	2	1		5.1.1	2520	43877.7	8.74583	2	1	5	185	0
														5.1.1	2521	2020-02-16 15:57:00	8.74931	2	1		5.1.1	2521	43877.7	8.74931	2	1	5	190	0
														5.1.1	2522	2020-02-16 16:02:00	8.75278	2	1		5.1.1	2522	43877.7	8.75278	2	1	5	195	0
														5.1.1	2523	2020-02-16 16:07:00	8.75625	2	1		5.1.1	2523	43877.7	8.75625	2	1	5	200	0
														5.1.1	2524	2020-02-16 16:12:00	8.75972	2	1		5.1.1	2524	43877.7	8.75972	2	1	5	205	0
														5.1.1	2525	2020-02-16 16:17:00	8.76319	2	1		5.1.1	2525	43877.7	8.76319	2	1	5	210	0
														5.1.1	2526	2020-02-16 16:22:00	8.76667	2	1		5.1.1	2526	43877.7	8.76667	2	1	5	215	0
														5.1.1	2527	2020-02-16 16:27:00	8.77014	2	1		5.1.1	2527	43877.7	8.77014	2	1	5	220	0
														5.1.1	2528	2020-02-16 16:32:00	8.77361	2	1		5.1.1	2528	43877.7	8.77361	2	1	5	225	0
														5.1.1	2529	2020-02-16 16:37:00	8.77708	2	1		5.1.1	2529	43877.7	8.77708	2	1	5	230	58	235
														5.1.1	2588	2020-02-16 21:32:00	8.98194	1	59		5.1.1	2588	43877.9	8.98194	1	59	5	5	-58
														5.1.1	2589	2020-02-16 21:37:00	8.98542	2	1		5.1.1	2589	43877.9	8.98542	2	1	5	5	0
														5.1.1	2590	2020-02-16 21:42:00	8.98889	2	1		5.1.1	2590	43877.9	8.98889	2	1	5	10	0
														5.1.1	2591	2020-02-16 21:47:00	8.99236	2	1		5.1.1	2591	43877.9	8.99236	2	1	5	15	0
														5.1.1	2592	2020-02-16 21:52:00	8.99583	2	1		5.1.1	2592	43877.9	8.99583	2	1	5	20	0
														5.1.1	2593	2020-02-16 21:57:00	8.99931	2	1		5.1.1	2593	43877.9	8.99931	2	1	5	25	0
														5.1.1	2594	2020-02-16 22:02:00	9.00278	2	1		5.1.1	2594	43877.9	9.00278	2	1	5	30	0
														5.1.1	2595	2020-02-16 22:07:00	9.00625	2	1		5.1.1	2595	43877.9	9.00625	2	1	5	35	0
														5.1.1	2596	2020-02-16 22:12:00	9.00972	2	1		5.1.1	2596	43877.9	9.00972	2	1	5	40	0
														5.1.1	2597	2020-02-16 22:17:00	9.01319	2	1		5.1.1	2597	43877.9	9.01319	2	1	5	45	0
														5.1.1	2598	2020-02-16 22:22:00	9.01667	2	1		5.1.1	2598	43877.9	9.01667	2	1	5	50	0
														5.1.1	2599	2020-02-16 22:27:00	9.02014	2	1		5.1.1	2599	43877.9	9.02014	2	1	5	55	0
														5.1.1	2600	2020-02-16 22:32:00	9.02361	2	1		5.1.1	2600	43877.9	9.02361	2	1	5	60	0
														5.1.1	2601	2020-02-16 22:37:00	9.02708	2	1		5.1.1	2601	43877.9	9.02708	2	1	5	65	0
														5.1.1	2602	2020-02-16 22:42:00	9.03056	2	1		5.1.1	2602	43877.9	9.03056	2	1	5	70	0
														5.1.1	2603	2020-02-16 22:47:00	9.03403	2	1		5.1.1	2603	43877.9	9.03403	2	1	5	75	0
														5.1.1	2604	2020-02-16 22:52:00	9.0375	2	1		5.1.1	2604	43878	9.0375	2	1	5	80	0
														5.1.1	2605	2020-02-16 22:57:00	9.04097	2	1		5.1.1	2605	43878	9.04097	2	1	5	85	0
														5.1.1	2606	2020-02-16 23:02:00	9.04444	2	1		5.1.1	2606	43878	9.04444	2	1	5	90	0
														5.1.1	2607	2020-02-16 23:07:00	9.04792	2	1		5.1.1	2607	43878	9.04792	2	1	5	95	0
														5.1.1	2608	2020-02-16 23:12:00	9.05139	2	1		5.1.1	2608	43878	9.05139	2	1	5	100	0
														5.1.1	2609	2020-02-16 23:17:00	9.05486	2	1		5.1.1	2609	43878	9.05486	2	1	5	105	0
														5.1.1	2610	2020-02-16 23:22:00	9.05833	2	1		5.1.1	2610	43878	9.05833	2	1	5	110	0
														5.1.1	2611	2020-02-16 23:27:00	9.06181	2	1		5.1.1	2611	43878	9.06181	2	1	5	115	25	120
														5.1.1	2637	2020-02-17 01:37:00	9.15208	1	26		5.1.1	2637	43878.1	9.15208	1	26	5	5	-25
														5.1.1	2638	2020-02-17 01:42:00	9.15556	2	1		5.1.1	2638	43878.1	9.15556	2	1	5	5	0
														5.1.1	2639	2020-02-17 01:47:00	9.15903	2	1		5.1.1	2639	43878.1	9.15903	2	1	5	10	0
														5.1.1	2640	2020-02-17 01:52:00	9.1625	2	1		5.1.1	2640	43878.1	9.1625	2	1	5	15	0
														5.1.1	2641	2020-02-17 01:57:00	9.16597	2	1		5.1.1	2641	43878.1	9.16597	2	1	5	20	0
														5.1.1	2642	2020-02-17 02:02:00	9.16944	2	1		5.1.1	2642	43878.1	9.16944	2	1	5	25	0
														5.1.1	2643	2020-02-17 02:07:00	9.17292	2	1		5.1.1	2643	43878.1	9.17292	2	1	5	30	0
														5.1.1	2644	2020-02-17 02:12:00	9.17639	2	1		5.1.1	2644	43878.1	9.17639	2	1	5	35	0
														5.1.1	2645	2020-02-17 02:17:00	9.17986	2	1		5.1.1	2645	43878.1	9.17986	2	1	5	40	0
														5.1.1	2646	2020-02-17 02:22:00	9.18333	2	1		5.1.1	2646	43878.1	9.18333	2	1	5	45	44	50
														5.1.1	2691	2020-02-17 06:07:00	9.33958	1	45		5.1.1	2691	43878.3	9.33958	1	45	5	5	-44
														5.1.1	2692	2020-02-17 06:12:00	9.34306	2	1		5.1.1	2692	43878.3	9.34306	2	1	5	5	0
														5.1.1	2693	2020-02-17 06:17:00	9.34653	2	1		5.1.1	2693	43878.3	9.34653	2	1	5	10	0
														5.1.1	2694	2020-02-17 06:22:00	9.35	2	1		5.1.1	2694	43878.3	9.35	2	1	5	15	0
														5.1.1	2695	2020-02-17 06:27:00	9.35347	2	1		5.1.1	2695	43878.3	9.35347	2	1	5	20	0
														5.1.1	2696	2020-02-17 06:32:00	9.35694	2	1		5.1.1	2696	43878.3	9.35694	2	1	5	25	0
														5.1.1	2697	2020-02-17 06:37:00	9.36042	2	1		5.1.1	2697	43878.3	9.36042	2	1	5	30	151	35
														5.1.1	2849	2020-02-17 19:17:00	9.88819	1	152		5.1.1	2849	43878.8	9.88819	1	152	5	5	-151
														5.1.1	2850	2020-02-17 19:22:00	9.89167	2	1		5.1.1	2850	43878.8	9.89167	2	1	5	5	0
														5.1.1	2851	2020-02-17 19:27:00	9.89514	2	1		5.1.1	2851	43878.8	9.89514	2	1	5	10	0
														5.1.1	2852	2020-02-17 19:32:00	9.89861	2	1		5.1.1	2852	43878.8	9.89861	2	1	5	15	0
														5.1.1	2853	2020-02-17 19:37:00	9.90208	2	1		5.1.1	2853	43878.8	9.90208	2	1	5	20	9	25
														5.1.1	2863	2020-02-17 20:27:00	9.93681	1	10		5.1.1	2863	43878.9	9.93681	1	10	5	5	-9
														5.1.1	2864	2020-02-17 20:32:00	9.94028	2	1		5.1.1	2864	43878.9	9.94028	2	1	5	5	0
														5.1.1	2865	2020-02-17 20:37:00	9.94375	2	1		5.1.1	2865	43878.9	9.94375	2	1	5	10	0
														5.1.1	2866	2020-02-17 20:42:00	9.94722	2	1		5.1.1	2866	43878.9	9.94722	2	1	5	15	0
														5.1.1	2867	2020-02-17 20:47:00	9.95069	2	1		5.1.1	2867	43878.9	9.95069	2	1	5	20	0
														5.1.1	2868	2020-02-17 20:52:00	9.95417	2	1		5.1.1	2868	43878.9	9.95417	2	1	5	25	0
														5.1.1	2869	2020-02-17 20:57:00	9.95764	2	1		5.1.1	2869	43878.9	9.95764	2	1	5	30	0
														5.1.1	2870	2020-02-17 21:02:00	9.96111	2	1		5.1.1	2870	43878.9	9.96111	2	1	5	35	36	40
														5.1.1	2907	2020-02-18 00:07:00	10.0896	1	37		5.1.1	2907	43879	10.0896	1	37	5	5	-36
														5.1.1	2908	2020-02-18 00:12:00	10.0931	2	1		5.1.1	2908	43879	10.0931	2	1	5	5	0
														5.1.1	2909	2020-02-18 00:17:00	10.0965	2	1		5.1.1	2909	43879	10.0965	2	1	5	10	0
														5.1.1	2910	2020-02-18 00:22:00	10.1	2	1		5.1.1	2910	43879	10.1	2	1	5	15	0
														5.1.1	2911	2020-02-18 00:27:00	10.1035	2	1		5.1.1	2911	43879	10.1035	2	1	5	20	0
														5.1.1	2912	2020-02-18 00:32:00	10.1069	2	1		5.1.1	2912	43879	10.1069	2	1	5	25	0
														5.1.1	2913	2020-02-18 00:37:00	10.1104	2	1		5.1.1	2913	43879	10.1104	2	1	5	30	0
														5.1.1	2914	2020-02-18 00:42:00	10.1139	2	1		5.1.1	2914	43879	10.1139	2	1	5	35	0
														5.1.1	2915	2020-02-18 00:47:00	10.1174	2	1		5.1.1	2915	43879	10.1174	2	1	5	40	0
														5.1.1	2916	2020-02-18 00:52:00	10.1208	2	1		5.1.1	2916	43879	10.1208	2	1	5	45	0
														5.1.1	2917	2020-02-18 00:57:00	10.1243	2	1		5.1.1	2917	43879	10.1243	2	1	5	50	75	55
														5.1.1	2993	2020-02-18 07:17:00	10.3882	1	76		5.1.1	2993	43879.3	10.3882	1	76	5	5	-75
														5.1.1	2994	2020-02-18 07:22:00	10.3917	2	1		5.1.1	2994	43879.3	10.3917	2	1	5	5	0
														5.1.1	2995	2020-02-18 07:27:00	10.3951	2	1		5.1.1	2995	43879.3	10.3951	2	1	5	10	0
														5.1.1	2996	2020-02-18 07:32:00	10.3986	2	1		5.1.1	2996	43879.3	10.3986	2	1	5	15	0
														5.1.1	2997	2020-02-18 07:37:00	10.4021	2	1		5.1.1	2997	43879.3	10.4021	2	1	5	20	0
														5.1.1	2998	2020-02-18 07:42:00	10.4056	2	1		5.1.1	2998	43879.3	10.4056	2	1	5	25	0
														5.1.1	2999	2020-02-18 07:47:00	10.409	2	1		5.1.1	2999	43879.3	10.409	2	1	5	30	0
														5.1.1	3000	2020-02-18 07:52:00	10.4125	2	1		5.1.1	3000	43879.3	10.4125	2	1	5	35	0
														5.1.1	3001	2020-02-18 07:57:00	10.416	2	1		5.1.1	3001	43879.3	10.416	2	1	5	40	0
														5.1.1	3002	2020-02-18 08:02:00	10.4194	2	1		5.1.1	3002	43879.3	10.4194	2	1	5	45	0
														5.1.1	3003	2020-02-18 08:07:00	10.4229	2	1		5.1.1	3003	43879.3	10.4229	2	1	5	50	0
														5.1.1	3004	2020-02-18 08:12:00	10.4264	2	1		5.1.1	3004	43879.3	10.4264	2	1	5	55	0
														5.1.1	3005	2020-02-18 08:17:00	10.4299	2	1		5.1.1	3005	43879.3	10.4299	2	1	5	60	0
														5.1.1	3006	2020-02-18 08:22:00	10.4333	2	1		5.1.1	3006	43879.3	10.4333	2	1	5	65	0
														5.1.1	3007	2020-02-18 08:27:00	10.4368	2	1		5.1.1	3007	43879.4	10.4368	2	1	5	70	0
														5.1.1	3008	2020-02-18 08:32:00	10.4403	2	1		5.1.1	3008	43879.4	10.4403	2	1	5	75	0
														5.1.1	3009	2020-02-18 08:37:00	10.4437	2	1		5.1.1	3009	43879.4	10.4437	2	1	5	80	0
														5.1.1	3010	2020-02-18 08:42:00	10.4472	2	1		5.1.1	3010	43879.4	10.4472	2	1	5	85	0
														5.1.1	3011	2020-02-18 08:47:00	10.4507	2	1		5.1.1	3011	43879.4	10.4507	2	1	5	90	0
														5.1.1	3012	2020-02-18 08:52:00	10.4542	2	1		5.1.1	3012	43879.4	10.4542	2	1	5	95	0
														5.1.1	3013	2020-02-18 08:57:00	10.4576	2	1		5.1.1	3013	43879.4	10.4576	2	1	5	100	0
														5.1.1	3014	2020-02-18 09:02:00	10.4611	2	1		5.1.1	3014	43879.4	10.4611	2	1	5	105	0
														5.1.1	3015	2020-02-18 09:07:00	10.4646	2	1		5.1.1	3015	43879.4	10.4646	2	1	5	110	33	115
														5.1.1	3049	2020-02-18 11:57:00	10.5826	1	34		5.1.1	3049	43879.5	10.5826	1	34	5	5	-33
														5.1.1	3050	2020-02-18 12:02:00	10.5861	2	1		5.1.1	3050	43879.5	10.5861	2	1	5	5	0
														5.1.1	3051	2020-02-18 12:07:00	10.5896	2	1		5.1.1	3051	43879.5	10.5896	2	1	5	10	0
														5.1.1	3052	2020-02-18 12:12:00	10.5931	2	1		5.1.1	3052	43879.5	10.5931	2	1	5	15	0
														5.1.1	3053	2020-02-18 12:17:00	10.5965	2	1		5.1.1	3053	43879.5	10.5965	2	1	5	20	0
														5.1.1	3054	2020-02-18 12:22:00	10.6	2	1		5.1.1	3054	43879.5	10.6	2	1	5	25	0
														5.1.1	3055	2020-02-18 12:27:00	10.6035	2	1		5.1.1	3055	43879.5	10.6035	2	1	5	30	0
														5.1.1	3056	2020-02-18 12:32:00	10.6069	2	1		5.1.1	3056	43879.5	10.6069	2	1	5	35	0
														5.1.1	3057	2020-02-18 12:37:00	10.6104	2	1		5.1.1	3057	43879.5	10.6104	2	1	5	40	0
														5.1.1	3058	2020-02-18 12:42:00	10.6139	2	1		5.1.1	3058	43879.5	10.6139	2	1	5	45	0
														5.1.1	3059	2020-02-18 12:47:00	10.6174	2	1		5.1.1	3059	43879.5	10.6174	2	1	5	50	0
														5.1.1	3060	2020-02-18 12:52:00	10.6208	2	1		5.1.1	3060	43879.5	10.6208	2	1	5	55	0
														5.1.1	3061	2020-02-18 12:57:00	10.6243	2	1		5.1.1	3061	43879.5	10.6243	2	1	5	60	0
														5.1.1	3062	2020-02-18 13:02:00	10.6278	2	1		5.1.1	3062	43879.5	10.6278	2	1	5	65	0
														5.1.1	3063	2020-02-18 13:07:00	10.6312	2	1		5.1.1	3063	43879.5	10.6312	2	1	5	70	0
														5.1.1	3064	2020-02-18 13:12:00	10.6347	2	1		5.1.1	3064	43879.6	10.6347	2	1	5	75	16	80
														5.1.1	3081	2020-02-18 14:37:00	10.6937	1	17		5.1.1	3081	43879.6	10.6937	1	17	5	5	-16
														5.1.1	3082	2020-02-18 14:42:00	10.6972	2	1		5.1.1	3082	43879.6	10.6972	2	1	5	5	0
														5.1.1	3083	2020-02-18 14:47:00	10.7007	2	1		5.1.1	3083	43879.6	10.7007	2	1	5	10	0
														5.1.1	3084	2020-02-18 14:52:00	10.7042	2	1		5.1.1	3084	43879.6	10.7042	2	1	5	15	0
														5.1.1	3085	2020-02-18 14:57:00	10.7076	2	1		5.1.1	3085	43879.6	10.7076	2	1	5	20	0
														5.1.1	3086	2020-02-18 15:02:00	10.7111	2	1		5.1.1	3086	43879.6	10.7111	2	1	5	25	0
														5.1.1	3087	2020-02-18 15:07:00	10.7146	2	1		5.1.1	3087	43879.6	10.7146	2	1	5	30	0
														5.1.1	3088	2020-02-18 15:12:00	10.7181	2	1		5.1.1	3088	43879.6	10.7181	2	1	5	35	0
														5.1.1	3089	2020-02-18 15:17:00	10.7215	2	1		5.1.1	3089	43879.6	10.7215	2	1	5	40	0
														5.1.1	3090	2020-02-18 15:22:00	10.725	2	1		5.1.1	3090	43879.6	10.725	2	1	5	45	0
														5.1.1	3091	2020-02-18 15:27:00	10.7285	2	1		5.1.1	3091	43879.6	10.7285	2	1	5	50	0
														5.1.1	3092	2020-02-18 15:32:00	10.7319	2	1		5.1.1	3092	43879.6	10.7319	2	1	5	55	0
														5.1.1	3093	2020-02-18 15:37:00	10.7354	2	1		5.1.1	3093	43879.7	10.7354	2	1	5	60	47	65
														5.1.1	3141	2020-02-18 19:37:00	10.9021	1	48		5.1.1	3141	43879.8	10.9021	1	48	5	5	-47
														5.1.1	3142	2020-02-18 19:42:00	10.9056	2	1		5.1.1	3142	43879.8	10.9056	2	1	5	5	0
														5.1.1	3143	2020-02-18 19:47:00	10.909	2	1		5.1.1	3143	43879.8	10.909	2	1	5	10	0
														5.1.1	3144	2020-02-18 19:52:00	10.9125	2	1		5.1.1	3144	43879.8	10.9125	2	1	5	15	0
														5.1.1	3145	2020-02-18 19:57:00	10.916	2	1		5.1.1	3145	43879.8	10.916	2	1	5	20	0
														5.1.1	3146	2020-02-18 20:02:00	10.9194	2	1		5.1.1	3146	43879.8	10.9194	2	1	5	25	0
														5.1.1	3147	2020-02-18 20:07:00	10.9229	2	1		5.1.1	3147	43879.8	10.9229	2	1	5	30	0
														5.1.1	3148	2020-02-18 20:12:00	10.9264	2	1		5.1.1	3148	43879.8	10.9264	2	1	5	35	0
														5.1.1	3149	2020-02-18 20:17:00	10.9299	2	1		5.1.1	3149	43879.8	10.9299	2	1	5	40	0
														5.1.1	3150	2020-02-18 20:22:00	10.9333	2	1		5.1.1	3150	43879.8	10.9333	2	1	5	45	0
														5.1.1	3151	2020-02-18 20:27:00	10.9368	2	1		5.1.1	3151	43879.9	10.9368	2	1	5	50	0
														5.1.1	3152	2020-02-18 20:32:00	10.9403	2	1		5.1.1	3152	43879.9	10.9403	2	1	5	55	0
														5.1.1	3153	2020-02-18 20:37:00	10.9437	2	1		5.1.1	3153	43879.9	10.9437	2	1	5	60	0
														5.1.1	3154	2020-02-18 20:42:00	10.9472	2	1		5.1.1	3154	43879.9	10.9472	2	1	5	65	0
														5.1.1	3155	2020-02-18 20:47:00	10.9507	2	1		5.1.1	3155	43879.9	10.9507	2	1	5	70	0
														5.1.1	3156	2020-02-18 20:52:00	10.9542	2	1		5.1.1	3156	43879.9	10.9542	2	1	5	75	0
														5.1.1	3157	2020-02-18 20:57:00	10.9576	2	1		5.1.1	3157	43879.9	10.9576	2	1	5	80	0
														5.1.1	3158	2020-02-18 21:02:00	10.9611	2	1		5.1.1	3158	43879.9	10.9611	2	1	5	85	0
														5.1.1	3159	2020-02-18 21:07:00	10.9646	2	1		5.1.1	3159	43879.9	10.9646	2	1	5	90	0
														5.1.1	3160	2020-02-18 21:12:00	10.9681	2	1		5.1.1	3160	43879.9	10.9681	2	1	5	95	0
														5.1.1	3161	2020-02-18 21:17:00	10.9715	2	1		5.1.1	3161	43879.9	10.9715	2	1	5	100	0
														5.1.1	3162	2020-02-18 21:22:00	10.975	2	1		5.1.1	3162	43879.9	10.975	2	1	5	105	0
														5.1.1	3163	2020-02-18 21:27:00	10.9785	2	1		5.1.1	3163	43879.9	10.9785	2	1	5	110	0
														5.1.1	3164	2020-02-18 21:32:00	10.9819	2	1		5.1.1	3164	43879.9	10.9819	2	1	5	115	0
														5.1.1	3165	2020-02-18 21:37:00	10.9854	2	1		5.1.1	3165	43879.9	10.9854	2	1	5	120	0
														5.1.1	3166	2020-02-18 21:42:00	10.9889	2	1		5.1.1	3166	43879.9	10.9889	2	1	5	125	0
														5.1.1	3167	2020-02-18 21:47:00	10.9924	2	1		5.1.1	3167	43879.9	10.9924	2	1	5	130	0
														5.1.1	3168	2020-02-18 21:52:00	10.9958	2	1		5.1.1	3168	43879.9	10.9958	2	1	5	135	0
														5.1.1	3169	2020-02-18 21:57:00	10.9993	2	1		5.1.1	3169	43879.9	10.9993	2	1	5	140	0
														5.1.1	3170	2020-02-18 22:02:00	11.0028	2	1		5.1.1	3170	43879.9	11.0028	2	1	5	145	0
														5.1.1	3171	2020-02-18 22:07:00	11.0062	2	1		5.1.1	3171	43879.9	11.0062	2	1	5	150	0
														5.1.1	3172	2020-02-18 22:12:00	11.0097	2	1		5.1.1	3172	43879.9	11.0097	2	1	5	155	0
														5.1.1	3173	2020-02-18 22:17:00	11.0132	2	1		5.1.1	3173	43879.9	11.0132	2	1	5	160	0
														5.1.1	3174	2020-02-18 22:22:00	11.0167	2	1		5.1.1	3174	43879.9	11.0167	2	1	5	165	0
														5.1.1	3175	2020-02-18 22:27:00	11.0201	2	1		5.1.1	3175	43879.9	11.0201	2	1	5	170	0
														5.1.1	3176	2020-02-18 22:32:00	11.0236	2	1		5.1.1	3176	43879.9	11.0236	2	1	5	175	0
														5.1.1	3177	2020-02-18 22:37:00	11.0271	2	1		5.1.1	3177	43879.9	11.0271	2	1	5	180	0
														5.1.1	3178	2020-02-18 22:42:00	11.0306	2	1		5.1.1	3178	43879.9	11.0306	2	1	5	185	23	190
														5.1.1	3202	2020-02-19 00:42:00	11.1139	1	24		5.1.1	3202	43880	11.1139	1	24	5	5	-23
														5.1.1	3203	2020-02-19 00:47:00	11.1174	2	1		5.1.1	3203	43880	11.1174	2	1	5	5	0
														5.1.1	3204	2020-02-19 00:52:00	11.1208	2	1		5.1.1	3204	43880	11.1208	2	1	5	10	0
														5.1.1	3205	2020-02-19 00:57:00	11.1243	2	1		5.1.1	3205	43880	11.1243	2	1	5	15	0
														5.1.1	3206	2020-02-19 01:02:00	11.1278	2	1		5.1.1	3206	43880	11.1278	2	1	5	20	0
														5.1.1	3207	2020-02-19 01:07:00	11.1312	2	1		5.1.1	3207	43880	11.1312	2	1	5	25	0
														5.1.1	3208	2020-02-19 01:12:00	11.1347	2	1		5.1.1	3208	43880.1	11.1347	2	1	5	30	0
														5.1.1	3209	2020-02-19 01:17:00	11.1382	2	1		5.1.1	3209	43880.1	11.1382	2	1	5	35	0
														5.1.1	3210	2020-02-19 01:22:00	11.1417	2	1		5.1.1	3210	43880.1	11.1417	2	1	5	40	0
														5.1.1	3211	2020-02-19 01:27:00	11.1451	2	1		5.1.1	3211	43880.1	11.1451	2	1	5	45	0
														5.1.1	3212	2020-02-19 01:32:00	11.1486	2	1		5.1.1	3212	43880.1	11.1486	2	1	5	50	0
														5.1.1	3213	2020-02-19 01:37:00	11.1521	2	1		5.1.1	3213	43880.1	11.1521	2	1	5	55	0
														5.1.1	3214	2020-02-19 01:42:00	11.1556	2	1		5.1.1	3214	43880.1	11.1556	2	1	5	60	86	65
														5.1.1	3301	2020-02-19 08:57:00	11.4576	1	87		5.1.1	3301	43880.4	11.4576	1	87	5	5	-86
														5.1.1	3302	2020-02-19 09:02:00	11.4611	2	1		5.1.1	3302	43880.4	11.4611	2	1	5	5	0
														5.1.1	3303	2020-02-19 09:07:00	11.4646	2	1		5.1.1	3303	43880.4	11.4646	2	1	5	10	0
														5.1.1	3304	2020-02-19 09:12:00	11.4681	2	1		5.1.1	3304	43880.4	11.4681	2	1	5	15	0
														5.1.1	3305	2020-02-19 09:17:00	11.4715	2	1		5.1.1	3305	43880.4	11.4715	2	1	5	20	0
														5.1.1	3306	2020-02-19 09:22:00	11.475	2	1		5.1.1	3306	43880.4	11.475	2	1	5	25	0
														5.1.1	3307	2020-02-19 09:27:00	11.4785	2	1		5.1.1	3307	43880.4	11.4785	2	1	5	30	0
														5.1.1	3308	2020-02-19 09:32:00	11.4819	2	1		5.1.1	3308	43880.4	11.4819	2	1	5	35	0
														5.1.1	3309	2020-02-19 09:37:00	11.4854	2	1		5.1.1	3309	43880.4	11.4854	2	1	5	40	101	45
														5.1.1	3411	2020-02-19 18:07:00	11.8396	1	102		5.1.1	3411	43880.8	11.8396	1	102	5	5	-101
														5.1.1	3412	2020-02-19 18:12:00	11.8431	2	1		5.1.1	3412	43880.8	11.8431	2	1	5	5	0
														5.1.1	3413	2020-02-19 18:17:00	11.8465	2	1		5.1.1	3413	43880.8	11.8465	2	1	5	10	0
														5.1.1	3414	2020-02-19 18:22:00	11.85	2	1		5.1.1	3414	43880.8	11.85	2	1	5	15	0
														5.1.1	3415	2020-02-19 18:27:00	11.8535	2	1		5.1.1	3415	43880.8	11.8535	2	1	5	20	0
														5.1.1	3416	2020-02-19 18:32:00	11.8569	2	1		5.1.1	3416	43880.8	11.8569	2	1	5	25	0
														5.1.1	3417	2020-02-19 18:37:00	11.8604	2	1		5.1.1	3417	43880.8	11.8604	2	1	5	30	0
														5.1.1	3418	2020-02-19 18:42:00	11.8639	2	1		5.1.1	3418	43880.8	11.8639	2	1	5	35	0
														5.1.1	3419	2020-02-19 18:47:00	11.8674	2	1		5.1.1	3419	43880.8	11.8674	2	1	5	40	0
														5.1.1	3420	2020-02-19 18:52:00	11.8708	2	1		5.1.1	3420	43880.8	11.8708	2	1	5	45	0
														5.1.1	3421	2020-02-19 18:57:00	11.8743	2	1		5.1.1	3421	43880.8	11.8743	2	1	5	50	0
														5.1.1	3422	2020-02-19 19:02:00	11.8778	2	1		5.1.1	3422	43880.8	11.8778	2	1	5	55	0
														5.1.1	3423	2020-02-19 19:07:00	11.8812	2	1		5.1.1	3423	43880.8	11.8812	2	1	5	60	20	65
														5.1.1	3444	2020-02-19 20:52:00	11.9542	1	21		5.1.1	3444	43880.9	11.9542	1	21	5	5	-20
														5.1.1	3445	2020-02-19 20:57:00	11.9576	2	1		5.1.1	3445	43880.9	11.9576	2	1	5	5	0
														5.1.1	3446	2020-02-19 21:02:00	11.9611	2	1		5.1.1	3446	43880.9	11.9611	2	1	5	10	0
														5.1.1	3447	2020-02-19 21:07:00	11.9646	2	1		5.1.1	3447	43880.9	11.9646	2	1	5	15	0
														5.1.1	3448	2020-02-19 21:12:00	11.9681	2	1		5.1.1	3448	43880.9	11.9681	2	1	5	20	0
														5.1.1	3449	2020-02-19 21:17:00	11.9715	2	1		5.1.1	3449	43880.9	11.9715	2	1	5	25	0
														5.1.1	3450	2020-02-19 21:22:00	11.975	2	1		5.1.1	3450	43880.9	11.975	2	1	5	30	0
														5.1.1	3451	2020-02-19 21:27:00	11.9785	2	1		5.1.1	3451	43880.9	11.9785	2	1	5	35	0
														5.1.1	3452	2020-02-19 21:32:00	11.9819	2	1		5.1.1	3452	43880.9	11.9819	2	1	5	40	0
														5.1.1	3453	2020-02-19 21:37:00	11.9854	2	1		5.1.1	3453	43880.9	11.9854	2	1	5	45	0
														5.1.1	3454	2020-02-19 21:42:00	11.9889	2	1		5.1.1	3454	43880.9	11.9889	2	1	5	50	0
														5.1.1	3455	2020-02-19 21:47:00	11.9924	2	1		5.1.1	3455	43880.9	11.9924	2	1	5	55	0
														5.1.1	3456	2020-02-19 21:52:00	11.9958	2	1		5.1.1	3456	43880.9	11.9958	2	1	5	60	0
														5.1.1	3457	2020-02-19 21:57:00	11.9993	2	1		5.1.1	3457	43880.9	11.9993	2	1	5	65	0
														5.1.1	3458	2020-02-19 22:02:00	12.0028	2	1		5.1.1	3458	43880.9	12.0028	2	1	5	70	0
														5.1.1	3459	2020-02-19 22:07:00	12.0062	2	1		5.1.1	3459	43880.9	12.0062	2	1	5	75	0
														5.1.1	3460	2020-02-19 22:12:00	12.0097	2	1		5.1.1	3460	43880.9	12.0097	2	1	5	80	0
														5.1.1	3461	2020-02-19 22:17:00	12.0132	2	1		5.1.1	3461	43880.9	12.0132	2	1	5	85	99	90
														5.1.1	3561	2020-02-20 06:37:00	12.3604	1	100		5.1.1	3561	43881.3	12.3604	1	100	5	5	-99
														5.1.1	3562	2020-02-20 06:42:00	12.3639	2	1		5.1.1	3562	43881.3	12.3639	2	1	5	5	0
														5.1.1	3563	2020-02-20 06:47:00	12.3674	2	1		5.1.1	3563	43881.3	12.3674	2	1	5	10	0
														5.1.1	3564	2020-02-20 06:52:00	12.3708	2	1		5.1.1	3564	43881.3	12.3708	2	1	5	15	0
														5.1.1	3565	2020-02-20 06:57:00	12.3743	2	1		5.1.1	3565	43881.3	12.3743	2	1	5	20	0
														5.1.1	3566	2020-02-20 07:02:00	12.3778	2	1		5.1.1	3566	43881.3	12.3778	2	1	5	25	43	30
														5.1.1	3610	2020-02-20 10:42:00	12.5306	1	44		5.1.1	3610	43881.4	12.5306	1	44	5	5	-43
														5.1.1	3611	2020-02-20 10:47:00	12.534	2	1		5.1.1	3611	43881.4	12.534	2	1	5	5	0
														5.1.1	3612	2020-02-20 10:52:00	12.5375	2	1		5.1.1	3612	43881.5	12.5375	2	1	5	10	0
														5.1.1	3613	2020-02-20 10:57:00	12.541	2	1		5.1.1	3613	43881.5	12.541	2	1	5	15	0
														5.1.1	3614	2020-02-20 11:02:00	12.5444	2	1		5.1.1	3614	43881.5	12.5444	2	1	5	20	0
														5.1.1	3615	2020-02-20 11:07:00	12.5479	2	1		5.1.1	3615	43881.5	12.5479	2	1	5	25	0
														5.1.1	3616	2020-02-20 11:12:00	12.5514	2	1		5.1.1	3616	43881.5	12.5514	2	1	5	30	0
														5.1.1	3617	2020-02-20 11:17:00	12.5549	2	1		5.1.1	3617	43881.5	12.5549	2	1	5	35	0
														5.1.1	3618	2020-02-20 11:22:00	12.5583	2	1		5.1.1	3618	43881.5	12.5583	2	1	5	40	0
														5.1.1	3619	2020-02-20 11:27:00	12.5618	2	1		5.1.1	3619	43881.5	12.5618	2	1	5	45	0
														5.1.1	3620	2020-02-20 11:32:00	12.5653	2	1		5.1.1	3620	43881.5	12.5653	2	1	5	50	91	55
														5.1.1	3712	2020-02-20 19:12:00	12.8847	1	92		5.1.1	3712	43881.8	12.8847	1	92	5	5	-91
														5.1.1	3713	2020-02-20 19:17:00	12.8882	2	1		5.1.1	3713	43881.8	12.8882	2	1	5	5	0
														5.1.1	3714	2020-02-20 19:22:00	12.8917	2	1		5.1.1	3714	43881.8	12.8917	2	1	5	10	0
														5.1.1	3715	2020-02-20 19:27:00	12.8951	2	1		5.1.1	3715	43881.8	12.8951	2	1	5	15	0
														5.1.1	3716	2020-02-20 19:32:00	12.8986	2	1		5.1.1	3716	43881.8	12.8986	2	1	5	20	0
														5.1.1	3717	2020-02-20 19:37:00	12.9021	2	1		5.1.1	3717	43881.8	12.9021	2	1	5	25	24	30
														5.1.1	3742	2020-02-20 21:42:00	12.9889	1	25		5.1.1	3742	43881.9	12.9889	1	25	5	5	-24
														5.1.1	3743	2020-02-20 21:47:00	12.9924	2	1		5.1.1	3743	43881.9	12.9924	2	1	5	5	0
														5.1.1	3744	2020-02-20 21:52:00	12.9958	2	1		5.1.1	3744	43881.9	12.9958	2	1	5	10	0
														5.1.1	3745	2020-02-20 21:57:00	12.9993	2	1		5.1.1	3745	43881.9	12.9993	2	1	5	15	0
														5.1.1	3746	2020-02-20 22:02:00	13.0028	2	1		5.1.1	3746	43881.9	13.0028	2	1	5	20	0
														5.1.1	3747	2020-02-20 22:07:00	13.0062	2	1		5.1.1	3747	43881.9	13.0062	2	1	5	25	0
														5.1.1	3748	2020-02-20 22:12:00	13.0097	2	1		5.1.1	3748	43881.9	13.0097	2	1	5	30	57	35
														5.1.1	3806	2020-02-21 03:02:00	13.2111	1	58		5.1.1	3806	43882.1	13.2111	1	58	5	5	-57
														5.1.1	3807	2020-02-21 03:07:00	13.2146	2	1		5.1.1	3807	43882.1	13.2146	2	1	5	5	0
														5.1.1	3808	2020-02-21 03:12:00	13.2181	2	1		5.1.1	3808	43882.1	13.2181	2	1	5	10	0
														5.1.1	3809	2020-02-21 03:17:00	13.2215	2	1		5.1.1	3809	43882.1	13.2215	2	1	5	15	0
														5.1.1	3810	2020-02-21 03:22:00	13.225	2	1		5.1.1	3810	43882.1	13.225	2	1	5	20	0
														5.1.1	3811	2020-02-21 03:27:00	13.2285	2	1		5.1.1	3811	43882.1	13.2285	2	1	5	25	0
														5.1.1	3812	2020-02-21 03:32:00	13.2319	2	1		5.1.1	3812	43882.1	13.2319	2	1	5	30	0
														5.1.1	3813	2020-02-21 03:37:00	13.2354	2	1		5.1.1	3813	43882.2	13.2354	2	1	5	35	0
														5.1.1	3814	2020-02-21 03:42:00	13.2389	2	1		5.1.1	3814	43882.2	13.2389	2	1	5	40	0
														5.1.1	3815	2020-02-21 03:47:00	13.2424	2	1		5.1.1	3815	43882.2	13.2424	2	1	5	45	19	50
														5.1.1	3835	2020-02-21 05:27:00	13.3118	1	20		5.1.1	3835	43882.2	13.3118	1	20	5	5	-19
														5.1.1	3836	2020-02-21 05:32:00	13.3153	2	1		5.1.1	3836	43882.2	13.3153	2	1	5	5	0
														5.1.1	3837	2020-02-21 05:37:00	13.3187	2	1		5.1.1	3837	43882.2	13.3187	2	1	5	10	0
														5.1.1	3838	2020-02-21 05:42:00	13.3222	2	1		5.1.1	3838	43882.2	13.3222	2	1	5	15	0
														5.1.1	3839	2020-02-21 05:47:00	13.3257	2	1		5.1.1	3839	43882.2	13.3257	2	1	5	20	0
														5.1.1	3840	2020-02-21 05:52:00	13.3292	2	1		5.1.1	3840	43882.2	13.3292	2	1	5	25	0
														5.1.1	3841	2020-02-21 05:57:00	13.3326	2	1		5.1.1	3841	43882.2	13.3326	2	1	5	30	0
														5.1.1	3842	2020-02-21 06:02:00	13.3361	2	1		5.1.1	3842	43882.3	13.3361	2	1	5	35	0
														5.1.1	3843	2020-02-21 06:07:00	13.3396	2	1		5.1.1	3843	43882.3	13.3396	2	1	5	40	0
														5.1.1	3844	2020-02-21 06:12:00	13.3431	2	1		5.1.1	3844	43882.3	13.3431	2	1	5	45	0
														5.1.1	3845	2020-02-21 06:17:00	13.3465	2	1		5.1.1	3845	43882.3	13.3465	2	1	5	50	0
														5.1.1	3846	2020-02-21 06:22:00	13.35	2	1		5.1.1	3846	43882.3	13.35	2	1	5	55	0
														5.1.1	3847	2020-02-21 06:27:00	13.3535	2	1		5.1.1	3847	43882.3	13.3535	2	1	5	60	0
														5.1.1	3848	2020-02-21 06:32:00	13.3569	2	1		5.1.1	3848	43882.3	13.3569	2	1	5	65	0
														5.1.1	3849	2020-02-21 06:37:00	13.3604	2	1		5.1.1	3849	43882.3	13.3604	2	1	5	70	0
														5.1.1	3850	2020-02-21 06:42:00	13.3639	2	1		5.1.1	3850	43882.3	13.3639	2	1	5	75	0
														5.1.1	3851	2020-02-21 06:47:00	13.3674	2	1		5.1.1	3851	43882.3	13.3674	2	1	5	80	0
														5.1.1	3852	2020-02-21 06:52:00	13.3708	2	1		5.1.1	3852	43882.3	13.3708	2	1	5	85	24	90
														5.1.1	3877	2020-02-21 08:57:00	13.4576	1	25		5.1.1	3877	43882.4	13.4576	1	25	5	5	-24
														5.1.1	3878	2020-02-21 09:02:00	13.4611	2	1		5.1.1	3878	43882.4	13.4611	2	1	5	5	0
														5.1.1	3879	2020-02-21 09:07:00	13.4646	2	1		5.1.1	3879	43882.4	13.4646	2	1	5	10	0
														5.1.1	3880	2020-02-21 09:12:00	13.4681	2	1		5.1.1	3880	43882.4	13.4681	2	1	5	15	0
														5.1.1	3881	2020-02-21 09:17:00	13.4715	2	1		5.1.1	3881	43882.4	13.4715	2	1	5	20	0
														5.1.1	3882	2020-02-21 09:22:00	13.475	2	1		5.1.1	3882	43882.4	13.475	2	1	5	25	0
														5.1.1	3883	2020-02-21 09:27:00	13.4785	2	1		5.1.1	3883	43882.4	13.4785	2	1	5	30	0
														5.1.1	3884	2020-02-21 09:32:00	13.4819	2	1		5.1.1	3884	43882.4	13.4819	2	1	5	35	0
														5.1.1	3885	2020-02-21 09:37:00	13.4854	2	1		5.1.1	3885	43882.4	13.4854	2	1	5	40	0
														5.1.1	3886	2020-02-21 09:42:00	13.4889	2	1		5.1.1	3886	43882.4	13.4889	2	1	5	45	0
														5.1.1	3887	2020-02-21 09:47:00	13.4924	2	1		5.1.1	3887	43882.4	13.4924	2	1	5	50	0
														5.1.1	3888	2020-02-21 09:52:00	13.4958	2	1		5.1.1	3888	43882.4	13.4958	2	1	5	55	3	60
														5.1.1	3892	2020-02-21 10:12:00	13.5097	1	4		5.1.1	3892	43882.4	13.5097	1	4	5	5	-3
														5.1.1	3893	2020-02-21 10:17:00	13.5132	2	1		5.1.1	3893	43882.4	13.5132	2	1	5	5	0
														5.1.1	3894	2020-02-21 10:22:00	13.5167	2	1		5.1.1	3894	43882.4	13.5167	2	1	5	10	0
														5.1.1	3895	2020-02-21 10:27:00	13.5201	2	1		5.1.1	3895	43882.4	13.5201	2	1	5	15	0
														5.1.1	3896	2020-02-21 10:32:00	13.5236	2	1		5.1.1	3896	43882.4	13.5236	2	1	5	20	0
														5.1.1	3897	2020-02-21 10:37:00	13.5271	2	1		5.1.1	3897	43882.4	13.5271	2	1	5	25	0
														5.1.1	3898	2020-02-21 10:42:00	13.5306	2	1		5.1.1	3898	43882.4	13.5306	2	1	5	30	92	35
														5.1.1	3991	2020-02-21 18:27:00	13.8535	1	93		5.1.1	3991	43882.8	13.8535	1	93	5	5	-92
														5.1.1	3992	2020-02-21 18:32:00	13.8569	2	1		5.1.1	3992	43882.8	13.8569	2	1	5	5	0
														5.1.1	3993	2020-02-21 18:37:00	13.8604	2	1		5.1.1	3993	43882.8	13.8604	2	1	5	10	0
														5.1.1	3994	2020-02-21 18:42:00	13.8639	2	1		5.1.1	3994	43882.8	13.8639	2	1	5	15	0
														5.1.1	3995	2020-02-21 18:47:00	13.8674	2	1		5.1.1	3995	43882.8	13.8674	2	1	5	20	0
														5.1.1	3996	2020-02-21 18:52:00	13.8708	2	1		5.1.1	3996	43882.8	13.8708	2	1	5	25	0
														5.1.1	3997	2020-02-21 18:57:00	13.8743	2	1		5.1.1	3997	43882.8	13.8743	2	1	5	30	0
														5.1.1	3998	2020-02-21 19:02:00	13.8778	2	1		5.1.1	3998	43882.8	13.8778	2	1	5	35	0
														5.1.1	3999	2020-02-21 19:07:00	13.8812	2	1		5.1.1	3999	43882.8	13.8812	2	1	5	40	0
														5.1.1	4000	2020-02-21 19:12:00	13.8847	2	1		5.1.1	4000	43882.8	13.8847	2	1	5	45	-3924	50
														5.1.2	77	2020-02-08 04:18:00	0.263889	1	-3923		5.1.2	77	43869.2	0.263889	1	-3923	5	5	3924
														5.1.2	78	2020-02-08 04:23:00	0.267361	2	1		5.1.2	78	43869.2	0.267361	2	1	5	5	0
														5.1.2	79	2020-02-08 04:28:00	0.270833	2	1		5.1.2	79	43869.2	0.270833	2	1	5	10	0
														5.1.2	80	2020-02-08 04:33:00	0.274306	2	1		5.1.2	80	43869.2	0.274306	2	1	5	15	0
														5.1.2	81	2020-02-08 04:38:00	0.277778	2	1		5.1.2	81	43869.2	0.277778	2	1	5	20	0
														5.1.2	82	2020-02-08 04:43:00	0.28125	2	1		5.1.2	82	43869.2	0.28125	2	1	5	25	106	30
														5.1.2	189	2020-02-08 13:38:00	0.652778	1	107		5.1.2	189	43869.6	0.652778	1	107	5	5	-106
														5.1.2	190	2020-02-08 13:43:00	0.65625	2	1		5.1.2	190	43869.6	0.65625	2	1	5	5	0
														5.1.2	191	2020-02-08 13:48:00	0.659722	2	1		5.1.2	191	43869.6	0.659722	2	1	5	10	0
														5.1.2	192	2020-02-08 13:53:00	0.663194	2	1		5.1.2	192	43869.6	0.663194	2	1	5	15	0
														5.1.2	193	2020-02-08 13:58:00	0.666667	2	1		5.1.2	193	43869.6	0.666667	2	1	5	20	0
														5.1.2	194	2020-02-08 14:03:00	0.670139	2	1		5.1.2	194	43869.6	0.670139	2	1	5	25	0
														5.1.2	195	2020-02-08 14:08:00	0.673611	2	1		5.1.2	195	43869.6	0.673611	2	1	5	30	0
														5.1.2	196	2020-02-08 14:13:00	0.677083	2	1		5.1.2	196	43869.6	0.677083	2	1	5	35	0
														5.1.2	197	2020-02-08 14:18:00	0.680556	2	1		5.1.2	197	43869.6	0.680556	2	1	5	40	0
														5.1.2	198	2020-02-08 14:23:00	0.684028	2	1		5.1.2	198	43869.6	0.684028	2	1	5	45	0
														5.1.2	199	2020-02-08 14:28:00	0.6875	2	1		5.1.2	199	43869.6	0.6875	2	1	5	50	0
														5.1.2	200	2020-02-08 14:33:00	0.690972	2	1		5.1.2	200	43869.6	0.690972	2	1	5	55	0
														5.1.2	201	2020-02-08 14:38:00	0.694444	2	1		5.1.2	201	43869.6	0.694444	2	1	5	60	0
														5.1.2	202	2020-02-08 14:43:00	0.697917	2	1		5.1.2	202	43869.6	0.697917	2	1	5	65	0
														5.1.2	203	2020-02-08 14:48:00	0.701389	2	1		5.1.2	203	43869.6	0.701389	2	1	5	70	0
														5.1.2	204	2020-02-08 14:53:00	0.704861	2	1		5.1.2	204	43869.6	0.704861	2	1	5	75	0
														5.1.2	205	2020-02-08 14:58:00	0.708333	2	1		5.1.2	205	43869.6	0.708333	2	1	5	80	0
														5.1.2	206	2020-02-08 15:03:00	0.711806	2	1		5.1.2	206	43869.6	0.711806	2	1	5	85	0
														5.1.2	207	2020-02-08 15:08:00	0.715278	2	1		5.1.2	207	43869.6	0.715278	2	1	5	90	0
														5.1.2	208	2020-02-08 15:13:00	0.71875	2	1		5.1.2	208	43869.6	0.71875	2	1	5	95	0
														5.1.2	209	2020-02-08 15:18:00	0.722222	2	1		5.1.2	209	43869.6	0.722222	2	1	5	100	0
														5.1.2	210	2020-02-08 15:23:00	0.725694	2	1		5.1.2	210	43869.6	0.725694	2	1	5	105	0
														5.1.2	211	2020-02-08 15:28:00	0.729167	2	1		5.1.2	211	43869.6	0.729167	2	1	5	110	0
														5.1.2	212	2020-02-08 15:33:00	0.732639	2	1		5.1.2	212	43869.6	0.732639	2	1	5	115	0
														5.1.2	213	2020-02-08 15:38:00	0.736111	2	1		5.1.2	213	43869.7	0.736111	2	1	5	120	0
														5.1.2	214	2020-02-08 15:43:00	0.739583	2	1		5.1.2	214	43869.7	0.739583	2	1	5	125	0
														5.1.2	215	2020-02-08 15:48:00	0.743056	2	1		5.1.2	215	43869.7	0.743056	2	1	5	130	0
														5.1.2	216	2020-02-08 15:53:00	0.746528	2	1		5.1.2	216	43869.7	0.746528	2	1	5	135	0
														5.1.2	217	2020-02-08 15:58:00	0.75	2	1		5.1.2	217	43869.7	0.75	2	1	5	140	0
														5.1.2	218	2020-02-08 16:03:00	0.753472	2	1		5.1.2	218	43869.7	0.753472	2	1	5	145	0
														5.1.2	219	2020-02-08 16:08:00	0.756944	2	1		5.1.2	219	43869.7	0.756944	2	1	5	150	0
														5.1.2	220	2020-02-08 16:13:00	0.760417	2	1		5.1.2	220	43869.7	0.760417	2	1	5	155	0
														5.1.2	221	2020-02-08 16:18:00	0.763889	2	1		5.1.2	221	43869.7	0.763889	2	1	5	160	0
														5.1.2	222	2020-02-08 16:23:00	0.767361	2	1		5.1.2	222	43869.7	0.767361	2	1	5	165	0
														5.1.2	223	2020-02-08 16:28:00	0.770833	2	1		5.1.2	223	43869.7	0.770833	2	1	5	170	0
														5.1.2	224	2020-02-08 16:33:00	0.774306	2	1		5.1.2	224	43869.7	0.774306	2	1	5	175	0
														5.1.2	225	2020-02-08 16:38:00	0.777778	2	1		5.1.2	225	43869.7	0.777778	2	1	5	180	0
														5.1.2	226	2020-02-08 16:43:00	0.78125	2	1		5.1.2	226	43869.7	0.78125	2	1	5	185	0
														5.1.2	227	2020-02-08 16:48:00	0.784722	2	1		5.1.2	227	43869.7	0.784722	2	1	5	190	0
														5.1.2	228	2020-02-08 16:53:00	0.788194	2	1		5.1.2	228	43869.7	0.788194	2	1	5	195	0
														5.1.2	229	2020-02-08 16:58:00	0.791667	2	1		5.1.2	229	43869.7	0.791667	2	1	5	200	0
														5.1.2	230	2020-02-08 17:03:00	0.795139	2	1		5.1.2	230	43869.7	0.795139	2	1	5	205	0
														5.1.2	231	2020-02-08 17:08:00	0.798611	2	1		5.1.2	231	43869.7	0.798611	2	1	5	210	0
														5.1.2	232	2020-02-08 17:13:00	0.802083	2	1		5.1.2	232	43869.7	0.802083	2	1	5	215	0
														5.1.2	233	2020-02-08 17:18:00	0.805556	2	1		5.1.2	233	43869.7	0.805556	2	1	5	220	0
														5.1.2	234	2020-02-08 17:23:00	0.809028	2	1		5.1.2	234	43869.7	0.809028	2	1	5	225	0
														5.1.2	235	2020-02-08 17:27:00	0.811806	2	1		5.1.2	235	43869.7	0.811806	2	1	5	230	0
														5.1.2	236	2020-02-08 17:32:00	0.815278	2	1		5.1.2	236	43869.7	0.815278	2	1	5	235	0
														5.1.2	237	2020-02-08 17:37:00	0.81875	2	1		5.1.2	237	43869.7	0.81875	2	1	5	240	0
														5.1.2	238	2020-02-08 17:42:00	0.822222	2	1		5.1.2	238	43869.7	0.822222	2	1	5	245	0
														5.1.2	239	2020-02-08 17:47:00	0.825694	2	1		5.1.2	239	43869.7	0.825694	2	1	5	250	0
														5.1.2	240	2020-02-08 17:52:00	0.829167	2	1		5.1.2	240	43869.7	0.829167	2	1	5	255	0
														5.1.2	241	2020-02-08 17:57:00	0.832639	2	1		5.1.2	241	43869.7	0.832639	2	1	5	260	0
														5.1.2	242	2020-02-08 18:02:00	0.836111	2	1		5.1.2	242	43869.8	0.836111	2	1	5	265	0
														5.1.2	243	2020-02-08 18:07:00	0.839583	2	1		5.1.2	243	43869.8	0.839583	2	1	5	270	0
														5.1.2	244	2020-02-08 18:12:00	0.843056	2	1		5.1.2	244	43869.8	0.843056	2	1	5	275	0
														5.1.2	245	2020-02-08 18:17:00	0.846528	2	1		5.1.2	245	43869.8	0.846528	2	1	5	280	0
														5.1.2	246	2020-02-08 18:22:00	0.85	2	1		5.1.2	246	43869.8	0.85	2	1	5	285	0
														5.1.2	247	2020-02-08 18:27:00	0.853472	2	1		5.1.2	247	43869.8	0.853472	2	1	5	290	0
														5.1.2	248	2020-02-08 18:32:00	0.856944	2	1		5.1.2	248	43869.8	0.856944	2	1	5	295	0
														5.1.2	249	2020-02-08 18:37:00	0.860417	2	1		5.1.2	249	43869.8	0.860417	2	1	5	300	0
														5.1.2	250	2020-02-08 18:42:00	0.863889	2	1		5.1.2	250	43869.8	0.863889	2	1	5	305	0
														5.1.2	251	2020-02-08 18:47:00	0.867361	2	1		5.1.2	251	43869.8	0.867361	2	1	5	310	0
														5.1.2	252	2020-02-08 18:52:00	0.870833	2	1		5.1.2	252	43869.8	0.870833	2	1	5	315	0
														5.1.2	253	2020-02-08 18:57:00	0.874306	2	1		5.1.2	253	43869.8	0.874306	2	1	5	320	0
														5.1.2	254	2020-02-08 19:02:00	0.877778	2	1		5.1.2	254	43869.8	0.877778	2	1	5	325	0
														5.1.2	255	2020-02-08 19:07:00	0.88125	2	1		5.1.2	255	43869.8	0.88125	2	1	5	330	0
														5.1.2	256	2020-02-08 19:12:00	0.884722	2	1		5.1.2	256	43869.8	0.884722	2	1	5	335	0
														5.1.2	257	2020-02-08 19:17:00	0.888194	2	1		5.1.2	257	43869.8	0.888194	2	1	5	340	0
														5.1.2	258	2020-02-08 19:22:00	0.891667	2	1		5.1.2	258	43869.8	0.891667	2	1	5	345	0
														5.1.2	259	2020-02-08 19:27:00	0.895139	2	1		5.1.2	259	43869.8	0.895139	2	1	5	350	0
														5.1.2	260	2020-02-08 19:32:00	0.898611	2	1		5.1.2	260	43869.8	0.898611	2	1	5	355	0
														5.1.2	261	2020-02-08 19:37:00	0.902083	2	1		5.1.2	261	43869.8	0.902083	2	1	5	360	0
														5.1.2	262	2020-02-08 19:42:00	0.905556	2	1		5.1.2	262	43869.8	0.905556	2	1	5	365	0
														5.1.2	263	2020-02-08 19:47:00	0.909028	2	1		5.1.2	263	43869.8	0.909028	2	1	5	370	0
														5.1.2	264	2020-02-08 19:52:00	0.9125	2	1		5.1.2	264	43869.8	0.9125	2	1	5	375	0
														5.1.2	265	2020-02-08 19:57:00	0.915972	2	1		5.1.2	265	43869.8	0.915972	2	1	5	380	0
														5.1.2	266	2020-02-08 20:02:00	0.919444	2	1		5.1.2	266	43869.8	0.919444	2	1	5	385	0
														5.1.2	267	2020-02-08 20:07:00	0.922917	2	1		5.1.2	267	43869.8	0.922917	2	1	5	390	0
														5.1.2	268	2020-02-08 20:12:00	0.926389	2	1		5.1.2	268	43869.8	0.926389	2	1	5	395	0
														5.1.2	269	2020-02-08 20:17:00	0.929861	2	1		5.1.2	269	43869.8	0.929861	2	1	5	400	0
														5.1.2	270	2020-02-08 20:22:00	0.933333	2	1		5.1.2	270	43869.8	0.933333	2	1	5	405	0
														5.1.2	271	2020-02-08 20:27:00	0.936806	2	1		5.1.2	271	43869.9	0.936806	2	1	5	410	0
														5.1.2	272	2020-02-08 20:32:00	0.940278	2	1		5.1.2	272	43869.9	0.940278	2	1	5	415	0
														5.1.2	273	2020-02-08 20:37:00	0.94375	2	1		5.1.2	273	43869.9	0.94375	2	1	5	420	0
														5.1.2	274	2020-02-08 20:42:00	0.947222	2	1		5.1.2	274	43869.9	0.947222	2	1	5	425	0
														5.1.2	275	2020-02-08 20:47:00	0.950694	2	1		5.1.2	275	43869.9	0.950694	2	1	5	430	0
														5.1.2	276	2020-02-08 20:52:00	0.954167	2	1		5.1.2	276	43869.9	0.954167	2	1	5	435	0
														5.1.2	277	2020-02-08 20:57:00	0.957639	2	1		5.1.2	277	43869.9	0.957639	2	1	5	440	0
														5.1.2	278	2020-02-08 21:02:00	0.961111	2	1		5.1.2	278	43869.9	0.961111	2	1	5	445	0
														5.1.2	279	2020-02-08 21:07:00	0.964583	2	1		5.1.2	279	43869.9	0.964583	2	1	5	450	0
														5.1.2	280	2020-02-08 21:12:00	0.968056	2	1		5.1.2	280	43869.9	0.968056	2	1	5	455	0
														5.1.2	281	2020-02-08 21:17:00	0.971528	2	1		5.1.2	281	43869.9	0.971528	2	1	5	460	0
														5.1.2	282	2020-02-08 21:22:00	0.975	2	1		5.1.2	282	43869.9	0.975	2	1	5	465	0
														5.1.2	283	2020-02-08 21:27:00	0.978472	2	1		5.1.2	283	43869.9	0.978472	2	1	5	470	0
														5.1.2	284	2020-02-08 21:32:00	0.981944	2	1		5.1.2	284	43869.9	0.981944	2	1	5	475	0
														5.1.2	285	2020-02-08 21:37:00	0.985417	2	1		5.1.2	285	43869.9	0.985417	2	1	5	480	0
														5.1.2	286	2020-02-08 21:42:00	0.988889	2	1		5.1.2	286	43869.9	0.988889	2	1	5	485	0
														5.1.2	287	2020-02-08 21:47:00	0.992361	2	1		5.1.2	287	43869.9	0.992361	2	1	5	490	0
														5.1.2	288	2020-02-08 21:52:00	0.995833	2	1		5.1.2	288	43869.9	0.995833	2	1	5	495	0
														5.1.2	289	2020-02-08 21:57:00	0.999306	2	1		5.1.2	289	43869.9	0.999306	2	1	5	500	0
														5.1.2	290	2020-02-08 22:02:00	1.00278	2	1		5.1.2	290	43869.9	1.00278	2	1	5	505	0
														5.1.2	291	2020-02-08 22:07:00	1.00625	2	1		5.1.2	291	43869.9	1.00625	2	1	5	510	0
														5.1.2	292	2020-02-08 22:12:00	1.00972	2	1		5.1.2	292	43869.9	1.00972	2	1	5	515	0
														5.1.2	293	2020-02-08 22:17:00	1.01319	2	1		5.1.2	293	43869.9	1.01319	2	1	5	520	0
														5.1.2	294	2020-02-08 22:22:00	1.01667	2	1		5.1.2	294	43869.9	1.01667	2	1	5	525	0
														5.1.2	295	2020-02-08 22:27:00	1.02014	2	1		5.1.2	295	43869.9	1.02014	2	1	5	530	0
														5.1.2	296	2020-02-08 22:32:00	1.02361	2	1		5.1.2	296	43869.9	1.02361	2	1	5	535	0
														5.1.2	297	2020-02-08 22:37:00	1.02708	2	1		5.1.2	297	43869.9	1.02708	2	1	5	540	0
														5.1.2	298	2020-02-08 22:42:00	1.03056	2	1		5.1.2	298	43869.9	1.03056	2	1	5	545	0
														5.1.2	299	2020-02-08 22:47:00	1.03403	2	1		5.1.2	299	43869.9	1.03403	2	1	5	550	0
														5.1.2	300	2020-02-08 22:52:00	1.0375	2	1		5.1.2	300	43870	1.0375	2	1	5	555	0
														5.1.2	301	2020-02-08 22:57:00	1.04097	2	1		5.1.2	301	43870	1.04097	2	1	5	560	0
														5.1.2	302	2020-02-08 23:02:00	1.04444	2	1		5.1.2	302	43870	1.04444	2	1	5	565	0
														5.1.2	303	2020-02-08 23:07:00	1.04792	2	1		5.1.2	303	43870	1.04792	2	1	5	570	0
														5.1.2	304	2020-02-08 23:12:00	1.05139	2	1		5.1.2	304	43870	1.05139	2	1	5	575	0
														5.1.2	305	2020-02-08 23:17:00	1.05486	2	1		5.1.2	305	43870	1.05486	2	1	5	580	0
														5.1.2	306	2020-02-08 23:22:00	1.05833	2	1		5.1.2	306	43870	1.05833	2	1	5	585	0
														5.1.2	307	2020-02-08 23:27:00	1.06181	2	1		5.1.2	307	43870	1.06181	2	1	5	590	0
														5.1.2	308	2020-02-08 23:32:00	1.06528	2	1		5.1.2	308	43870	1.06528	2	1	5	595	0
														5.1.2	309	2020-02-08 23:37:00	1.06875	2	1		5.1.2	309	43870	1.06875	2	1	5	600	0
														5.1.2	310	2020-02-08 23:42:00	1.07222	2	1		5.1.2	310	43870	1.07222	2	1	5	605	0
														5.1.2	311	2020-02-08 23:47:00	1.07569	2	1		5.1.2	311	43870	1.07569	2	1	5	610	0
														5.1.2	312	2020-02-08 23:52:00	1.07917	2	1		5.1.2	312	43870	1.07917	2	1	5	615	0
														5.1.2	313	2020-02-08 23:57:00	1.08264	2	1		5.1.2	313	43870	1.08264	2	1	5	620	0
														5.1.2	314	2020-02-09 00:02:00	1.08611	2	1		5.1.2	314	43870	1.08611	2	1	5	625	0
														5.1.2	315	2020-02-09 00:07:00	1.08958	2	1		5.1.2	315	43870	1.08958	2	1	5	630	0
														5.1.2	316	2020-02-09 00:12:00	1.09306	2	1		5.1.2	316	43870	1.09306	2	1	5	635	0
														5.1.2	317	2020-02-09 00:17:00	1.09653	2	1		5.1.2	317	43870	1.09653	2	1	5	640	0
														5.1.2	318	2020-02-09 00:22:00	1.1	2	1		5.1.2	318	43870	1.1	2	1	5	645	0
														5.1.2	319	2020-02-09 00:27:00	1.10347	2	1		5.1.2	319	43870	1.10347	2	1	5	650	0
														5.1.2	320	2020-02-09 00:32:00	1.10694	2	1		5.1.2	320	43870	1.10694	2	1	5	655	0
														5.1.2	321	2020-02-09 00:37:00	1.11042	2	1		5.1.2	321	43870	1.11042	2	1	5	660	0
														5.1.2	322	2020-02-09 00:42:00	1.11389	2	1		5.1.2	322	43870	1.11389	2	1	5	665	0
														5.1.2	323	2020-02-09 00:47:00	1.11736	2	1		5.1.2	323	43870	1.11736	2	1	5	670	0
														5.1.2	324	2020-02-09 00:52:00	1.12083	2	1		5.1.2	324	43870	1.12083	2	1	5	675	0
														5.1.2	325	2020-02-09 00:57:00	1.12431	2	1		5.1.2	325	43870	1.12431	2	1	5	680	0
														5.1.2	326	2020-02-09 01:02:00	1.12778	2	1		5.1.2	326	43870	1.12778	2	1	5	685	0
														5.1.2	327	2020-02-09 01:07:00	1.13125	2	1		5.1.2	327	43870	1.13125	2	1	5	690	0
														5.1.2	328	2020-02-09 01:12:00	1.13472	2	1		5.1.2	328	43870.1	1.13472	2	1	5	695	0
														5.1.2	329	2020-02-09 01:17:00	1.13819	2	1		5.1.2	329	43870.1	1.13819	2	1	5	700	0
														5.1.2	330	2020-02-09 01:22:00	1.14167	2	1		5.1.2	330	43870.1	1.14167	2	1	5	705	0
														5.1.2	331	2020-02-09 01:27:00	1.14514	2	1		5.1.2	331	43870.1	1.14514	2	1	5	710	0
														5.1.2	332	2020-02-09 01:32:00	1.14861	2	1		5.1.2	332	43870.1	1.14861	2	1	5	715	0
														5.1.2	333	2020-02-09 01:37:00	1.15208	2	1		5.1.2	333	43870.1	1.15208	2	1	5	720	0
														5.1.2	334	2020-02-09 01:42:00	1.15556	2	1		5.1.2	334	43870.1	1.15556	2	1	5	725	0
														5.1.2	335	2020-02-09 01:47:00	1.15903	2	1		5.1.2	335	43870.1	1.15903	2	1	5	730	0
														5.1.2	336	2020-02-09 01:52:00	1.1625	2	1		5.1.2	336	43870.1	1.1625	2	1	5	735	0
														5.1.2	337	2020-02-09 01:57:00	1.16597	2	1		5.1.2	337	43870.1	1.16597	2	1	5	740	0
														5.1.2	338	2020-02-09 02:02:00	1.16944	2	1		5.1.2	338	43870.1	1.16944	2	1	5	745	0
														5.1.2	339	2020-02-09 02:07:00	1.17292	2	1		5.1.2	339	43870.1	1.17292	2	1	5	750	0
														5.1.2	340	2020-02-09 02:12:00	1.17639	2	1		5.1.2	340	43870.1	1.17639	2	1	5	755	0
														5.1.2	341	2020-02-09 02:17:00	1.17986	2	1		5.1.2	341	43870.1	1.17986	2	1	5	760	0
														5.1.2	342	2020-02-09 02:22:00	1.18333	2	1		5.1.2	342	43870.1	1.18333	2	1	5	765	0
														5.1.2	343	2020-02-09 02:27:00	1.18681	2	1		5.1.2	343	43870.1	1.18681	2	1	5	770	0
														5.1.2	344	2020-02-09 02:32:00	1.19028	2	1		5.1.2	344	43870.1	1.19028	2	1	5	775	0
														5.1.2	345	2020-02-09 02:37:00	1.19375	2	1		5.1.2	345	43870.1	1.19375	2	1	5	780	0
														5.1.2	346	2020-02-09 02:42:00	1.19722	2	1		5.1.2	346	43870.1	1.19722	2	1	5	785	0
														5.1.2	347	2020-02-09 02:47:00	1.20069	2	1		5.1.2	347	43870.1	1.20069	2	1	5	790	0
														5.1.2	348	2020-02-09 02:52:00	1.20417	2	1		5.1.2	348	43870.1	1.20417	2	1	5	795	0
														5.1.2	349	2020-02-09 02:57:00	1.20764	2	1		5.1.2	349	43870.1	1.20764	2	1	5	800	0
														5.1.2	350	2020-02-09 03:02:00	1.21111	2	1		5.1.2	350	43870.1	1.21111	2	1	5	805	0
														5.1.2	351	2020-02-09 03:07:00	1.21458	2	1		5.1.2	351	43870.1	1.21458	2	1	5	810	0
														5.1.2	352	2020-02-09 03:12:00	1.21806	2	1		5.1.2	352	43870.1	1.21806	2	1	5	815	0
														5.1.2	353	2020-02-09 03:17:00	1.22153	2	1		5.1.2	353	43870.1	1.22153	2	1	5	820	0
														5.1.2	354	2020-02-09 03:22:00	1.225	2	1		5.1.2	354	43870.1	1.225	2	1	5	825	0
														5.1.2	355	2020-02-09 03:27:00	1.22847	2	1		5.1.2	355	43870.1	1.22847	2	1	5	830	0
														5.1.2	356	2020-02-09 03:32:00	1.23194	2	1		5.1.2	356	43870.1	1.23194	2	1	5	835	0
														5.1.2	357	2020-02-09 03:37:00	1.23542	2	1		5.1.2	357	43870.2	1.23542	2	1	5	840	0
														5.1.2	358	2020-02-09 03:42:00	1.23889	2	1		5.1.2	358	43870.2	1.23889	2	1	5	845	0
														5.1.2	359	2020-02-09 03:47:00	1.24236	2	1		5.1.2	359	43870.2	1.24236	2	1	5	850	0
														5.1.2	360	2020-02-09 03:52:00	1.24583	2	1		5.1.2	360	43870.2	1.24583	2	1	5	855	0
														5.1.2	361	2020-02-09 03:57:00	1.24931	2	1		5.1.2	361	43870.2	1.24931	2	1	5	860	0
														5.1.2	362	2020-02-09 04:02:00	1.25278	2	1		5.1.2	362	43870.2	1.25278	2	1	5	865	0
														5.1.2	363	2020-02-09 04:07:00	1.25625	2	1		5.1.2	363	43870.2	1.25625	2	1	5	870	0
														5.1.2	364	2020-02-09 04:12:00	1.25972	2	1		5.1.2	364	43870.2	1.25972	2	1	5	875	0
														5.1.2	365	2020-02-09 04:17:00	1.26319	2	1		5.1.2	365	43870.2	1.26319	2	1	5	880	0
														5.1.2	366	2020-02-09 04:22:00	1.26667	2	1		5.1.2	366	43870.2	1.26667	2	1	5	885	0
														5.1.2	367	2020-02-09 04:27:00	1.27014	2	1		5.1.2	367	43870.2	1.27014	2	1	5	890	0
														5.1.2	368	2020-02-09 04:32:00	1.27361	2	1		5.1.2	368	43870.2	1.27361	2	1	5	895	0
														5.1.2	369	2020-02-09 04:37:00	1.27708	2	1		5.1.2	369	43870.2	1.27708	2	1	5	900	0
														5.1.2	370	2020-02-09 04:42:00	1.28056	2	1		5.1.2	370	43870.2	1.28056	2	1	5	905	0
														5.1.2	371	2020-02-09 04:47:00	1.28403	2	1		5.1.2	371	43870.2	1.28403	2	1	5	910	0
														5.1.2	372	2020-02-09 04:52:00	1.2875	2	1		5.1.2	372	43870.2	1.2875	2	1	5	915	0
														5.1.2	373	2020-02-09 04:57:00	1.29097	2	1		5.1.2	373	43870.2	1.29097	2	1	5	920	0
														5.1.2	374	2020-02-09 05:02:00	1.29444	2	1		5.1.2	374	43870.2	1.29444	2	1	5	925	0
														5.1.2	375	2020-02-09 05:07:00	1.29792	2	1		5.1.2	375	43870.2	1.29792	2	1	5	930	0
														5.1.2	376	2020-02-09 05:12:00	1.30139	2	1		5.1.2	376	43870.2	1.30139	2	1	5	935	0
														5.1.2	377	2020-02-09 05:17:00	1.30486	2	1		5.1.2	377	43870.2	1.30486	2	1	5	940	0
														5.1.2	378	2020-02-09 05:22:00	1.30833	2	1		5.1.2	378	43870.2	1.30833	2	1	5	945	0
														5.1.2	379	2020-02-09 05:27:00	1.31181	2	1		5.1.2	379	43870.2	1.31181	2	1	5	950	4	955
														5.1.2	384	2020-02-09 05:52:00	1.32917	1	5		5.1.2	384	43870.2	1.32917	1	5	5	5	-4
														5.1.2	385	2020-02-09 05:57:00	1.33264	2	1		5.1.2	385	43870.2	1.33264	2	1	5	5	0
														5.1.2	386	2020-02-09 06:02:00	1.33611	2	1		5.1.2	386	43870.3	1.33611	2	1	5	10	0
														5.1.2	387	2020-02-09 06:07:00	1.33958	2	1		5.1.2	387	43870.3	1.33958	2	1	5	15	6	20
														5.1.2	394	2020-02-09 06:42:00	1.36389	2	7		5.1.2	394	43870.3	1.36389	2	7	5	5	-6	10
														5.1.2	395	2020-02-09 06:47:00	1.36736	2	1		5.1.2	395	43870.3	1.36736	2	1	5	5	0
														5.1.2	396	2020-02-09 06:52:00	1.37083	2	1		5.1.2	396	43870.3	1.37083	2	1	5	10	0
														5.1.2	397	2020-02-09 06:57:00	1.37431	2	1		5.1.2	397	43870.3	1.37431	2	1	5	15	84	20
														5.1.2	482	2020-02-09 14:02:00	1.66944	1	85		5.1.2	482	43870.6	1.66944	1	85	5	5	-84
														5.1.2	483	2020-02-09 14:07:00	1.67292	2	1		5.1.2	483	43870.6	1.67292	2	1	5	5	0
														5.1.2	484	2020-02-09 14:12:00	1.67639	2	1		5.1.2	484	43870.6	1.67639	2	1	5	10	0
														5.1.2	485	2020-02-09 14:17:00	1.67986	2	1		5.1.2	485	43870.6	1.67986	2	1	5	15	0
														5.1.2	486	2020-02-09 14:22:00	1.68333	2	1		5.1.2	486	43870.6	1.68333	2	1	5	20	0
														5.1.2	487	2020-02-09 14:27:00	1.68681	2	1		5.1.2	487	43870.6	1.68681	2	1	5	25	0
														5.1.2	488	2020-02-09 14:32:00	1.69028	2	1		5.1.2	488	43870.6	1.69028	2	1	5	30	0
														5.1.2	489	2020-02-09 14:37:00	1.69375	2	1		5.1.2	489	43870.6	1.69375	2	1	5	35	0
														5.1.2	490	2020-02-09 14:42:00	1.69722	2	1		5.1.2	490	43870.6	1.69722	2	1	5	40	0
														5.1.2	491	2020-02-09 14:47:00	1.70069	2	1		5.1.2	491	43870.6	1.70069	2	1	5	45	0
														5.1.2	492	2020-02-09 14:52:00	1.70417	2	1		5.1.2	492	43870.6	1.70417	2	1	5	50	0
														5.1.2	493	2020-02-09 14:57:00	1.70764	2	1		5.1.2	493	43870.6	1.70764	2	1	5	55	0
														5.1.2	494	2020-02-09 15:02:00	1.71111	2	1		5.1.2	494	43870.6	1.71111	2	1	5	60	0
														5.1.2	495	2020-02-09 15:07:00	1.71458	2	1		5.1.2	495	43870.6	1.71458	2	1	5	65	0
														5.1.2	496	2020-02-09 15:12:00	1.71806	2	1		5.1.2	496	43870.6	1.71806	2	1	5	70	0
														5.1.2	497	2020-02-09 15:17:00	1.72153	2	1		5.1.2	497	43870.6	1.72153	2	1	5	75	0
														5.1.2	498	2020-02-09 15:22:00	1.725	2	1		5.1.2	498	43870.6	1.725	2	1	5	80	0
														5.1.2	499	2020-02-09 15:27:00	1.72847	2	1		5.1.2	499	43870.6	1.72847	2	1	5	85	0
														5.1.2	500	2020-02-09 15:32:00	1.73194	2	1		5.1.2	500	43870.6	1.73194	2	1	5	90	0
														5.1.2	501	2020-02-09 15:37:00	1.73542	2	1		5.1.2	501	43870.7	1.73542	2	1	5	95	0
														5.1.2	502	2020-02-09 15:42:00	1.73889	2	1		5.1.2	502	43870.7	1.73889	2	1	5	100	0
														5.1.2	503	2020-02-09 15:47:00	1.74236	2	1		5.1.2	503	43870.7	1.74236	2	1	5	105	0
[truncated: 11,915 more rows]

## Sheet: Fig 4c, SFig 8a,d
DEG Screen Part 1
[truncated: 483 more rows]

## Sheet: Fig 4g
Expt#1
[truncated: 88 more rows]

## Sheet: Fig 4h, SFig 10
				1-unc														3-plg1						7-syt1						8-ifb						9-lmnAC						10-post2a						11-rcn-1
[truncated: 4,017 more rows]
[truncated: 4 more columns]

[truncated: 2 more sheets: SFig 4a, SFig 6]
